# Supplementary material for: HMGB1 regulates mitochondrial structure and reactive oxygen species balance during the transition from naïve to primed pluripotency
Source: Front Cell Dev Biol. 2026 May 12;14:1807454. doi: 10.3389/fcell.2026.1807454 (PMC13201526; doi:10.3389/fcell.2026.1807454)
Supplement: Supplementary file 1 [file DataSheet1.zip]

Archive with 6 entries (6 files):
- Data Sheet 1.PDF
- Data Sheet 2.PDF
- Figures S1-7 and Table S1.PDF
- Table S2.XLSX
- Table S3.XLSX
- Table S4.XLSX
