# Supplementary material for: HMGB1 regulates mitochondrial structure and reactive oxygen species balance during the transition from naïve to primed pluripotency
Source: Front Cell Dev Biol. 2026 May 12;14:1807454. doi: 10.3389/fcell.2026.1807454 (PMC13201526; doi:10.3389/fcell.2026.1807454)
Supplement: Supplementary file 1 [file DataSheet1.zip › Table S2.XLSX]

## Sheet: Лист1
Cellular and Molecular Life Sciences
HMGB1 regulates mitochondrial structure and reactive oxygen species balance during the transition from naïve to primed pluripotency.
Tatiana Y. Starkova1,*, Sergey V. Ponomartsev1, Veniamin S. Fishman2, Nariman R. Battulin2, Nikolay D. Aksenov1, Evgeny I. Bakhmet1, Andrey A. Kuzmin1, Dmitry S. Bogolubov1, Sergey A. Sinenko1,*, Alexey N. Tomilin1,*
1Institute of Cytology of the Russian Academy of Sciences, Laboratory of Molecular Biology of Stem Cells, 194064 St. Petersburg, Tikhoretsky Av. 4, Russian Federation
2 Novosibirsk State University; Laboratory of Structural and Functional Organization of the Genome, 6300901, Novosibirsk, Pirogova str. 1, Russian Federation
*Corresponding authors: t.starkova@incras.ru, s.sinenko@incras.ru, a.tomilin@incras.ru
Supplementary information _Table 2.		Significant DEGs of HMGB1 KO mESCs
gene	baseMean	log2FoldChange	lfcSE	stat	pvalue	padj
Lef1	324.647045041914	-3.9656851850391	0.310688568554955	-12.7641811975378	2.59868875250641e-37	4.27484299787304e-33
Plin2	975.979297234034	3.28744503985781	0.273431407602881	12.0229240257298	2.69271035781032e-33	2.21475426929898e-29
Ldhb	11850.778833173	2.8906707041535	0.241302883491823	11.9794287673792	4.55451073112762e-33	2.49739005090164e-29
Uap1l1	1207.72471998135	3.43887973562412	0.299123957963776	11.4965038542334	1.37367554952748e-30	5.64924069743174e-27
Rab3il1	531.595523509694	3.58743453528605	0.336131520093271	10.6727108909352	1.36582384588931e-26	4.49356045297582e-23
Gstt1	372.913385539044	3.0469482406829	0.294262188002724	10.3545353936357	3.99119583499298e-25	1.09425285809391e-21
Hspb8	746.476186914391	2.83639963823	0.275331212890203	10.3017729390569	6.91744646976305e-25	1.62559992039432e-21
Tgm2	694.79701510197	3.3354168923753	0.32484789142425	10.2676267275482	9.86004104138098e-25	2.02747093913396e-21
Fxyd6	5794.92483433978	2.38413584089505	0.236931175162097	10.0625670693776	8.08618668090106e-24	1.47797523223136e-20
Creg1	588.982478076853	2.94639203146672	0.300501590890746	9.80491325431266	1.07239105318127e-22	1.76408328248318e-19
Esrp1	293.060456794463	-3.71416364414215	0.380160572617689	-9.76998645221772	1.51472325500138e-22	2.26519977679752e-19
Stard8	726.871601911705	3.07432148610308	0.321174639587367	9.57211780498251	1.04737850607999e-21	1.43578136875132e-18
Patl2	355.132386276779	3.57739101105159	0.37677647018928	9.49473041470567	2.20781907912514e-21	2.79374029627758e-18
Crybg3	292.765442990349	-2.9083353994025	0.306950556850146	-9.47493117213128	2.66936628016531e-21	3.13650537919424e-18
Gm37494	375.508277902096	-2.66765857672832	0.28808524474787	-9.25996254706844	2.04503932915077e-20	2.24272646430201e-17
Usp26	84.7650826551651	-5.6519830144787	0.615096905649744	-9.18876840797688	3.97364686810016e-20	4.08540568626548e-17
Aldh1b1	333.707952201843	2.82164593680299	0.310455365684356	9.08873303118168	1.00199824247265e-19	9.6958065227501e-17
Mbnl1	151.753915446317	-3.20591552833861	0.353799689209585	-9.06138593705627	1.28803409029097e-19	1.17712004362702e-16
Steap3	2372.77345640829	2.49886846498232	0.276991717080809	9.02145555584721	1.85606542437845e-19	1.60696190689608e-16
Des	962.482111157307	2.55121357540541	0.284632906492862	8.96317157014798	3.15471166079468e-19	2.59475034100363e-16
1700108F19Rik	105.451340679983	-5.07439034170308	0.577624358132061	-8.78493136631703	1.56460037045693e-18	1.22560362352459e-15
Col13a1	265.425309620995	2.8915571302691	0.333137731840973	8.67976471560243	3.9658838655462e-18	2.96539952673796e-15
Renbp	1373.25210410054	2.47586964843193	0.290257593769177	8.52990482102881	1.46468172648063e-17	1.04756584350463e-14
Uty	98.0033205883844	-4.04238859118864	0.479351538795044	-8.43303559919736	3.36812189713236e-17	2.30856688365947e-14
Lrrc75a	243.542180439108	2.99218367868165	0.355405798763427	8.41906262951374	3.79508495460519e-17	2.49716590013021e-14
Nt5e	84.3735557953904	-3.66227491577765	0.438728691077082	-8.34747074960321	6.97402946730141e-17	4.41241479758109e-14
Arl4c	328.072178090352	2.40547214807571	0.293058401544104	8.20816647945068	2.24591669824242e-16	1.36834554392918e-13
Notum	525.520532921226	-2.58510595432342	0.31618793350127	-8.17585265097739	2.93780842959108e-16	1.72596245238476e-13
Apoe	11617.3408453084	2.08314040466669	0.256050804462359	8.13565264534416	4.09725020402569e-16	2.32412985711112e-13
Mctp2	167.894060697499	-2.87394391543076	0.353717267078886	-8.12497489637624	4.47455012666061e-16	2.4535449861189e-13
Bdh2	422.574219982222	2.26583033803147	0.281282583540641	8.05535241290219	7.92501406858924e-16	4.20537036865462e-13
Susd4	259.360421042637	2.59521957438762	0.322353865642971	8.05084055440489	8.22273362547853e-16	4.22699900434756e-13
Eno3	910.787290001023	2.27778751806438	0.285099712790118	7.98944164402305	1.35551271575469e-15	6.75702550732261e-13
Irak3	197.987390392365	-2.72382533937954	0.342295977287992	-7.95751489970869	1.75528990752429e-15	8.49250558199254e-13
Eps8l2	292.54741487283	2.47886265575043	0.313145453691341	7.91601036045627	2.45253189930603e-15	1.15268999267383e-12
Zscan4b	279.23427864936	-3.09190705563614	0.391454767750353	-7.89850401722014	2.82270684409632e-15	1.28982021070512e-12
Plac8	372.207195794355	2.63257386449321	0.333588783232614	7.89167381163861	2.98160199365513e-15	1.32560412961154e-12
Lefty2	282.156518675593	-2.80944859200824	0.356748335432347	-7.87515543304061	3.40319512025843e-15	1.47322525600661e-12
Wdfy1	1750.97706469954	2.09552619168949	0.266509091657363	7.86286943780365	3.75432276922491e-15	1.58355409112179e-12
Cln6	836.509566548004	2.07017169664838	0.263941287259297	7.84330378223332	4.38844624112819e-15	1.80474851666397e-12
Csrp1	2341.44514020977	2.5444100873069	0.326106588459386	7.80238786136571	6.07466024439343e-15	2.40399542698235e-12
Igfbp2	15059.7322445784	2.0016420016317	0.256585176160603	7.80108200942529	6.13786066463579e-15	2.40399542698235e-12
Fabp3	3706.09217921072	2.18828176876667	0.282419819929468	7.7483293109994	9.31094180134547e-15	3.51530986233066e-12
Sall3	328.281066150571	-2.59963255551492	0.335562703230542	-7.74708431684343	9.4026525193039e-15	3.51530986233066e-12
Hck	2555.88243492437	1.88320335040531	0.244369298360699	7.70638277000587	1.29434025997995e-14	4.73153272814893e-12
Gulo	126.442270906131	3.02281714956616	0.396085671458423	7.63172557703458	2.31632098573981e-14	8.11886541267852e-12
Kdm3a	2987.97712759719	-2.00999738426493	0.263380345112695	-7.63153903304703	2.31967583219386e-14	8.11886541267852e-12
Parva	295.549662536643	2.51041790835383	0.329387966893068	7.62146210753597	2.50818271676326e-14	8.59575118557409e-12
Smyd3	940.425751529728	1.99510623011592	0.262853233884207	7.5901909237868	3.19434461894954e-14	1.07238712207592e-11
Tmem9	1289.94151592155	2.04100213528183	0.271024637208417	7.53068856139563	5.04734445309604e-14	1.6605763250686e-11
Htra1	1799.63236973627	2.57614110927511	0.343176836321286	7.50674531792493	6.06154908923903e-14	1.95514671603886e-11
Cdo1	376.295983558703	2.35104458491206	0.317001464316902	7.41651017284184	1.20246649546555e-13	3.76359282854772e-11
Fam178b	569.548867905577	1.99647363364941	0.269233451315768	7.41539962397861	1.21258613928893e-13	3.76359282854772e-11
Ncf2	252.63541243373	2.38988582832593	0.322627255573647	7.40757573031638	1.28629035149889e-13	3.91842153373272e-11
Itm2c	1625.72422702339	2.08667721178772	0.281975535547841	7.40020657371421	1.35972807831733e-13	4.06682307060366e-11
Ago3	218.13878085828	-2.64913674529773	0.359796488203233	-7.36287549255163	1.79990238322921e-13	5.28721325073581e-11
Car4	171.818361180477	2.7139189529008	0.369864041115788	7.33761234185831	2.17437869314974e-13	6.27518061444092e-11
Cphx3	55.5025085960069	-9.51933560455103	1.2983285852684	-7.33199261925138	2.26755588072736e-13	6.43125762723535e-11
Qser1	991.444900402509	-2.28721549400085	0.312249564733784	-7.3249597511877	2.38970425333024e-13	6.66281948598006e-11
Nfib	164.319872789311	-2.5271540837848	0.347798695461929	-7.26614020339656	3.69904664250929e-13	1.0141552878213e-10
Ubn2	679.359041322936	-2.51974275222151	0.348301030652888	-7.2343821305905	4.67653295322598e-13	1.26113060787815e-10
Fam241b	260.325627064965	2.23490239716119	0.309088619261065	7.23062014545909	4.80793419222941e-13	1.27565350745441e-10
Epha4	454.111192708302	-2.3269127198139	0.322081892502883	-7.22459962505678	5.02580311570256e-13	1.31229303576678e-10
Pou4f2	71.6616048543263	-3.30257489428165	0.45774952313467	-7.21480794052084	5.40101512890291e-13	1.38822966985083e-10
Ccno	94.5558555656257	-2.85353536866579	0.395973906472971	-7.20637224326944	5.74621848590254e-13	1.45057302810607e-10
Ptbp3	784.161969431978	-1.81557843559854	0.252001424900404	-7.20463559408877	5.81992825866265e-13	1.45057302810607e-10
Padi3	178.975646325493	2.66583664838741	0.370173139588721	7.20159396586493	5.95126915121427e-13	1.46116981399216e-10
Atp1a4	157.73097263612	2.55203658278021	0.354879570512578	7.19127499814691	6.41890471394513e-13	1.55280856682937e-10
Mroh1	1190.72502274192	1.79286856775167	0.249584595875152	7.18341034415644	6.79936302725212e-13	1.62100756229416e-10
Prrg4	212.312559832768	-2.60821702982601	0.364884956681057	-7.14805305636602	8.80172953608839e-13	2.06840644098077e-10
Hexa	1174.72741624982	2.04023986633955	0.285537076686188	7.14527125519965	8.98183446817306e-13	2.08100249297812e-10
Obsl1	2624.3064055147	1.95710761288381	0.274048290705763	7.14146987687324	9.23381130716439e-13	2.10966938892853e-10
Plcd1	1449.21499337919	1.95335022728626	0.273648499973642	7.13817261002493	9.45798198111642e-13	2.13128498067623e-10
Tubb2a	2510.14539739208	2.117927071459	0.298449382052409	7.09643644390953	1.28014776135726e-12	2.84573387490905e-10
Gpc1	1288.92833861644	1.94743418278414	0.275219235138951	7.07593777666352	1.48441461265892e-12	3.2558160504319e-10
Khdc3	2567.54357915298	2.04612904975258	0.289600317986576	7.06535498295767	1.6020591536915e-12	3.46761487871384e-10
Gnb4	650.651056573765	1.8400859402752	0.260761846914029	7.05657657380324	1.70654618599872e-12	3.64580321554271e-10
Pea15a	1212.22058816372	1.93231157769452	0.273942930640453	7.05370119673084	1.74220292074101e-12	3.67426128797302e-10
Cpsf4l	747.984553485727	1.82719866150655	0.259643557674232	7.03733486736107	1.95951544317488e-12	3.93097915124716e-10
Gm16211	507.785767168341	-2.40049770891651	0.341083705040868	-7.03785514652156	1.95221475360448e-12	3.93097915124716e-10
Gm44660	1803.70412873693	-2.76082081189316	0.392121635544231	-7.04072553421179	1.91241386307319e-12	3.93097915124716e-10
Speg	256.376879784779	2.58525742599369	0.367350586281775	7.03757533684913	1.95613779163662e-12	3.93097915124716e-10
Ptges	1013.78868590528	2.63752444536605	0.376540670171027	7.00462036190691	2.47656439416431e-12	4.90837160048228e-10
Steap2	367.81395775819	-2.00768984720871	0.288953190156097	-6.94814909682817	3.7010974517686e-12	7.24798250971351e-10
9330159F19Rik	34.3994154732044	-5.90882984990647	0.851020921373962	-6.94322513289889	3.83247912490147e-12	7.41697430642695e-10
Tns3	5103.30867247741	-1.98698923002847	0.286327102345725	-6.93957789447848	3.93273229744287e-12	7.52249375499247e-10
Gm47808	1200.00603911895	-2.6930339523075	0.388740182671113	-6.92759347336598	4.28059706584671e-12	8.093772613009e-10
Esx1	143.163114631615	3.46504270963869	0.501014478125643	6.91605305020694	4.64400550074228e-12	8.68112391900119e-10
N4bp2	751.373420459678	-2.09771361995343	0.304287710316998	-6.8938493038976	5.43025491862282e-12	1.00175429696108e-09
Slc25a4	7838.69397903216	1.66171794230324	0.241089556739445	6.89253389809465	5.48072259735548e-12	1.00175429696108e-09
Grina	628.776998188399	2.1196386956704	0.308497695899501	6.8708412537412	6.3824387670532e-12	1.15374854635192e-09
Tmcc2	334.281364097338	2.29192858980523	0.333917301458937	6.86376111627469	6.70707546844916e-12	1.1992542549564e-09
Nfatc4	608.989711809747	1.87306586225317	0.273064060019801	6.85943753314641	6.91321999239351e-12	1.22282224596638e-09
Fam169a	2119.19874583933	-1.82948900398509	0.267081622631872	-6.84992470075988	7.3888870782362e-12	1.29305523869133e-09
Tmem37	217.359085801944	2.37468282504962	0.346849110837339	6.84644345582096	7.57085498325647e-12	1.31095331025862e-09
Srrm4os	72.8372041877717	3.84008572371212	0.561310267640153	6.84128893607544	7.84837753688942e-12	1.34485219251907e-09
Olfml2b	82.181866602102	3.69054230087633	0.539868899549097	6.83599722813946	8.14365179543717e-12	1.38106259829837e-09
Gsn	448.449766609465	3.11225766478157	0.456212251977119	6.8219510793359	8.9812253890859e-12	1.50756283316799e-09
Abca7	390.193199612933	1.99314263724678	0.293283772301145	6.79595267616858	1.07599096854221e-11	1.78788398308276e-09
Reep5	586.407742514889	2.38638731452109	0.351863054987926	6.7821479996045	1.18402084832221e-11	1.94771429549004e-09
Aurkc	556.716903304726	1.82094719131526	0.269036000531816	6.76841459029911	1.30201212733116e-11	2.12060391035619e-09
Dusp4	693.388043428001	1.78259403736422	0.263601799096846	6.76245019370791	1.3567732881279e-11	2.18812946957882e-09
Scly	723.36521359182	1.93822457452911	0.287290962031889	6.74655603789572	1.513956116146e-11	2.41792020491279e-09
Klhdc7a	391.992096896373	2.11226299793696	0.314012483053547	6.72668480372729	1.73572162907849e-11	2.7454443075328e-09
Bgn	79.9615972162715	3.26964936141005	0.486739163798081	6.71745691449319	1.8492341855591e-11	2.89713355737592e-09
Rundc3a	314.717139685018	2.11920715073455	0.315921924623067	6.7080091173255	1.97297607681857e-11	3.06183551544013e-09
Ubr5	9321.72918845416	-2.29618557041943	0.342804103027468	-6.69824412876248	2.10938666128679e-11	3.21290838686738e-09
Wdr86	376.661582160269	2.03560025001771	0.303896579705589	6.69833221548518	2.10811582014009e-11	3.21290838686738e-09
Hs1bp3	1098.70147796806	1.74860802913057	0.261629124486894	6.68353736442733	2.33242353913127e-11	3.52003368978986e-09
Rnpep	1271.94393799065	1.85569973938848	0.278001873027338	6.67513394489252	2.47006460315775e-11	3.69386933835864e-09
Tgfbi	661.843488586399	1.95854421744267	0.293956010420459	6.6627119297247	2.68820260805997e-11	3.98386782906185e-09
Cnpy1	855.792926182061	-2.38285238149746	0.357729374244436	-6.66104757690169	2.71882602900137e-11	3.99327573009577e-09
Eno2	127.915063437625	2.54785591611152	0.382992993549158	6.65248701418999	2.88181253818061e-11	4.19520497814788e-09
Pdzk1	166.484741270148	3.19471689312178	0.480554175520016	6.64798488050743	2.97132819393299e-11	4.2875744552805e-09
Apbb1	495.961405830497	1.82701098625415	0.275824088150138	6.62382679666345	3.50016866906905e-11	5.00676300923355e-09
Qprt	569.035203870807	1.94802771195553	0.29478469934741	6.60830672781879	3.88740615208232e-11	5.51274406911674e-09
Atf2	860.503471779586	-2.02452277665996	0.306549715558838	-6.60422330834417	3.99606795095568e-11	5.5707896434933e-09
Pfkm	1977.61962717774	1.79694664031785	0.272090371821573	6.60422722159467	3.99596240807184e-11	5.5707896434933e-09
Vamp8	526.301321981652	2.63302455258906	0.399219624233365	6.59542866322103	4.24028889517728e-11	5.86157582568624e-09
Stom	362.054297767132	1.89403912254641	0.28735706081172	6.59123919626745	4.36170494587537e-11	5.97917052997081e-09
Scd2	4015.4042527923	-1.77841977713315	0.270067443464329	-6.58509502041497	4.54594564723453e-11	6.18023189231471e-09
Pycard	668.617659688619	2.19885521358981	0.334676295937278	6.57009546323503	5.02830141047633e-11	6.77996378707669e-09
Map1b	1687.1505173232	-2.30928189540836	0.351968602082485	-6.56104516637304	5.34319322970625e-11	7.14597793729007e-09
Enox1	982.479226613417	-1.83013788969687	0.278996299967053	-6.55972100674093	5.39085419087515e-11	7.15157672902389e-09
Ina	1151.13908622861	-1.87288229567125	0.285574213673668	-6.55830325707011	5.44234477673008e-11	7.16212572617679e-09
Zfp799	405.339981826461	-2.31261607089143	0.353098327922762	-6.54949595625755	5.77316041935025e-11	7.53718165859615e-09
Haus2	734.47044736117	-1.84674108601687	0.282580333295984	-6.53527817904629	6.34914193060787e-11	8.22388856366138e-09
Pbx1	398.626946097381	2.152069953391	0.329444313016417	6.53242404971719	6.47136165710019e-11	8.31671087963267e-09
Psap	7427.5403967059	1.60122231648206	0.24579375178599	6.51449560799343	7.29343157766434e-11	9.30053871725414e-09
Mtarc2	1016.62467822861	2.37252834562582	0.364389560633724	6.51096683862091	7.46686284294142e-11	9.4484533666451e-09
Psen2	214.941518221365	2.19583138811981	0.337383865959052	6.50840662424063	7.5952096842672e-11	9.53749613024393e-09
Nsg2	110.251154656364	3.6324874447616	0.559328563651886	6.49437143178401	8.33808011176381e-11	1.03910165029178e-08
Pink1	544.836745178016	1.73892139883908	0.26792568543276	6.4903124014793	8.56585669310083e-11	1.05946122256773e-08
Nup153	3811.98516118361	-1.78011758309951	0.275211314542127	-6.46818458776347	9.91872922560864e-11	1.21763504299449e-08
Nenf	316.921203726837	2.1401307916734	0.331088958408702	6.46391471935344	1.02028386950958e-10	1.24323478914315e-08
Sh3bp4	2132.48526699303	1.73190876313765	0.268032354759525	6.46156604747027	1.03624908506684e-10	1.24425528827368e-08
Slc6a1	265.04773993255	-1.96579139011974	0.304213924647584	-6.46187183047917	1.03415676325711e-10	1.24425528827368e-08
Smtn	1189.17628805755	1.6966836861841	0.26285703931225	6.4547774357627	1.08378060561022e-10	1.29189789581798e-08
Arhgef26	181.080779549864	-2.43106607629907	0.376917988099544	-6.44985422042799	1.11957791306906e-10	1.32496810575439e-08
Igf2	351.256921429639	2.42155608876771	0.376160491276816	6.43756094785002	1.21408578883585e-10	1.42655080188213e-08
E2f8	881.872253266741	-1.76395660217533	0.274318938113473	-6.43031288436115	1.27341549968663e-10	1.48565141630107e-08
Ceacam1	261.231125328072	-2.26042285935037	0.351771262908756	-6.42583149248519	1.31150623067295e-10	1.51931531651902e-08
Ccdc85a	68.0127723156814	-2.91103827585212	0.453921722809404	-6.41308430412887	1.42604606589976e-10	1.64045159329028e-08
Bhmt	77.0603584261035	3.2106386831113	0.500723707162595	6.41199655056225	1.43626087776501e-10	1.64072857216906e-08
Prr5l	175.078553347132	2.69528905263697	0.420582041660992	6.4084739376711	1.4698339853178e-10	1.66750131437778e-08
Camk1d	339.137574129374	-2.12390833368632	0.331593139598988	-6.40516367815951	1.50208149534294e-10	1.67069979745945e-08
Gm6763	560.055371726454	-2.85258888761741	0.445230889525554	-6.40698782300837	1.48422668125769e-10	1.67069979745945e-08
Zfpm1	343.868908932233	2.22234999680166	0.346967972338168	6.40505802834065	1.50312200622491e-10	1.67069979745945e-08
Ntn1	825.501978264164	-2.02307546269772	0.316270735949641	-6.39665714446577	1.58815379025189e-10	1.75336441943917e-08
Cited4	106.046820316522	2.84400042318614	0.445078385967043	6.38988661964981	1.66008797936652e-10	1.80850644109796e-08
Gfod1	314.063247224024	-2.19609826493143	0.343639139571909	-6.39071052170377	1.65116705856514e-10	1.80850644109796e-08
Igsf8	888.064264055643	1.86642154576186	0.29279330687839	6.37453624080644	1.83517417946504e-10	1.98609310869736e-08
Arhgdib	371.530259150682	1.8282497006993	0.287367012541216	6.36207226616551	1.99049744411057e-10	2.14010999709927e-08
Mlycd	172.982417125595	2.18901381434691	0.34451551491067	6.35389037534203	2.09936472983953e-10	2.24250323414677e-08
8030474K03Rik	380.032615633113	1.96316083745463	0.309294446548985	6.34722304056536	2.19236174235102e-10	2.32673230075318e-08
C130074G19Rik	159.768369618584	2.20926580356793	0.348670887137443	6.33624969869382	2.35425142105962e-10	2.46671566091915e-08
St3gal3	562.05718828505	1.75495424385886	0.276957475216078	6.33654766851724	2.34970508102148e-10	2.46671566091915e-08
Arvcf	1678.80029787767	1.85228501767673	0.29281402754856	6.32580697442699	2.51912561854731e-10	2.62276053323439e-08
Slc4a3	263.975433436125	1.94544816647937	0.307779685442432	6.32091154321247	2.60024847178477e-10	2.69019417363896e-08
Polk	178.590654329258	-2.25127489909148	0.356274330349222	-6.31893658149541	2.63369322245016e-10	2.70776584433157e-08
Relb	443.485257844142	1.76577561005315	0.279868473390728	6.30930518418173	2.80290936662286e-10	2.86384217894075e-08
Zbed5	286.128942637315	-1.92616248005513	0.305486347132379	-6.30523261722218	2.87761379619322e-10	2.92202141650485e-08
Klf8	298.916957159122	-2.02786995406508	0.321885602789571	-6.29997097257802	2.97701390421127e-10	3.0044097376856e-08
Tet2	1370.64802123896	-2.01013548649271	0.319671544649462	-6.28812767397529	3.21317613589852e-10	3.22297240460553e-08
Gstp2	2164.5889306248	1.54553676577139	0.246369311871772	6.27325194858601	3.53584044911074e-10	3.52512578108313e-08
Ddx58	503.028050470996	-1.67575844306271	0.267492739542744	-6.2646875796602	3.73573622749486e-10	3.70197957483678e-08
Rgs3	344.867282205048	2.02093712364485	0.322835633696139	6.25995680993197	3.85084108313735e-10	3.7931937615335e-08
Mgst3	572.162525678695	2.22818978954148	0.356409919994279	6.25176142565631	4.05849041446068e-10	3.97393853082608e-08
Sord	1458.81780868421	1.65790364639643	0.265309521320462	6.24894138041087	4.13243964542693e-10	4.02240427025284e-08
Ralb	1132.01106488692	1.59919118984312	0.25615289643356	6.24311187618335	4.28949856821326e-10	4.1507206733593e-08
Kif1a	235.874154036045	1.9459247873608	0.311832093935068	6.24029670200015	4.36741680512414e-10	4.20140388563112e-08
Pten	1326.50345984314	-1.60038353260163	0.256743354249377	-6.23339808456021	4.56424338651004e-10	4.3652211458192e-08
Gm28539	25.3657985709034	-8.38963501674105	1.34710970851891	-6.22787807383938	4.72794772059066e-10	4.49564971119747e-08
Tcn2	424.885880822273	2.09309395804634	0.336387833616306	6.22226415130634	4.90031088150576e-10	4.63276517245803e-08
Capg	483.869248723141	2.04872373993816	0.329824861829818	6.21155036212901	5.24643704380083e-10	4.90363007787066e-08
Gprin2	115.762376566413	2.58666715334573	0.416386434351202	6.2121792161077	5.22547796475356e-10	4.90363007787066e-08
Zscan4e	697.597802340373	-2.61402742365699	0.422003734919471	-6.19432295819801	5.85360941478206e-10	5.44021891938785e-08
Nuak2	363.705859674589	1.85477743778911	0.299548226126541	6.19191594546644	5.94372478770439e-10	5.49293667178299e-08
Slc16a9	67.514598017228	3.68253452201063	0.595934302287215	6.17943036317416	6.43333029273112e-10	5.9121945986272e-08
H1f0	1954.55323795936	1.68412042938992	0.272723772727304	6.17518748933511	6.60850004140735e-10	6.03943476006394e-08
Smad6	625.762958777083	1.99103517476354	0.322633056451104	6.17120637502092	6.7770893549111e-10	6.1592883916181e-08
Wt1	109.95387824069	-2.52695560858662	0.409630471686149	-6.16886629108668	6.87813583983353e-10	6.21677662446492e-08
Pdlim2	147.818593377556	2.45843797340337	0.398670869154934	6.16658543077036	6.97803878457518e-10	6.27260863422195e-08
Drc7	67.538498933827	2.93469978153353	0.476054000005794	6.16463632591642	7.06453121519067e-10	6.31584448314601e-08
Pde6d	577.487734729462	1.63948421118001	0.266176304037801	6.1593920507183	7.30247383639421e-10	6.49328078965863e-08
Plaat3	760.921461577543	1.76186040143306	0.286181508681971	6.15644389306433	7.43965144848165e-10	6.57969173803888e-08
Plet1	262.85630715722	2.15359006494005	0.34991909494068	6.1545371375207	7.52970788562797e-10	6.6237269902984e-08
Zscan4d	366.895356490477	-2.78808325895407	0.453349614384484	-6.14996278918086	7.75011275022615e-10	6.78134865644788e-08
Timp2	231.624163366873	2.80974864594119	0.457391614638102	6.14298241598575	8.09862518163731e-10	7.04880339883247e-08
Ptprj	308.208786483148	-2.18219175176687	0.355558790802577	-6.13735845720808	8.39049190592234e-10	7.26439957118014e-08
Lamb3	93.0114298987743	2.66454302923072	0.435810428363475	6.11399557196561	9.71670025872434e-10	8.36857168879662e-08
Ccnd2	508.027751510919	-2.15503724836685	0.353623774670966	-6.09415260716574	1.10018668747854e-09	9.41016096655005e-08
Ctsl	5098.6736400638	2.23822594165475	0.36730814775287	6.09359186652365	1.10404928057396e-09	9.41016096655005e-08
Polr2b	4012.6390847576	-1.65424829537487	0.272236775027588	-6.07650562715943	1.22829695966444e-09	1.04151984466392e-07
Otud4	2568.81483368439	-1.60848901324209	0.264787684701338	-6.07463679837054	1.24268660462885e-09	1.04831767416126e-07
Abat	255.360762455319	2.04447781318078	0.337844145737055	6.05154133637703	1.43466459935423e-09	1.20409350302944e-07
Acsf2	797.013651450679	1.70230018021107	0.281463207029135	6.04803803018864	1.46620351596564e-09	1.22431714911851e-07
Spcs3	1088.52082393033	-1.51707113858706	0.251121673728028	-6.04117962446402	1.52991540640621e-09	1.2678517129732e-07
St8sia6	35.8706223037026	-3.73037637989714	0.617532708369835	-6.04077537810847	1.5337537439615e-09	1.2678517129732e-07
Rpl22l1	3398.88692847492	1.80084290867953	0.298270974935041	6.0376069413785	1.56416499716191e-09	1.28652571016567e-07
Tmem98	203.632760385374	2.11081932084916	0.350938806215153	6.01477888300293	1.80132405724983e-09	1.47421794735123e-07
Ncor1	3475.41040866821	-2.0150075598697	0.335832839363142	-6.00003133609823	1.97279453694686e-09	1.60521738282913e-07
Sox11	198.98927864476	-2.31776202701133	0.386334559184361	-5.99936498537601	1.98090655753382e-09	1.60521738282913e-07
Myo7a	163.574075600662	2.38586380018219	0.397935143519265	5.99560968423661	2.02723408571934e-09	1.63470591716094e-07
Jag1	216.007076612431	-2.66962278448442	0.445542009759972	-5.99185424944021	2.074618228489e-09	1.66475462725093e-07
Tcp11	212.271741739975	2.03599344302917	0.340250679171067	5.98380419986036	2.17985338498384e-09	1.74070816422254e-07
Zscan4f	1036.30483425844	-2.5951423539809	0.434128260631391	-5.97782404261486	2.26137794958105e-09	1.7970853753917e-07
Nufip2	1989.90266336669	-1.91352995972347	0.320223287118256	-5.97561150828115	2.29228679797074e-09	1.80421616395304e-07
Slc12a2	696.74982906624	-1.73842514206375	0.290915698725487	-5.97570069157444	2.291032996602e-09	1.80421616395304e-07
Dcaf8	4163.50725646859	1.40785417513135	0.235646884436794	5.97442303765728	2.30905908782068e-09	1.8087629521262e-07
Kdm2a	1871.18003581692	-1.79538652098617	0.300785108096328	-5.96900070069688	2.38711087295107e-09	1.85226291792665e-07
Picalm	2155.09344780232	-1.52821223080065	0.255997231395969	-5.96964358742169	2.37772425630262e-09	1.85226291792665e-07
Sh3gl2	334.415953973139	-1.99295836777106	0.334069286040439	-5.96570367600276	2.43581990831375e-09	1.88118485876813e-07
Trim44	1206.94343444607	-1.76711847408927	0.296290340362611	-5.96414473697187	2.45918686864305e-09	1.89035626117655e-07
Eif4g2	16644.7249061089	-1.57261956242746	0.264149758102092	-5.95351505799848	2.62443696397354e-09	1.99960807003214e-07
Gmppa	1112.40188216033	1.58048634882431	0.265474428266848	5.95344101178606	2.62562518618202e-09	1.99960807003214e-07
En2	136.699333511103	-2.14091414472292	0.359697227446851	-5.95198956611159	2.64902265690892e-09	2.00813007862451e-07
Syt13	109.360707572749	2.61124960972967	0.439126281621602	5.94646624220911	2.7399300845162e-09	2.06751605001337e-07
Phf19	321.976514889834	2.00928587514864	0.338025002661927	5.94419306064828	2.77822013049097e-09	2.08683658203545e-07
Coro1b	3148.94727629086	1.61816252472547	0.272730889210376	5.93318391404236	2.97115708880263e-09	2.19172798703154e-07
Ddah2	1088.18376519224	1.63520583069168	0.275547938764297	5.93437874376709	2.949602261956e-09	2.19172798703154e-07
Pla1a	128.798018086102	2.198183261946	0.370363882605749	5.9351987739203	2.93489704288068e-09	2.19172798703154e-07
Serpinf1	85.9834724610622	2.53064816816375	0.4265007207593	5.93351439983133	2.96517980105184e-09	2.19172798703154e-07
B230354K17Rik	510.620469075096	-2.12583241305941	0.358549442532141	-5.92897983063757	3.04822522048459e-09	2.23854039629337e-07
Tspan9	1363.44577517872	1.56981202016128	0.265107587778224	5.92141489920126	3.19183463149451e-09	2.33358576391487e-07
Dnah8	389.8104099132	-1.89690891908855	0.320822113619318	-5.91265015272417	3.36646716957211e-09	2.42887653243251e-07
Lcor	517.617834627673	-1.84972053072484	0.312788899421939	-5.9136386685822	3.34631550563299e-09	2.42887653243251e-07
Styx	241.849861186731	-1.84071353611016	0.311286943278658	-5.91323721041005	3.35448534012215e-09	2.42887653243251e-07
Cnot1	5876.87500430618	-1.9182612706599	0.324557164191499	-5.91039570929966	3.41286873123783e-09	2.45160221086735e-07
Prr14l	1252.23698212815	-1.74267791766078	0.295059642969528	-5.90618866112013	3.5011300966494e-09	2.50406913434273e-07
Asl	945.449977356412	1.73199399581418	0.293455681292892	5.90206326278451	3.589834487303e-09	2.545378332592e-07
Utp20	4109.04987963025	-1.94438275088714	0.32941200418401	-5.90258620266008	3.57847029413125e-09	2.545378332592e-07
Pknox2	146.046681969337	2.76580463545167	0.468774207589098	5.90007852538684	3.63328609270103e-09	2.56513116845202e-07
Gm47036	55.0673627263783	-3.06138870849146	0.519026244313375	-5.89833123475559	3.67196274247912e-09	2.57037391973538e-07
Mtch1	3876.97289186936	1.57727562899218	0.26739211271758	5.89873655195695	3.66295541541023e-09	2.57037391973538e-07
Skil	1586.85885652075	-1.99546628614942	0.338635055591851	-5.89267488170069	3.79993591832906e-09	2.64868414646242e-07
Pcyt1b	1052.13016728122	-1.67504357580975	0.284538545567144	-5.8868775493002	3.93560078219254e-09	2.73167227287204e-07
Bptf	2992.90210324949	-1.99470806709629	0.339458763865641	-5.87614249336571	4.19936889452497e-09	2.90250497121579e-07
Ptgr1	1153.48030789836	2.13146361365108	0.363935943624531	5.85669992478153	4.72155118385887e-09	3.24977058470621e-07
Sh3bp1	1215.40158964052	1.80648482563865	0.308530150486756	5.85513222221111	4.76630660500382e-09	3.26690598551304e-07
Cnppd1	610.641052651329	1.93228507044445	0.330357087531114	5.84908011172142	4.94298992581845e-09	3.37394955517483e-07
Gsdmd	204.532374854903	2.1662728043937	0.370483192510037	5.84715541268452	5.00050278378593e-09	3.39910209889581e-07
Cep192	1860.85110567279	-1.86170273349736	0.31871535621235	-5.84127089332015	5.18040864076076e-09	3.50260842899393e-07
Zscan4-ps3	301.142449258939	-2.81818705778131	0.482500933807572	-5.84079088830373	5.1953583992372e-09	3.50260842899393e-07
Dpp4	319.57445567144	-2.10704160262586	0.361360999327173	-5.83084950105022	5.51459052592629e-09	3.70265363883622e-07
Prdx6	12572.7888431013	1.3830252198524	0.237327460127997	5.82749766548928	5.62646368428533e-09	3.76241169132088e-07
Gm12463	261.886428479792	1.75000830780024	0.300415655757348	5.82528997494643	5.70135183427125e-09	3.79705415683247e-07
Kat2b	828.151377567389	-1.53110548108942	0.262941756252458	-5.82298339720284	5.78062999125329e-09	3.83432916758535e-07
Gm50331	1133.69030602701	-2.47439384625983	0.425145921167989	-5.82010487002206	5.8810716006417e-09	3.88528625825526e-07
Wnt7b	420.794093432585	2.39648766532262	0.412066030635431	5.81578554686268	6.03497967567476e-09	3.97101662659399e-07
Phgdh	6849.07434257972	1.50690498846132	0.259151719588453	5.81475975098435	6.07210304641791e-09	3.97952570173604e-07
Cbl	1040.27468532957	-1.78491568831749	0.30705918802057	-5.8129369123386	6.13862006245593e-09	4.00715476299207e-07
Rnf219	121.492790758559	-2.14685923220209	0.369368301187733	-5.81224546150467	6.164036694212e-09	4.0078420403078e-07
Atp11b	889.209079633076	-1.53186677539216	0.263632179155634	-5.81062137519952	6.22413876412077e-09	4.03098750668452e-07
Tagln2	6271.18036640814	1.96003701995954	0.337680890839183	5.804406092061	6.45945506222188e-09	4.15070452240429e-07
Zfand2b	420.636088644748	1.71005441313822	0.294597212253609	5.80472028250592	6.44735462293392e-09	4.15070452240429e-07
Kifc3	1655.51791658633	1.54026830983551	0.265647614415422	5.79816353037833	6.70450582895228e-09	4.29140548195584e-07
Kif26a	731.899251179964	1.73386463616885	0.299200604537617	5.79499041737683	6.83250822454904e-09	4.35638605790045e-07
Sccpdh	620.044104083203	1.73020420391152	0.298679018264763	5.79285486460851	6.91999051774803e-09	4.39512911262375e-07
Arhgap9	245.495118964883	1.91611708417717	0.331556565547576	5.77915590666299	7.50763316889093e-09	4.75002175493291e-07
Zscan4-ps2	508.764396191357	-2.2883188788206	0.396515583533619	-5.77106921858617	7.87701073710795e-09	4.96462937262168e-07
Abca1	156.851627089041	-2.34921887634584	0.407351202302806	-5.76706012665587	8.06662793075074e-09	5.06473394888739e-07
Gm12794	75.4383147589405	-3.14940067846125	0.546536085752367	-5.76247527027562	8.28891912061016e-09	5.18451405072384e-07
Aldh1l1	233.130873869145	2.29611513058494	0.39867290380913	5.75939600772125	8.44154468353947e-09	5.25997765319031e-07
Cnga3	258.804050553156	1.8726011379211	0.325455521762699	5.7537851187127	8.7267069461389e-09	5.39167972983474e-07
Gm38947	299.046172541173	-2.68499831817712	0.466610770620473	-5.75425705370402	8.70236547763053e-09	5.39167972983474e-07
Gm47486	1780.41921912127	-2.39252301280971	0.41585151360686	-5.75331082014905	8.75123700830319e-09	5.39167972983474e-07
Myo9a	421.777625231903	-1.90942622467954	0.332030335843068	-5.75075834511102	8.88440291453781e-09	5.45329955015474e-07
Nsd1	4849.82674307002	-1.48872087995646	0.259070871707049	-5.74638464813548	9.11717773300121e-09	5.57537448728141e-07
Cwc22	807.375384864549	-1.69298528928462	0.295589346297615	-5.72749089400549	1.01926906913813e-08	6.20999118048969e-07
Zfp365	565.069723867519	-1.81791642985158	0.317727166058315	-5.72162730812236	1.05508553741735e-08	6.40448601126031e-07
Uba1y	75.5092060340878	-2.78048978341542	0.486217605372015	-5.71861189865391	1.07397780851041e-08	6.49519667279276e-07
Arid4a	343.587635662109	-1.90088109425149	0.332790042601757	-5.71195303618574	1.11686913901423e-08	6.7298525043165e-07
Dnpep	2557.46438115261	1.67466974551157	0.293442963590423	5.70696848553171	1.15006065405947e-08	6.90456122601397e-07
Gm10184	9249.61336472108	-1.37891008478824	0.241827209821722	-5.70204686976617	1.18377266517122e-08	7.08111285166055e-07
Simc1	152.978958330174	-2.18345637925818	0.383017655094401	-5.70066771130964	1.19339058406519e-08	7.11278083618565e-07
Klf5	2549.48688011267	-1.51365918671311	0.265733214554555	-5.69616105103924	1.22535135227161e-08	7.27690604507872e-07
Prps2	1050.72079144123	-1.55004034337436	0.272172664120082	-5.69506253828082	1.23326707770061e-08	7.29756957848025e-07
Gm50216	437.766780033376	-2.42936440037009	0.426640458322028	-5.69417258251774	1.23971638240343e-08	7.30943888549691e-07
Gstp1	4034.78880165065	1.42274006951932	0.249900650078664	5.6932227630119	1.2466356551633e-08	7.32398447408437e-07
Mfge8	3086.58813608374	1.56615726956611	0.275376903506357	5.68732253730917	1.29046589978268e-08	7.55450677986658e-07
Klf12	184.442386179222	-2.02427521472989	0.356261171112814	-5.68199786804405	1.33130321184693e-08	7.76593540244044e-07
Cpne5	617.421133415827	1.67201401255807	0.294487915045867	5.67769992292436	1.36517927771613e-08	7.93540604891531e-07
Lgr4	1064.47387042712	-1.70078250066128	0.299645127559625	-5.67598917597233	1.37889497918357e-08	7.98690929844003e-07
Mapk6	2093.64203478169	-1.89869265288748	0.334664198076714	-5.67342626967302	1.399693584845e-08	8.07893314761412e-07
Thnsl2	151.25443911809	2.05390027944368	0.36222119727845	5.6702928897471	1.42553604462165e-08	8.19932445245668e-07
Selenbp1	113.393983067978	2.17953722547093	0.384738991900347	5.66497618217876	1.47044960058911e-08	8.42818673508394e-07
Slc4a7	376.958721819075	-1.76129490869534	0.311057047916449	-5.66228902541513	1.49366963075264e-08	8.53155049509755e-07
Cnot6l	240.1155623659	-1.77859319937366	0.314605294530485	-5.65341152960576	1.57294090760979e-08	8.95324495854017e-07
Noc3l	1385.93284302913	-1.49573794669686	0.264816589977145	-5.64820333509299	1.62133342899132e-08	9.19687410583008e-07
Usp17lc	129.599084464475	-2.49878795298479	0.442709074783103	-5.64431157009606	1.65843502730632e-08	9.37500213030546e-07
Retreg2	886.267601350329	1.52229496964306	0.269904986360001	5.64011428678316	1.69937333102801e-08	9.57352441623656e-07
Gjb3	1996.09502339363	1.92357004527687	0.341219275637587	5.63734285433488	1.72694072279409e-08	9.69562282933885e-07
Zbtb11	466.504838420325	-1.59682905322448	0.283446312521993	-5.6336208399274	1.76464766988036e-08	9.87362386718774e-07
Zfp266	924.958392724234	-1.7181491914687	0.305111773692413	-5.63121236088643	1.7894722397169e-08	9.97858248926883e-07
Plekhb2	658.717348158729	1.57210099650458	0.279403288405699	5.62663741531151	1.83756411527512e-08	1.0212138410904e-06
Ints2	1200.47407980255	-1.5398753026441	0.274412257341055	-5.61153979623531	2.00534156903992e-08	1.11070265355915e-06
Hdac7	216.881066354842	2.11624852035	0.377311655702281	5.60875469487173	2.03787627681256e-08	1.12493505884452e-06
Mmp2	407.011837808462	1.59318391144725	0.284249858154951	5.6048714387705	2.0840959777726e-08	1.146601298808e-06
A4galt	371.437151477237	1.66434279738142	0.297434724503161	5.59565733342521	2.19787426430241e-08	1.20516772159249e-06
Gm7957	78.9591282038858	-3.09010031386448	0.552338490692066	-5.59457717674657	2.21160076633234e-08	1.20866553508861e-06
Pck2	1089.49412718175	1.71505934892601	0.306717227583398	5.59166292170426	2.24905120382882e-08	1.22506265903921e-06
Bag2	203.638483567253	2.07920641874547	0.371974194155011	5.58965232378193	2.27524703576532e-08	1.23524137750295e-06
Echdc2	1108.3182974163	1.47625035804477	0.264290308812778	5.58571505961098	2.32740571012163e-08	1.25735540733796e-06
Gk5	344.121425930341	-1.91133121983119	0.342204314539701	-5.58535102750565	2.33228640036877e-08	1.25735540733796e-06
Zbtb7c	193.982566500984	1.88009518427701	0.336641528395927	5.58485815233649	2.33891036258612e-08	1.25735540733796e-06
Camk1	187.079898453204	2.05414647898592	0.36801795042299	5.58164751644571	2.38250853614595e-08	1.27662102343977e-06
Slc13a5	383.05336926524	2.56131396016619	0.459068792327275	5.57936850200919	2.41393354947818e-08	1.28925996392585e-06
Ckb	6995.6881814228	1.49166578696014	0.267408089232663	5.5782373347064	2.42968008079555e-08	1.29055892517645e-06
Hk1	2016.57525396802	1.62621073590986	0.291536595437234	5.57806725248657	2.43205633315926e-08	1.29055892517645e-06
Elf3	1080.52131520207	1.80901753628189	0.324414107052903	5.57626039359284	2.45743998280039e-08	1.2998356179121e-06
Hs6st1	2722.55244038061	1.4483405437255	0.260110013629893	5.56818449052995	2.57407205236986e-08	1.35716298915013e-06
Smpd1	305.929358201952	1.81478322373617	0.326179497260548	5.56375627216859	2.64028645956487e-08	1.38762658977131e-06
Ugcg	454.482374942371	-1.73602714361394	0.312206570959675	-5.5605080260728	2.68990480923199e-08	1.40920172330784e-06
Plcb4	426.703319462077	-2.00074744645945	0.359882293921069	-5.55944952073209	2.70626852882942e-08	1.41327356505536e-06
Pacsin1	394.32817535081	1.71617655486571	0.30875539341085	5.55836947788002	2.72306475371699e-08	1.41754478476723e-06
Lancl1	1435.69690318307	1.69116983577723	0.304480625845579	5.55427732415043	2.78762615842667e-08	1.44657571943592e-06
Cnot6	986.571667862699	-1.51467461228966	0.272793898416065	-5.5524504803237	2.8169252941598e-08	1.45718305311097e-06
Gm16344	598.185136950233	-2.18887177079535	0.394926877200189	-5.54247354931431	2.9822846469872e-08	1.53308070134186e-06
Otud6b	1560.23829525763	-1.39991949838351	0.252568372109253	-5.54273477194505	2.97783743761909e-08	1.53308070134186e-06
Crmp1	1395.93923102581	-1.73570638500485	0.313368729590546	-5.5388627553003	3.04442101381116e-08	1.54094540545211e-06
Dhx9	7615.59855719732	-1.50608879118374	0.271855414983629	-5.54003601978808	3.02409439376332e-08	1.54094540545211e-06
Pou2f1	1747.39281945652	-1.77745314392158	0.320846105425774	-5.53989315707242	3.02656240943475e-08	1.54094540545211e-06
Tnrc6a	1412.70924697309	-1.84676244258609	0.333304977941026	-5.54075865891464	3.01164037474308e-08	1.54094540545211e-06
Zscan4a	534.32699486525	-2.53439539634829	0.457537486808703	-5.53920819477667	3.03842260213242e-08	1.54094540545211e-06
Adgra2	201.416407663323	2.65089065129895	0.478967153149835	5.53459800711985	3.11942965658944e-08	1.56960197295413e-06
Prune2	750.275311062594	-1.54336335123837	0.278859309262879	-5.5345591844074	3.1201206392462e-08	1.56960197295413e-06
Galk1	4466.61913836701	1.55749596226388	0.281556807871782	5.53172901069809	3.17089520547312e-08	1.58584852527056e-06
Mipep	1070.45783764527	1.38209000399745	0.249849744986516	5.53168466940816	3.17169705054113e-08	1.58584852527056e-06
Trps1	391.058631470724	-1.76924341852014	0.32001440479384	-5.52863681139579	3.22728692035559e-08	1.60875363151059e-06
Gm21037	90.1055199966674	-2.99984378994957	0.542946303967675	-5.5251205653813	3.29259426738139e-08	1.62905345513797e-06
Sult5a1	74.8161953462013	2.40684010916155	0.435639193227333	5.52484750357522	3.29771915234616e-08	1.62905345513797e-06
Tcaf1	170.148755937107	1.87245786446402	0.338858184979557	5.52578614731406	3.2801348219348e-08	1.62905345513797e-06
Gm36816	1200.09941119758	-1.86286807644255	0.337240323287933	-5.5238592416247	3.31633183135433e-08	1.63334307262811e-06
Gprc5c	385.500055564083	1.64894200342904	0.299414864197831	5.50721490680417	3.64555119029285e-08	1.79012886806917e-06
Wscd2	248.171460185983	1.80041856006149	0.327101315751364	5.50416177912909	3.70928819042615e-08	1.8160056765628e-06
Arrdc3	981.318348325524	-1.73318725245574	0.315059535248178	-5.50114203364923	3.77339073526268e-08	1.84190734703475e-06
Dap	143.155190608481	2.09439384242753	0.38176515602901	5.48607909693146	4.10952945010136e-08	1.98245628897851e-06
Gpat2	750.057461769903	1.50302895313935	0.273946441408223	5.48657958618853	4.09790842776684e-08	1.98245628897851e-06
Klc2	753.732788120362	1.39516273631638	0.254283517246095	5.48664243528669	4.09645136805176e-08	1.98245628897851e-06
Syde1	201.779575529936	1.80475576887512	0.328919922760501	5.48691533710845	4.09013038316286e-08	1.98245628897851e-06
Pld2	128.949596058076	2.03542185378323	0.371248117473116	5.48264558925508	4.19011915449746e-08	2.01542280969249e-06
Bnc2	352.461209238511	-2.04190584350866	0.372880321314942	-5.47603541079346	4.34960684200255e-08	2.08319458729632e-06
Lmod1	83.475162092817	2.36250441867899	0.43148114829637	5.47533635711997	4.36681346345632e-08	2.08319458729632e-06
Lnpep	714.788067673783	-1.78729448463688	0.326431735814881	-5.47524731373071	4.36900992472481e-08	2.08319458729632e-06
Atg4b	1814.93486714548	1.39578301289959	0.254980317575999	5.47408139643393	4.39786899357027e-08	2.09089436255003e-06
Nfatc3	998.317812858242	-1.72040002871782	0.314365026756806	-5.47261903293309	4.43432712974713e-08	2.10215219839598e-06
Gm4779	494.388772569599	1.5797123424281	0.289155970977609	5.46318423613124	4.67668781943169e-08	2.2106757077486e-06
Neu1	631.433323523247	1.77630159515248	0.325372290703724	5.45928969953357	4.78043196167273e-08	2.25324085299474e-06
Furin	601.392120764183	1.54416126559204	0.283171662199332	5.45309249378584	4.95013045474143e-08	2.32656131372847e-06
Pan3	465.200628535574	-1.69022152162396	0.310020637215758	-5.45196454275931	4.98163903913014e-08	2.33469977759803e-06
Blvra	351.186796658777	1.68025865766373	0.308361171292554	5.44899557431504	5.06550736905921e-08	2.35802607113828e-06
Mapkapk2	1674.65256804589	1.7053324515215	0.312926725634007	5.44962226561633	5.04769122873502e-08	2.35802607113828e-06
Zfp870	466.823902282692	-1.5158484717538	0.278204560079218	-5.44868305293832	5.07441476706962e-08	2.35802607113828e-06
Ube4a	739.944953441851	-1.48390850067291	0.272425789659662	-5.44701917732068	5.1220942607611e-08	2.37347748139493e-06
Acox3	276.112753917227	1.70341133526896	0.312773999818663	5.4461410995049	5.14743092812189e-08	2.37695813733053e-06
Selenom	237.73717565328	1.83610963778265	0.337163242508861	5.44575863050788	5.15850489378116e-08	2.37695813733053e-06
Eif3j1	118.347908565365	-2.06568471578744	0.37941381755033	-5.44441087866659	5.19771190031059e-08	2.38833409944439e-06
Dnaic2	143.046134571918	2.08511146017592	0.38331877156477	5.43962783681098	5.3391986454661e-08	2.44651302835425e-06
Zcchc10	453.568231488616	-1.53235950456218	0.281755008687554	-5.43862383032719	5.36936852783996e-08	2.45350311897132e-06
Capn3	227.879556034646	-1.67554691523025	0.308566847006061	-5.4300937754254	5.63244477164491e-08	2.56658494441991e-06
Foxn2	727.222428242294	-1.47654109834498	0.272030918121784	-5.42784293983802	5.70391980517253e-08	2.59197460759912e-06
Hmgxb4	1745.82953521609	-1.69413685681505	0.312230514314481	-5.42591700409111	5.7657747859353e-08	2.61286488233156e-06
C1qtnf9	37.9697239605676	5.43878086113689	1.00256177329982	5.4248835393312	5.799233879475e-08	2.62080761860889e-06
Grsf1	1413.17805657531	-1.42136349914121	0.262113012099275	-5.42271246954679	5.87013757890025e-08	2.64546840682293e-06
Oaf	185.441704877258	2.38981349380259	0.440743556552402	5.42223126866848	5.88596618174586e-08	2.64546840682293e-06
Dnajc13	2186.15109716416	-1.75135248755311	0.32327548474338	-5.41752335146402	6.04302591052921e-08	2.70865875281214e-06
Oplah	357.723895125974	1.80347750183744	0.333040708802011	5.41518635461946	6.12249058670523e-08	2.73681984106796e-06
Rbm25	3664.46644836442	-1.4737487283957	0.272216935983737	-5.41387597017014	6.16748949052603e-08	2.74946347206377e-06
Kdm6a	943.178379577082	-1.55763674985517	0.287890682722586	-5.41051462702639	6.28438896518976e-08	2.79400536425329e-06
Crym	104.604363738502	2.10371025499646	0.388862302093528	5.40991050989171	6.30562506670396e-08	2.79589035976496e-06
Gm4303	28.4826198022631	-4.28260461164944	0.792006629312677	-5.4072837942859	6.39877125568178e-08	2.82725894058681e-06
Myef2	1664.2814221671	-1.6063555067508	0.297090939832148	-5.40694882064854	6.41074519658894e-08	2.82725894058681e-06
Nkrf	426.767346245775	-1.73651415535542	0.321195081636231	-5.40641577233773	6.42984426918003e-08	2.82809995262063e-06
Nlrc4	65.2407570164293	-2.41479397955638	0.446917632523735	-5.4032193044613	6.54553511391557e-08	2.87130806997096e-06
Vcan	331.264570935239	-1.98273688220188	0.367237150351686	-5.39906401164234	6.69894708955173e-08	2.93078935167888e-06
Setx	3346.57017933449	-1.49581840659011	0.277114634145418	-5.39783260167043	6.74507549549077e-08	2.943143021242e-06
Ccnb1ip1	487.683306154458	-1.52711998561733	0.283391911471216	-5.38872114482505	7.09608083879623e-08	3.08810925392058e-06
Cd63	2474.02266190882	1.96497985841752	0.364775709615669	5.38681662901251	7.17165350407775e-08	3.11276253673032e-06
Nfkb2	395.16738457013	1.78200964796943	0.331055249276876	5.38281646903914	7.33292959991201e-08	3.16605490599875e-06
Tgm3	111.282925985146	-2.30333383854218	0.427875211931429	-5.38319064604124	7.31769605987404e-08	3.16605490599875e-06
Arxes2	457.306378929282	-1.51158925032662	0.281017229073581	-5.37899137113345	7.49042984239182e-08	3.22559086144883e-06
Arhgap21	843.594012238166	-1.85234484440994	0.344408768202274	-5.37833242190293	7.51789118275052e-08	3.2289637064294e-06
Purb	1694.13746339301	-1.41840402437808	0.263896289470555	-5.37485398989038	7.66447652959145e-08	3.28334997166092e-06
Ltn1	1404.64540090266	-1.75314504863059	0.326252322981432	-5.37358640885561	7.71857902277425e-08	3.29793830973082e-06
Mdn1	5788.34816555768	-2.01513510627273	0.375199270770163	-5.37083961313758	7.83708896657257e-08	3.33126908269041e-06
Wdr47	401.146040014774	-1.73864133242155	0.323711264735583	-5.37096333005813	7.83171353491986e-08	3.33126908269041e-06
Xpnpep1	7868.89556194363	1.37238635064121	0.255549128458115	5.37034252052301	7.85872340791497e-08	3.33185567165467e-06
Dio3	249.971011936941	2.32655706897883	0.433315618343438	5.36919734828216	7.90878386378432e-08	3.34446001437666e-06
Phyhip	202.679245039694	1.82963827238042	0.34082343695965	5.36828772311522	7.94876746795867e-08	3.35274935507487e-06
Usp34	2110.46416794016	-1.42523097813517	0.26574744836188	-5.36310315271351	8.18042583588152e-08	3.44163695652816e-06
Apc	1240.69491364823	-1.7187950739508	0.320700739863371	-5.35949831198727	8.34533737938122e-08	3.49995842154877e-06
Rictor	577.157616591954	-1.84904566226948	0.345026145418911	-5.35914650764938	8.36160279433839e-08	3.49995842154877e-06
Ilkap	1351.96209217709	1.38009299570009	0.257560260121272	5.35833049341646	8.39944887857948e-08	3.50687649879778e-06
Ndc1	1643.42999153765	-1.49271739123537	0.278667736961007	-5.35662078256387	8.47928247500626e-08	3.53124548642666e-06
Eif2s3x	6800.60482372572	-1.45083350970064	0.270872561793151	-5.35614792467815	8.50149158553274e-08	3.53155395409125e-06
Sdhc	5038.17727661848	1.4184758378933	0.264970762065444	5.35332965356743	8.63503256797759e-08	3.57799208421238e-06
Ipo11	1795.18292028319	-1.41197995040789	0.263832702292	-5.35180035735362	8.70834452026819e-08	3.59107840123327e-06
Mef2b	86.893934137804	2.2610523758255	0.422487605957092	5.35176025034717	8.71027527107644e-08	3.59107840123327e-06
Apela	696.836026355306	1.89709471959403	0.354660129197859	5.34904987455094	8.84171757171291e-08	3.63615635136693e-06
Ift43	156.842665163438	1.98252102112277	0.370923116784899	5.34483005078502	9.05019269991415e-08	3.71261022228399e-06
Olfr1388	9786.52412147134	-1.70289944309645	0.318754436553839	-5.34235526729311	9.1746618735711e-08	3.75430815473245e-06
Pla2g5	186.683884957949	1.7710432193967	0.331940927565302	5.33541685379633	9.53253034551893e-08	3.88006911141379e-06
Tmed8	531.9501146752	-1.48280764945762	0.277937894073033	-5.33503232584752	9.55275373934701e-08	3.88006911141379e-06
Ttn	631.37982781261	-2.30722327945469	0.432459981083537	-5.33511395360536	9.54845723912007e-08	3.88006911141379e-06
Bdp1	765.676557310948	-1.90066916332237	0.356402035669803	-5.33293576662757	9.66375028166097e-08	3.90586467158042e-06
Larp4	2061.08704360851	-1.36576508912509	0.256087135574102	-5.33320459875227	9.64944823684411e-08	3.90586467158042e-06
Blm	1109.70319137116	-1.46886581380222	0.275477117810699	-5.33207921396791	9.7094564234389e-08	3.91054696231465e-06
Plekhf1	446.434849467653	1.64139075430836	0.30784763346733	5.3318283977731	9.72287968137807e-08	3.91054696231465e-06
Setd2	1463.9089209242	-1.6872757523336	0.316682341808379	-5.32797548072496	9.93135268198215e-08	3.98465247850259e-06
Cdc27	1106.58858448275	-1.49571534821552	0.280882446249901	-5.32505810948679	1.00920771409289e-07	4.0392863495932e-06
Nexmif	475.509951405255	-1.57810408302355	0.296857378026359	-5.31603456688696	1.0605301129738e-07	4.22414536523461e-06
Trim52	74.6619246918597	-2.42785898098782	0.456670325918839	-5.31643692000978	1.05818883228795e-07	4.22414536523461e-06
Gm18194	44.3214915702995	-3.21106723548996	0.604193564454019	-5.31463329701574	1.06872325937685e-07	4.24649700887661e-06
P2rx4	147.552697683004	2.05205702250837	0.386212436835782	5.31328571218671	1.07666027648632e-07	4.26772567426505e-06
Sycp3	649.75678587001	1.50949310576567	0.284212203420664	5.31114810552824	1.08936751835164e-07	4.30771530694338e-06
Stox2	155.846519709084	-1.77223028170856	0.333836444181638	-5.30867828422082	1.10423041492875e-07	4.35601686464698e-06
Coch	96.6732117355527	-2.1742156849264	0.409724296509849	-5.30653345053492	1.11729665092775e-07	4.39701672434484e-06
Mllt11	231.987661209036	-1.6308566778528	0.307542768441734	-5.302861407264	1.14001471533361e-07	4.47571409719283e-06
Dhx15	4759.73896879833	-1.43018403249555	0.269779952650413	-5.30129840429179	1.14981969462382e-07	4.50346047060995e-06
Stk11ip	1780.28161556927	1.31485460714418	0.248141523766433	5.29880927297684	1.16560310994965e-07	4.55443495455387e-06
Ccdc92b	424.086746215368	1.44847210316443	0.273490130267214	5.29625000269368	1.18204979145496e-07	4.59724536991715e-06
Tubb6	4100.14324302566	1.54317980618349	0.29137300249343	5.29623469908915	1.18214880940727e-07	4.59724536991715e-06
Dipk2a	311.65479837855	-1.57992106677836	0.298445258175107	-5.29383873089172	1.19775068700623e-07	4.64693367954067e-06
Gm6502	62.5150601260703	-2.70678591925829	0.511369409032409	-5.29321048824559	1.20187448482194e-07	4.65196124125197e-06
Mmp15	262.123626106484	1.70688953400647	0.322499780478104	5.29268432826842	1.20533877758586e-07	4.65441851908156e-06
Coq8a	541.75741317908	1.46578248694605	0.277069910848044	5.29029833105891	1.22117005570707e-07	4.7045075916584e-06
Cables1	79.7721804539033	2.48531698015298	0.470161602032171	5.286090930035	1.24957797870917e-07	4.80270040882378e-06
Bhlhe40	387.083144863407	1.63574720067077	0.309576751624151	5.2838179614233	1.26518974820166e-07	4.85136861489915e-06
Gm12258	96.5170876353202	-2.32823447700397	0.44098490314003	-5.27962399716134	1.29449252169708e-07	4.95218650742254e-06
Adssl1	68.0947142541934	2.55920080258324	0.484855629738462	5.27827387291288	1.30406461611217e-07	4.97723037936082e-06
Elovl6	1485.45544680441	-1.76364799920756	0.334247262131862	-5.27647702469974	1.31691015052023e-07	5.00470448026551e-06
Lifr	923.941462148625	-1.49591604238495	0.283532596911754	-5.27599316155714	1.32039011819771e-07	5.00470448026551e-06
Zfp207	6515.39809383596	-1.22738353480617	0.23262615818051	-5.27620601400193	1.31885817833249e-07	5.00470448026551e-06
Gm2a	673.699109963996	1.41204246639265	0.267988762489818	5.26903610910289	1.37141987557381e-07	5.16689315537379e-06
Hs3st3b1	104.617294613348	-2.09503169582422	0.397624090874895	-5.26887516099567	1.37262271422233e-07	5.16689315537379e-06
Shprh	500.13642462482	-1.62259531753366	0.307962923473912	-5.2688008648259	1.37317830760521e-07	5.16689315537379e-06
Xpnpep2	46.259841715712	3.6583405761999	0.694385433521733	5.26845812079582	1.37574419577734e-07	5.16689315537379e-06
Tns1	655.127410133192	2.18153333026569	0.414324896868618	5.26527212521687	1.39981853039765e-07	5.24533367313013e-06
Amd2	406.916991227511	-1.4762710755373	0.280413944877978	-5.26461362747027	1.40484490442914e-07	5.25220424496802e-06
Ccdc112	125.311806708597	-1.86553240936393	0.354557210097139	-5.26158362102643	1.42819907767971e-07	5.32740925801161e-06
Wfdc2	373.591928238206	1.64857935709618	0.313695597120504	5.25534745220823	1.47745273408477e-07	5.49866458726121e-06
Nup160	2530.44137509834	-1.56603395851868	0.298033944126437	-5.25454898470998	1.48387649398365e-07	5.51010571693703e-06
Arhgap11a	1405.64158286189	-1.65651723268378	0.315343869346025	-5.25305037995236	1.49600593634779e-07	5.52421818199147e-06
Gnao1	107.249530053386	2.10164252310854	0.400128169303022	5.25242330918457	1.50110974307002e-07	5.52421818199147e-06
Med13	753.34614045187	-1.41348583624128	0.269099124404859	-5.25265862297901	1.49919252406835e-07	5.52421818199147e-06
Oas1a	413.740347855458	1.53893392115985	0.292961701567572	5.25302083147852	1.49624605780279e-07	5.52421818199147e-06
Pbrm1	995.173251683528	-1.60583252038534	0.30596298337833	-5.24845359609955	1.53381263758502e-07	5.6319682786325e-06
Aqr	3779.38179182369	-1.56606071888839	0.298684879474142	-5.24318713972252	1.57826317269059e-07	5.78227821620495e-06
Insyn1	260.149413496748	2.12179525263451	0.405307281938492	5.23502869843948	1.64959230876852e-07	6.03017632872048e-06
Tet1	7023.88776884475	-1.64625924518699	0.314653730915478	-5.23197115889026	1.67711922641895e-07	6.11720870833518e-06
Ptpn12	679.007844448108	-1.3898595159153	0.265815277965375	-5.22866678903363	1.70736764170577e-07	6.21376055443804e-06
Ccdc155	59.9993079570374	2.57210363772215	0.492009476104625	5.22775223372974	1.7158323074677e-07	6.23078177877343e-06
Gm4301	52.803761613885	-3.14746805045071	0.602177208657779	-5.22681364421986	1.72456160368924e-07	6.24868686799294e-06
Alg10b	786.417543068446	-1.60662765027192	0.307588284733163	-5.22330573046919	1.75756844667663e-07	6.35428592260011e-06
Tnks	1230.02332335085	-1.85442388251037	0.355598889384895	-5.21493159249766	1.83885083019162e-07	6.63357371856405e-06
Bcl2l14	107.388665266664	2.11828443103582	0.406495814518153	5.21108546602569	1.87738934012519e-07	6.74302503167234e-06
Cdh2	72.3993941269672	-2.59907601592379	0.498747328358877	-5.21120789654358	1.87615063344324e-07	6.74302503167234e-06
Man2b2	343.615873868682	1.46944507835779	0.28207925205454	5.20933414157547	1.89519536489621e-07	6.79214896569555e-06
Zscan4-ps1	106.944755262321	-2.93740523816132	0.564373054133631	-5.20472268590238	1.94286518792253e-07	6.94785485680993e-06
Ppp3r1	1158.08646182745	-1.38106750620397	0.265394445346795	-5.2038297350169	1.95222884594462e-07	6.9661962073295e-06
Rbm27	1597.20801430979	-1.55531082545727	0.29910062971069	-5.19995837842826	1.99333158111801e-07	7.09746850852626e-06
Calcoco2	1302.0591704381	1.83106866592631	0.352226563424451	5.19855359040531	2.00845223265894e-07	7.10956510789943e-06
Gstm5	191.132007383597	1.863005904791	0.358368143212113	5.19858123574425	2.00815360131031e-07	7.10956510789943e-06
Qsox1	616.784493697859	2.1352909529979	0.410756211931424	5.19843861388612	2.00969469615394e-07	7.10956510789943e-06
Cpt1b	84.2375283113617	2.22020240697435	0.427228999027786	5.19675024875817	2.02802533901507e-07	7.15901648643732e-06
Casc4	588.581386932241	-1.8510605580914	0.356454360506263	-5.19298054163899	2.06953821979668e-07	7.25494396165199e-06
Ccn1	692.766740453734	2.25584807346943	0.434379779424651	5.19326216440684	2.06640875222786e-07	7.25494396165199e-06
Gm47654	2070.41140572319	-1.89562093975466	0.365064787637306	-5.19256034531047	2.07421607082249e-07	7.25494396165199e-06
Hipk1	1012.74847264802	-1.70724213239066	0.328803424193054	-5.19228817820423	2.07725143218121e-07	7.25494396165199e-06
Rest	4025.57410545278	-1.60189141497169	0.308422041066265	-5.19382923942041	2.06012113309729e-07	7.25494396165199e-06
Ash1l	315.985862914117	-1.99950076002337	0.385135191570259	-5.19168542316551	2.08398898529566e-07	7.26305483222747e-06
9930021J03Rik	312.596264251351	-1.67363060070431	0.322429875168641	-5.1906809188477	2.09526421474563e-07	7.2869125438828e-06
Ptprk	969.365522898019	-1.40055312991946	0.270107567206822	-5.18516805879435	2.15820160443037e-07	7.4899612643206e-06
Tmem38a	274.424541074837	1.6331844209569	0.315044547251082	5.18397932993044	2.17201015739953e-07	7.5220141240468e-06
Gtf2ird2	112.209009065601	2.02226346587946	0.390267047605767	5.18174280479421	2.19822193010029e-07	7.59679637608189e-06
Arap3	198.235672756658	1.82932695677239	0.353065387859624	5.18126958822628	2.20380701242243e-07	7.60013110154066e-06
Mpzl1	2111.63232066344	1.31515614663282	0.254136986622731	5.17498914310014	2.27924234112567e-07	7.84383609027557e-06
Tcf12	394.340101862734	-1.64015686100377	0.317082384199129	-5.17265210158676	2.30794489389148e-07	7.92603204687159e-06
Apeh	946.670264281905	1.36891626910018	0.264782691418602	5.16996130587716	2.34142470169609e-07	7.9990392453405e-06
Hps1	694.905807973014	1.38106300731442	0.267122297219357	5.17015247955999	2.33903064983321e-07	7.9990392453405e-06
Ppp4r3a	1599.27120881276	-1.41526185569917	0.273757086213523	-5.16977249894933	2.34379143845235e-07	7.9990392453405e-06
Gm48415	5081.89909681943	-1.96639469769888	0.380636428155082	-5.16607069698994	2.39066397232792e-07	8.14211642749364e-06
Chmp2a	2141.67008431438	1.3750709865594	0.266214611195263	5.16527241080248	2.40088999346851e-07	8.14322482320763e-06
Elavl3	144.405532938322	-1.99921059394966	0.387045939461242	-5.16530569144455	2.40046282660524e-07	8.14322482320763e-06
Birc6	3132.21717568501	-2.04081788563437	0.395212016974314	-5.16385584947183	2.41914021930104e-07	8.18824210030909e-06
Grhl2	516.562132788821	-1.82654359927822	0.353932799497783	-5.16070734859842	2.46018508135715e-07	8.28853189473776e-06
Hnrnph2	1204.45317679717	-1.30637443010064	0.253154629559166	-5.16038135417672	2.46447308126124e-07	8.28853189473776e-06
Nedd4	19483.5641535594	-1.47361543027306	0.285522966784028	-5.16110996908949	2.45489911998403e-07	8.28853189473776e-06
Trim2	483.579233405181	-1.99957571754917	0.387511405401565	-5.16004352304695	2.46892439417721e-07	8.28853189473776e-06
Ubr1	692.999150877977	-1.63297235202193	0.316532962583499	-5.15893301820396	2.48361136456954e-07	8.3208568120507e-06
Gabarapl1	905.826533918716	1.41850400400771	0.275033193907488	5.15757383265108	2.50170215026706e-07	8.36443096989698e-06
Huwe1	10171.039438747	-1.85484520725698	0.360461217643358	-5.14575526150549	2.66446614222951e-07	8.89056146849402e-06
Itga3	3101.64944189831	1.51278875124059	0.294020001826759	5.14518992531653	2.67250290074931e-07	8.89932646099719e-06
Cotl1	1802.14587101835	1.62581728380894	0.316117256137167	5.14308299292425	2.70266156037402e-07	8.98157225619244e-06
L1td1	8042.87853264611	-1.54481347970748	0.300413125829297	-5.14229688014791	2.71399797464433e-07	9.0010618312297e-06
Zfp532	2403.88934766031	-1.39857233592963	0.272120312035547	-5.13953671987166	2.75416668516273e-07	9.1159038170879e-06
Pum2	2330.19790644449	-1.56431309681699	0.304460477004507	-5.13798412262829	2.77701338514882e-07	9.17306630234902e-06
Gm364	64.7075410406479	-2.53553911390576	0.493549642665365	-5.1373537628613	2.78634137062193e-07	9.18543397730074e-06
AI506816	717.443982820324	-1.4438773187848	0.281232762995385	-5.13410067662882	2.83496320054261e-07	9.32702892978518e-06
BC005537	1954.12420855597	-1.61329064185788	0.314738294716879	-5.12581617470192	2.96251550376117e-07	9.72722156424576e-06
Gm43558	1577.46590526453	-1.46012428992776	0.284922350557031	-5.12463935199599	2.9810780169681e-07	9.76867198787354e-06
Cdkn2a	239.762548859073	2.12800212398103	0.415366247222626	5.12319462211978	3.00401994641885e-07	9.82427994405368e-06
Pbxip1	415.374332793269	1.53939496669652	0.300515717342549	5.12251066369953	3.01494039488229e-07	9.84043045551859e-06
2810025M15Rik	2067.38947335197	1.39711267786719	0.272919381435099	5.11914057008599	3.06931130431021e-07	9.96877763476483e-06
Cbx5	6186.15911132948	-1.60169301393964	0.312940348315935	-5.11820550644567	3.08456402194243e-07	9.96877763476483e-06
Npl	894.985579237066	1.57207187468487	0.307137944865005	5.11845540731162	3.08048049911069e-07	9.96877763476483e-06
Rab8b	155.554801925721	-1.88030321721611	0.367345580108924	-5.11862213411842	3.07775899132342e-07	9.96877763476483e-06
Sgsh	90.4600591721452	2.28625873527197	0.446610826869687	5.11912967111982	3.06948866758773e-07	9.96877763476483e-06
Gm43041	3617.94087312884	-1.64031115539809	0.320522755090673	-5.11761217993419	3.09428026262219e-07	9.98057065100685e-06
Xpo4	2234.26622512687	-1.56769417670765	0.306445749522825	-5.1157315092435	3.12527356380216e-07	1.00608121574453e-05
Actr1b	4366.17506386658	1.41910883065299	0.27747545122387	5.11435813292194	3.14809583101235e-07	1.01129993984584e-05
Pax8	65.251061936994	-2.4537816089729	0.479814858832336	-5.11401755032004	3.15378035951925e-07	1.01129993984584e-05
Ftl1-ps1	66573.5837320142	1.27892482727977	0.250147117975908	5.11269063432881	3.17602205167064e-07	1.01605981569733e-05
Gprc5b	854.814344320333	1.50380580344909	0.294149726694022	5.11238212032532	3.18121500329254e-07	1.01605981569733e-05
Lgmn	1322.04132970514	1.61624524151903	0.316165062287821	5.11202986763818	3.18715419391988e-07	1.01605981569733e-05
Prkca	96.3072952950302	-2.42412444717211	0.474445471887406	-5.10938472555894	3.23209615329777e-07	1.02839423059475e-05
Ccdc14	423.998311266112	-1.60729629432739	0.314680469111302	-5.10770909572686	3.26088161849363e-07	1.03355496385781e-05
Cdc42ep5	266.166078465772	1.54600298637596	0.302669509000108	5.10789141424685	3.25773762879221e-07	1.03355496385781e-05
Amd1	3415.00219114525	-1.4157641287505	0.277207074461839	-5.10724385912235	3.2689176660506e-07	1.03410953089485e-05
Naga	309.296771606245	1.50184556985098	0.29408467093518	5.10684751121218	3.27577887566545e-07	1.03429102696155e-05
Gm48829	239.916918947172	-2.38600123401866	0.467395134906686	-5.10489103506613	3.30985178939933e-07	1.04304716351761e-05
Tasor	844.546147609428	-1.54410214552218	0.302501155281351	-5.10445040808535	3.31757257640917e-07	1.04348124057229e-05
Trim54	100.72962695882	2.21882396544662	0.434857392763587	5.10241748759438	3.35341968840187e-07	1.05274339454601e-05
Naf1	786.369744000281	-1.46716207448637	0.287586517150896	-5.10163720128978	3.36727777666254e-07	1.05508037002093e-05
Rapgef6	501.381262172955	-1.85881152300831	0.36458514372165	-5.09842914616253	3.42483678829346e-07	1.07107538341117e-05
Pcgf6	1043.91460573155	-1.46002781964624	0.286422703123147	-5.09745841976256	3.44243996271314e-07	1.07453771132128e-05
Pdlim4	43.0042794319879	3.12272459250693	0.612804399041029	5.09579336798764	3.47283762330834e-07	1.07992776755051e-05
Tex264	835.650806882049	1.50401291125695	0.295141054795277	5.09591223186554	3.47065905023279e-07	1.07992776755051e-05
Gm46332	546.044263622029	-1.59638609659044	0.31337585761832	-5.09415788670861	3.50294757926135e-07	1.08644777357383e-05
Tjp3	244.151872576974	1.56415599393174	0.30706223249031	5.09393806345463	3.5070137858219e-07	1.08644777357383e-05
Xpo7	2571.4830685593	-1.45760308002852	0.28620858577054	-5.09279998049086	3.52813856845415e-07	1.09093758366674e-05
Nynrin	998.957606658368	1.31453011293793	0.258274992047942	5.08965309616163	3.58719146596819e-07	1.10710276869938e-05
Tmco6	484.58216902291	1.51722661336897	0.298120886669106	5.08929994916118	3.59387768076271e-07	1.10710276869938e-05
Pdgfrb	122.190218792594	2.07806638785037	0.408617381172838	5.08560448869253	3.66457011696411e-07	1.12676969016934e-05
Fcgrt	176.074296592911	1.72335380326727	0.338980742245394	5.08392834310246	3.69707464232771e-07	1.13464324377408e-05
Pex6	1172.53908057759	1.34960110077913	0.265493594692402	5.08336595593866	3.7080429028242e-07	1.13589023745732e-05
Ric8b	458.765793118194	-1.43618676132383	0.282656027599515	-5.08104063274643	3.75372807414264e-07	1.14774771040235e-05
Kpna1	1877.72909115595	-1.38078122111002	0.27178806944275	-5.08035994347012	3.76720390421743e-07	1.14904760456793e-05
Zfp329	146.457206685104	-1.87312521826221	0.368716669502284	-5.08012078973992	3.77194958338408e-07	1.14904760456793e-05
Adad2	196.666145972398	1.6936106132527	0.33356382154556	5.07732105180172	3.82793745672073e-07	1.16394771096222e-05
Rc3h2	409.793610693438	-1.58091889121177	0.311469560804061	-5.07567701681865	3.8611869471299e-07	1.17189161033739e-05
Slc7a4	79.9010603774205	2.42676291703739	0.478653053477749	5.06998315252617	3.97850918634032e-07	1.20306022270769e-05
Tmem192	712.01578258774	1.45328313250805	0.286637228235656	5.07011298376512	3.97579608937161e-07	1.20306022270769e-05
Gm4735	723.747609102429	1.5991741038547	0.31550484697335	5.06861976668707	4.00710810077925e-07	1.20948492216181e-05
Epc2	504.244015525691	-1.46363805501534	0.288869647578818	-5.06677689152505	4.04608041700232e-07	1.2190114076866e-05
Prxl2a	217.07170020115	1.59778734400127	0.315383393077314	5.06617462768431	4.05889593402077e-07	1.22063689423477e-05
Naa15	2002.67072661149	-1.41750979595027	0.2799281225081	-5.06383489893643	4.10905545260304e-07	1.23346646341825e-05
Slc38a7	1112.14211755824	1.3157522671378	0.259896341659602	5.06260403180705	4.13568254158792e-07	1.23919813859966e-05
Igfbp4	157.536443113414	1.95568953545371	0.386356363259764	5.06187996737825	4.15142376402833e-07	1.24165310760484e-05
Megf8	2410.99408751141	1.3011946764989	0.257075410994314	5.0615291111124	4.15907218612673e-07	1.24168307553148e-05
Car13	411.026721058107	1.44308414513344	0.285215533288645	5.05962676188819	4.20077935542538e-07	1.25186268834688e-05
Gm15927	21.1429375106958	-4.1497199893472	0.820446975918131	-5.05787712204486	4.23949453625818e-07	1.25883908161457e-05
Msl2	907.332497779326	-1.53207203615902	0.302898203417976	-5.05804266539305	4.23581677950896e-07	1.25883908161457e-05
Foxo4	2468.68775272568	1.27948251255187	0.253025273277243	5.05673799292741	4.26488540979755e-07	1.26182311135197e-05
Ttc37	864.581828710664	-1.55686000321206	0.307862374239723	-5.05699992425765	4.25903407603721e-07	1.26182311135197e-05
Bcl11a	28.2186954930219	-3.43054562313779	0.678932144819054	-5.05285491240378	4.35254534201915e-07	1.2854465148333e-05
Cntn2	297.730690951368	1.68363470700813	0.333604950694177	5.04679173227125	4.49290645363857e-07	1.3230966024265e-05
Taf1	1249.11258135327	-2.09254257093155	0.414639491689296	-5.04665525805623	4.49611550611803e-07	1.3230966024265e-05
Plod1	990.964687080573	1.40801226117988	0.279041612629895	5.04588633899342	4.51423721943465e-07	1.32369344491444e-05
Togaram1	465.845449381148	-1.52715295227676	0.302644323066234	-5.04603204449513	4.51079786279123e-07	1.32369344491444e-05
Lrp2	2020.44715926692	-1.79936353922737	0.356813044446038	-5.04287488149692	4.58589128142425e-07	1.33888175257341e-05
Mapk8ip2	270.298493155521	1.56131696047496	0.309594672819075	5.04310021312088	4.5804920286373e-07	1.33888175257341e-05
Yes1	758.102050456291	-1.4043648884444	0.27851419153996	-5.04234588793984	4.59859082190868e-07	1.33888175257341e-05
Zfp444	703.294262602078	1.29752722537671	0.25732317673915	5.04240326044172	4.59721184276183e-07	1.33888175257341e-05
Myo5a	742.266821602982	-1.8164878432837	0.360462112810093	-5.03933084429515	4.67162314559416e-07	1.35534745582053e-05
Nfat5	711.585620475063	-1.94314716592641	0.385579286782441	-5.03955277821447	4.66620939641603e-07	1.35534745582053e-05
Abca3	554.904155550038	1.46480454554365	0.290992962149371	5.03381433944009	4.80815363292209e-07	1.39005496066025e-05
Sgms2	66.9966068658281	-2.73203443207664	0.542712259996198	-5.03403853838824	4.8025305774574e-07	1.39005496066025e-05
Bmp4	561.70903115288	-1.49596996278408	0.297237370873279	-5.03291345361096	4.83081252403874e-07	1.3941555442182e-05
B2m	196.890088652358	1.70991285386266	0.340109324293326	5.02753888743124	4.96814759945419e-07	1.43127894940493e-05
Zmat3	2477.80186170291	-1.18772862229139	0.236653420823208	-5.01885254039357	5.19810299950056e-07	1.49490899198924e-05
Abcb7	594.856304442455	-1.6512296685318	0.329257677671562	-5.015007334708	5.30314426576784e-07	1.52245590177803e-05
C330018A13Rik	45.2954402971248	3.00376540558485	0.599180775389366	5.01312046207243	5.35543453302836e-07	1.5319638245135e-05
Gm16478	154.435847376789	-2.42767455374478	0.48423849514066	-5.01338612709756	5.34804229153301e-07	1.5319638245135e-05
Tnpo1	4339.45245525502	-1.45782183920936	0.290819529814097	-5.01280584609036	5.36420159829652e-07	1.5319638245135e-05
Pds5a	2487.88787742669	-1.38641925568838	0.276856269031331	-5.00772209543676	5.50779806220902e-07	1.57024745447727e-05
Gstt3	175.252597289138	1.81682190479044	0.36299056592586	5.00514910120701	5.58188079852581e-07	1.5872884393868e-05
Ptcd3	2430.39096125199	-1.26824610154257	0.253396987551004	-5.00497702754769	5.58686933984775e-07	1.5872884393868e-05
Slc39a11	394.154450140053	1.65537078157055	0.330896541275988	5.00268384549197	5.65376208002336e-07	1.60352390028249e-05
Cops9	1429.17841591814	1.74470629268226	0.349006077027164	4.9990713844976	5.76070745060948e-07	1.63104367577497e-05
Alpk3	771.423695498146	1.77895309804769	0.355886737617985	4.99864959833724	5.77332065896925e-07	1.63180626872928e-05
Dnajc6	383.792818272402	-1.56167292072741	0.312790009994303	-4.99271994254502	5.95348553309081e-07	1.67720713274184e-05
Luzp1	2410.05799455375	-1.56832348830783	0.314123806738401	-4.99269222728449	5.95434021593456e-07	1.67720713274184e-05
Pura	738.137061546164	-1.37675165337068	0.276147055980257	-4.98557425674353	6.17780461859373e-07	1.737177538049e-05
Gnai1	218.211577492469	-1.63894091357484	0.328905134172782	-4.98302015776337	6.25994263553478e-07	1.75453123784683e-05
Ubald2	5545.85645286665	1.42322000097927	0.285615543077164	4.98299212166741	6.26085007061452e-07	1.75453123784683e-05
Ftl2-ps	18006.3118890178	1.32596286307636	0.266247428560432	4.98019030736067	6.35217773510163e-07	1.77678093496173e-05
Taf4b	481.872159125453	-1.39302036381261	0.279728810988573	-4.97989591736949	6.36184784615476e-07	1.77678093496173e-05
Actn2	137.80312317589	1.99669036763229	0.401219841120534	4.97654942002843	6.47277560357439e-07	1.79860065335808e-05
Gm8038	700.435744431471	-1.69309648593009	0.340179522857709	-4.97706761332099	6.45547768632996e-07	1.79860065335808e-05
Itpkb	104.174159031292	2.91776257670947	0.586292905588385	4.97662951214001	6.47009911678289e-07	1.79860065335808e-05
Ckap2	1341.70112018051	-1.35190147830441	0.271838781388296	-4.97317370023577	6.58655942865235e-07	1.82405559934901e-05
Fnbp4	1521.22668552924	-1.68098123380378	0.337999446270019	-4.97332540734663	6.58140479916872e-07	1.82405559934901e-05
Gm48422	272.293141115478	-2.36012928845255	0.474653544911567	-4.97231994526083	6.61564052916952e-07	1.82903002865275e-05
Kif11	2132.19711971685	-1.41639864420649	0.285249719154395	-4.9654690227402	6.85352324169355e-07	1.8916184115077e-05
Rlf	1000.87321336339	-1.51895258426214	0.306091144143992	-4.9624192444705	6.96205161771622e-07	1.91514630621124e-05
Tfrc	3392.54076941818	-1.27822164216033	0.257579131548728	-4.96244254911047	6.96121606237981e-07	1.91514630621124e-05
Tenm1	17.0578681932487	-5.23675175598617	1.05573868913608	-4.96027266015176	7.03943018956929e-07	1.93319910882162e-05
Capza1-ps1	1798.41928355959	-1.45368895083647	0.293164437584335	-4.95861286182874	7.09982884598628e-07	1.94653640860791e-05
Btbd7	690.386522563736	-1.50781777300934	0.304183301406767	-4.95693802400095	7.16128074410854e-07	1.96011760799643e-05
Numbl	1040.37710186394	1.24854907477298	0.251987218061868	4.95481113834288	7.24005774476335e-07	1.97734971406808e-05
Ythdf3	1047.56000806132	-1.39529434844291	0.281616484498447	-4.95459046343791	7.24827889108237e-07	1.97734971406808e-05
Capza1	849.396526732229	-1.69045287628182	0.341534977875149	-4.94957467255309	7.43758383773056e-07	2.02126441260783e-05
Gm16429	121.249439161316	-2.33321581059962	0.471442489589387	-4.94909954474359	7.45576096705408e-07	2.02126441260783e-05
Rab11fip5	735.071674041266	1.46654542813241	0.296329839674292	4.94903054563911	7.4584042459146e-07	2.02126441260783e-05
Zmpste24	650.190108289748	-1.30613740923192	0.263869328768052	-4.94994024250559	7.42362717017033e-07	2.02126441260783e-05
Ddx6	5582.93334988586	-1.38660971613797	0.280279992283275	-4.94723046351645	7.52768325847954e-07	2.03668403950639e-05
Fbxo6	1655.50362272646	1.43941120191612	0.290995825073758	4.94650121372454	7.55592567698707e-07	2.04096842999076e-05
Kank1	488.860664272579	1.54226552876934	0.312021184862404	4.94282312737661	7.69993357260153e-07	2.07645749621795e-05
Hectd1	1089.18002116558	-1.46601465203784	0.296702568883576	-4.94102446619898	7.77131549481337e-07	2.0922772486036e-05
Litaf	783.493603621718	1.4074196832101	0.284914903868127	4.93978961473186	7.82069056358682e-07	2.10002552385617e-05
Sp1	3218.00979365045	-1.66970266846768	0.338019306604841	-4.93966656886743	7.8256270281084e-07	2.10002552385617e-05
Tent4b	823.593658535789	-1.60901490560038	0.325780623400865	-4.93895213534701	7.85434867336275e-07	2.10430025532276e-05
Atp2b2	59.1956682681131	2.63727632322744	0.534106457818617	4.93773532340077	7.90350082517193e-07	2.11402583047282e-05
Cdc42ep4	2725.68741017462	1.2504420495767	0.253286240387223	4.93687319005182	7.93850519960294e-07	2.11805621166634e-05
Tmtc3	400.944009333061	-1.63307593696693	0.330801123375088	-4.93673032396332	7.94432025895521e-07	2.11805621166634e-05
Palm	635.728494669593	1.31028313128819	0.26544616539677	4.93615392533424	7.96782303170465e-07	2.12088493319646e-05
Upf2	603.136004533833	-1.53391260038654	0.310850169558613	-4.93457218493592	8.03266339170647e-07	2.13469002897531e-05
Morc1	1209.53759202871	-1.30328902204372	0.264154728688122	-4.93380916751435	8.06412322614477e-07	2.13959398500131e-05
Acad10	557.112457019118	1.51387715054088	0.306869354106121	4.93329532677072	8.08537613490016e-07	2.1417783803399e-05
Gm21897	748.210294959979	-1.95181151788609	0.395744942861375	-4.93199358095092	8.13945922628904e-07	2.15263833235458e-05
Hebp1	802.491639364422	1.47071423962362	0.298290333067029	4.93047905542798	8.20282113789809e-07	2.16430780748445e-05
Tbc1d17	936.040086128221	1.4110756826163	0.286204215364698	4.93031062040168	8.20989709343645e-07	2.16430780748445e-05
Elavl2	267.135599072552	-1.73188959576394	0.351526736066211	-4.92676493158044	8.36022314960014e-07	2.20041073297476e-05
Gm48348	4659.32031089233	-1.59897728835129	0.324671566658751	-4.92490705239954	8.44004626634381e-07	2.21787158276926e-05
Fam76b	358.202708961326	-1.68805462771757	0.34281515962853	-4.92409562502055	8.47513878039449e-07	2.22354119517527e-05
Ap3b2	193.676870717028	1.98207924180192	0.402568278887485	4.92358525435607	8.49728317033704e-07	2.22580108522364e-05
Gm6494	40.0043780390965	-3.23189544431646	0.656506345916268	-4.92287007493552	8.52840774361238e-07	2.22686202194323e-05
Miga1	617.866082929067	-1.40499314554103	0.285395110414739	-4.92297553205897	8.52381136367738e-07	2.22686202194323e-05
Ncapd3	1318.22220302681	-1.59640616306672	0.324425725646005	-4.92071385488285	8.62291224219664e-07	2.24796999023985e-05
Ssh2	278.314568952281	-1.68158617078293	0.341786588612012	-4.91998874973946	8.6549187012684e-07	2.25274387082065e-05
Nr3c1	220.350178670927	-1.67005936882972	0.339495908612842	-4.91923268134063	8.68841371629176e-07	2.25788950447076e-05
Cyp27a1	44.7161816178632	2.83461872298902	0.576371045801564	4.91804497057428	8.7412833657549e-07	2.26695993916548e-05
Usp17le	109.47868387204	-2.25261657549644	0.458050909799431	-4.91783015229204	8.75087879252329e-07	2.26695993916548e-05
Itch	944.418691963033	-1.31224207808456	0.266939626219473	-4.91587591047896	8.83863726576644e-07	2.28609407267072e-05
Fcsk	850.358926034199	1.40231364402512	0.285338675117373	4.91455861512039	8.89827009606465e-07	2.29430318307623e-05
Spock1	34.872116025466	3.23083486831463	0.6573866716828	4.91466439385549	8.89346731365891e-07	2.29430318307623e-05
Arpin	224.231031048949	1.80197742106105	0.366767635351606	4.91313095097271	8.96333664875472e-07	2.30746303399085e-05
Megf6	158.968850562663	1.76323258036038	0.35891345680363	4.91269565667217	8.98326638682916e-07	2.30898018848968e-05
Loxl2	446.633956372036	1.8214578758292	0.370834257760647	4.91178427480898	9.02513184325895e-07	2.31273668632665e-05
Nbea	165.373071211389	-2.10171985560459	0.427894997774729	-4.91176542500987	9.02599971198607e-07	2.31273668632665e-05
Arhgef16	238.305864135383	1.61193258601953	0.328233948404841	4.91092586203602	9.06473585803428e-07	2.31744235169309e-05
Tmem72	427.194459920103	-1.7653011328532	0.359476367239292	-4.9107571282373	9.07254027045807e-07	2.31744235169309e-05
Cdk12	2353.22470167864	-1.60093252442116	0.326240123555123	-4.90722142627763	9.23757242342888e-07	2.35298951152337e-05
Timm17b	1228.9789753718	1.46095990259553	0.297719848539582	4.90716326023287	9.24031139479696e-07	2.35298951152337e-05
Ythdf2	1558.00412157617	-1.4099008066174	0.287368310487349	-4.90625011584035	9.28341292843209e-07	2.36031132415314e-05
Kif5c	233.771664929012	-1.73189162273618	0.353072987556219	-4.90519434727478	9.33348778728632e-07	2.36938077316142e-05
Hnrnph1	3662.66937430777	-1.31418136179669	0.268008136517155	-4.90351292641656	9.41377448109128e-07	2.3787494656521e-05
Mfap3	844.548451092951	-1.4698732945591	0.299757655884635	-4.90353879443464	9.41253428008228e-07	2.3787494656521e-05
Stim2	274.924635108728	-1.81544771902246	0.370190734716501	-4.90408740351854	9.38626910316588e-07	2.3787494656521e-05
Uckl1	380.892422699911	1.50589796971827	0.30714952641718	4.90281716297657	9.44719083686031e-07	2.38353204396246e-05
Bri3	870.831677974786	1.42039647464799	0.289815149804131	4.90104287373506	9.53292473417755e-07	2.40147950807382e-05
Tmem51	518.591385341663	1.76482385944149	0.360267364184986	4.89865037715518	9.64971721879023e-07	2.42718422399234e-05
Gm47031	4945.99031066966	-1.7037885656728	0.347909521802622	-4.89721740539025	9.72032769408872e-07	2.43868681321851e-05
Parpbp	296.384237691428	-1.54388328392553	0.315263456691397	-4.89712096710528	9.72509756517533e-07	2.43868681321851e-05
Ccp110	644.722458055889	-1.63808153326947	0.33467834324849	-4.89449516622364	9.85583990716946e-07	2.46028754447078e-05
Gm17131	682.587143762554	-1.88190483819925	0.384460459629644	-4.89492427911081	9.83435871895259e-07	2.46028754447078e-05
Taok1	1085.85913489347	-1.31064204923419	0.26777909230234	-4.89448984969443	9.85610633316867e-07	2.46028754447078e-05
Lats1	289.733943929612	-1.60802015083743	0.329007936960314	-4.88748133462628	1.02134175032362e-06	2.5456169383066e-05
Pltp	1062.82313965267	1.366915115773	0.279820535112352	4.88497070175412	1.03444234631135e-06	2.5743686228172e-05
Heatr1	5326.84115401624	-1.70365008073147	0.348792077058112	-4.88442884110473	1.03729094487542e-06	2.57721976121487e-05
Mettl4	565.260320020383	-1.51126063217796	0.309439777090662	-4.8838602664039	1.04028809814387e-06	2.57721976121487e-05
Ramp3	469.613723112402	1.50689987344155	0.308537932129453	4.88400198653467	1.03954026356434e-06	2.57721976121487e-05
Virma	1056.12606514535	-1.35299960574584	0.277210075534551	-4.88077355462936	1.05670523037332e-06	2.61395504355506e-05
Bmp1	193.121626723072	2.26376377775779	0.46394622865499	4.87936669799125	1.06427026367304e-06	2.62871559120442e-05
Gm48443	309.309862203508	-1.97734869945608	0.405541523768802	-4.87582302566717	1.08355721714309e-06	2.67234126266925e-05
Tmem209	1192.31584552206	-1.58358462006114	0.32482159128711	-4.87524432654297	1.08673865301155e-06	2.6761752757545e-05
Mtmr2	1026.35228976348	-1.26042526671526	0.258674773065168	-4.87262538893857	1.10124917369479e-06	2.70381326974317e-05
Shc2	288.944152112113	1.47010255114401	0.301697479485519	4.87277041111167	1.10044080887889e-06	2.70381326974317e-05
Gm48416	3965.48030121784	-1.78891816212452	0.367190653805564	-4.8719054899251	1.10527041285654e-06	2.70964207026677e-05
Arrb1	717.615528874593	1.37363616593497	0.281971892179976	4.87153579498702	1.10734095653757e-06	2.71067838319093e-05
Nxf3	24.6527606921515	-3.48072029264783	0.715142079044192	-4.86717310397944	1.1320586645157e-06	2.7632210836954e-05
Pcsk1n	421.295672581985	1.55980802985142	0.320476369653866	4.86715457846738	1.13216474797003e-06	2.7632210836954e-05
Gm37158	1974.72919182071	-1.81946660610552	0.373965518289581	-4.86533254303036	1.14264521659991e-06	2.78466871304719e-05
Maskbp3	255.444978372604	-1.61634783249186	0.332284487468222	-4.86434935559981	1.14833929001495e-06	2.79440552082041e-05
Trappc6a	526.010796253014	1.45045621395219	0.298267351266658	4.86293993557292	1.15654951028437e-06	2.81022739204991e-05
Crebbp	666.522617172326	-1.81913514865817	0.374462788112835	-4.85798644459704	1.18585525904312e-06	2.877185694876e-05
Efnb1	135.074506085317	1.71201769106599	0.352641394405616	4.854840407921	1.20483735654774e-06	2.91893586380123e-05
Zfp317	472.865739534621	-1.44114897237083	0.296976952038015	-4.85273002662629	1.21773412230578e-06	2.94584210469561e-05
Casq1	201.905531087281	1.70079603664673	0.35056687133518	4.85155950466462	1.22494446044831e-06	2.95072114618028e-05
H19	152.162129025085	2.01945508379386	0.416251255765438	4.85152910849558	1.22513224488822e-06	2.95072114618028e-05
Med23	887.561648904869	-1.35146969981624	0.278545194683705	-4.85188660802734	1.22292540069584e-06	2.95072114618028e-05
Etl4	1192.71247101315	-1.7785948840043	0.366842183522436	-4.84839248018358	1.2446596139196e-06	2.99336997792067e-05
Smyd2	868.002418537121	1.24513276970939	0.256848362922558	4.84773488739273	1.24879131609733e-06	2.99892221164979e-05
Acat1	932.61233949013	1.32923309551966	0.274218406218779	4.84735183844357	1.25120411760046e-06	3.00033640445008e-05
Atf7	393.937433248374	-1.50116104398074	0.309797092423288	-4.84562663980604	1.26212673049493e-06	3.02212295729862e-05
Pnkd	1228.47334331551	1.41280865733279	0.291609407096703	4.84486653362412	1.26696818581242e-06	3.02930620008928e-05
Egfl7	813.081319366486	1.51459264670521	0.312925768981758	4.84010202046833	1.29772491524594e-06	3.09834177878023e-05
Rfx7	978.236541069617	-1.3357539847519	0.276126004405697	-4.83747985861322	1.31495704863953e-06	3.13493383335077e-05
Sdc4	1337.6947089771	1.380753004942	0.285472076448551	4.83673577506922	1.3198869143381e-06	3.14213310287435e-05
Knop1	4041.09118979248	-1.15216983972646	0.238245081946967	-4.83606977449773	1.32431452005981e-06	3.14811760910172e-05
Birc7	49.5938424186442	2.6495058571875	0.548697495884688	4.82871869665742	1.37414363526438e-06	3.26185610391039e-05
Rdm1	1210.52344141164	1.43184568111736	0.296581357420437	4.8278344046	1.38025790180965e-06	3.27164877302144e-05
Stil	326.300748559106	-1.44576539844287	0.299517725059934	-4.82697776284715	1.38620592939447e-06	3.28101978971785e-05
Miip	195.1222944056	2.32250970806785	0.481421222756277	4.82427778063212	1.40511476802325e-06	3.32099682959519e-05
Krr1	1288.71385182837	-1.30010547680496	0.269580979897394	-4.82268992901427	1.41635056920554e-06	3.34274990867017e-05
Atg9a	675.296626653335	1.41695358323871	0.293847881802454	4.82206499004575	1.42079635263042e-06	3.34843839552585e-05
Zfp28	77.4541208989377	-2.29383473911038	0.475783720106188	-4.82117113758838	1.4271785025295e-06	3.35866757748358e-05
Armcx5	114.717182104018	-1.80672237676991	0.374963634720633	-4.81839359733113	1.44718667978607e-06	3.40088869749727e-05
Mmgt1	308.683026927994	-1.59004724446327	0.330200233933672	-4.81540314348372	1.46903005512101e-06	3.44729592107571e-05
Atf7ip	1713.71040982033	-1.28859784576676	0.267625215289712	-4.8149343639829	1.4724828070595e-06	3.45047609346564e-05
Zfp146	473.996488788327	-1.52922166098217	0.317620837807986	-4.81461377514107	1.47484856578919e-06	3.45110368523928e-05
Ibtk	1209.97764105166	-1.47135521552309	0.305722595947135	-4.81271333891692	1.48894789994292e-06	3.47914672642912e-05
Aldh9a1	2514.98136575591	1.22665355237949	0.254932990854857	4.81167050316321	1.49673967233626e-06	3.48840504887374e-05
Aldoc	324.293491127562	1.42809259096862	0.29681850681523	4.81133271065744	1.49927195717552e-06	3.48840504887374e-05
Ufc1	1509.41070007037	1.27472451168357	0.26493616708219	4.81144015074439	1.49846607875777e-06	3.48840504887374e-05
Soat1	926.008962778445	1.47581012415952	0.306933149671038	4.80824611398686	1.5226024212842e-06	3.53768500425497e-05
Cmtm7	918.533094112278	1.45885652930297	0.303614085923069	4.80496985134155	1.54774825629286e-06	3.59103791481207e-05
Rbbp6	1369.36192312979	-1.56762215842703	0.326454119838945	-4.80196775951367	1.57113993933483e-06	3.64017633831801e-05
Chpf	1190.11472377887	1.44054878567536	0.300066269604343	4.80076880208768	1.58057661920619e-06	3.65688964640533e-05
Wac	906.451079636294	-1.37586737731714	0.286702132407494	-4.79894364846089	1.59504660465698e-06	3.6851849222763e-05
Platr14	412.688782772217	-1.7175141511485	0.357952037993509	-4.79816838249051	1.6012314420761e-06	3.69428572540699e-05
Prrx2	147.360827163146	1.83796196388665	0.383103078557451	4.79756511173801	1.60606009583419e-06	3.70023649530426e-05
Ammecr1	237.868354885919	-1.52973572363954	0.31903713715763	-4.7948515877126	1.6279530937878e-06	3.74543054444886e-05
Pim1	3903.8679698387	1.19601196088904	0.249471783863583	4.79417729077949	1.63343772884208e-06	3.75280036863858e-05
Ap3m2	268.559371662177	1.52720137168243	0.318902792549965	4.78892442261431	1.67677612067838e-06	3.84699681801386e-05
Fam169b	338.525666531594	1.48634001564342	0.310523302571067	4.78656514128518	1.69659889098168e-06	3.88705456220734e-05
Ftl1	8385.73719621373	1.30796610402074	0.2732996850939	4.78583099563893	1.70281302190676e-06	3.89586567598973e-05
Sema4c	223.764150783121	1.94510513728099	0.406727316004808	4.78233219343939	1.73273019597242e-06	3.95880718385365e-05
Dr1	786.939169173114	-1.33701329566059	0.279600412086826	-4.7818716921111	1.73670521829629e-06	3.96238569222939e-05
Smg1	2089.33024672812	-1.58474565327185	0.331519488595279	-4.7802488474713	1.75078350291325e-06	3.98897349347963e-05
Edrf1	622.602845709931	-1.66504493573075	0.348949439619603	-4.77159366567791	1.82773948114679e-06	4.15854971851517e-05
Zzz3	762.625358274631	-1.32984201420304	0.278765237705293	-4.77047290813543	1.83793905424014e-06	4.17598030970308e-05
Gm12183	93.1532601946503	-2.43343966145545	0.510490000330151	-4.76687037920756	1.87109600656053e-06	4.23377294469335e-05
Klf15	357.982714490456	1.53846595396199	0.322713250768938	4.76728473434617	1.86725331405416e-06	4.23377294469335e-05
Plin3	2520.80296813433	1.40870433403547	0.295508922513665	4.76704500849828	1.86947558471341e-06	4.23377294469335e-05
Nup155	2391.98409877205	-1.48667729380751	0.31192814395745	-4.76608899391362	1.87836318815313e-06	4.24437835784602e-05
Lrrc15	100.94331963319	2.52158147097434	0.52939684025577	4.76312149833776	1.9062098737135e-06	4.29550033186124e-05
Unc93b1	121.914402249224	1.76625015925088	0.3708144727464	4.76316403232411	1.90580795167295e-06	4.29550033186124e-05
Flot1	314.896710043644	1.47226798223157	0.309219946456317	4.76123225265338	1.92414454482742e-06	4.3247008200297e-05
Myo18a	2592.81710449933	1.43824321874846	0.302075610302107	4.76120272441086	1.92442613997674e-06	4.3247008200297e-05
Nkapd1	529.59969369228	-1.32529861376708	0.278474894078777	-4.75913140447114	1.94427832132378e-06	4.36335312220684e-05
Trim59	1730.66030941162	-1.27227061514454	0.267349334937024	-4.75883216782355	1.9471625136673e-06	4.36387239098461e-05
Fuca2	183.055552075599	1.59398534138576	0.335308801248895	4.75378318567477	1.99645134361785e-06	4.46824824523996e-05
Phtf2	652.309083439211	-1.55299038716936	0.327092761896293	-4.74785922551763	2.0558104089246e-06	4.59484799277306e-05
Dtx3l	173.224001908531	-1.76019746710515	0.370881625497714	-4.74598186077029	2.07497307880609e-06	4.63138495880057e-05
Dennd4c	400.961189370823	-1.63172911778145	0.343909386244014	-4.74464839591115	2.08868812754213e-06	4.65568017588997e-05
Grtp1	1210.01345404373	1.32215920958692	0.278718630040244	4.74370589937248	2.098434435722e-06	4.66476303616579e-05
Ints6	1006.84857179467	-1.3253716562368	0.279386738436036	-4.74386029793694	2.0968348218915e-06	4.66476303616579e-05
Cyba	262.703078361017	1.64933502955755	0.347838954400456	4.74166279737239	2.11971224625337e-06	4.70202475507538e-05
Zfp462	1606.47042127187	-1.87340092901644	0.395103224748895	-4.74154806052789	2.12091329377868e-06	4.70202475507538e-05
Zfp866	418.135578148246	-1.58550038389972	0.334423730661233	-4.74099245518496	2.1267385361123e-06	4.70859339421901e-05
Arl8a	1116.65482435259	1.28254284709636	0.270705493523316	4.73777916511286	2.16073086460689e-06	4.77742240897626e-05
Gm428	54.8964046135064	-2.57714873381478	0.544208811138533	-4.73558803361371	2.18420867672454e-06	4.82285003115687e-05
Napb	60.4453426870558	-2.27426354103159	0.4803575088959	-4.73452272300057	2.19571172321601e-06	4.84175038162244e-05
Cphx1	71.4319622745703	2.51737721161567	0.532110034759419	4.7309335422585	2.23489683500901e-06	4.91535439769965e-05
Gaa	1910.48026010407	1.24062570271926	0.262237831600918	4.73091809501872	2.23506692369565e-06	4.91535439769965e-05
Mat2a	9625.86967360743	-1.22561164629188	0.25939218614343	-4.72493664714398	2.30187106554178e-06	5.05551121871325e-05
Topors	1609.34185375634	-1.27501353247431	0.269879179227491	-4.72438643145402	2.30811157129786e-06	5.06245804637997e-05
Atrn	301.118716442615	-1.64957132843166	0.349203760614853	-4.72380745707667	2.31469579525376e-06	5.07013925857848e-05
Ubap1l	114.730930535489	1.80527665343746	0.38227189600121	4.72249378602435	2.3297020993905e-06	5.09622334241671e-05
Acbd6	1441.7605612973	1.34844797058168	0.285619568238062	4.721133005347	2.34534502127696e-06	5.12362889774317e-05
Gnl3	3335.59827338674	-1.23164199296894	0.261054120352295	-4.71795653447961	2.38225372963407e-06	5.19735727486478e-05
Aldh3b1	71.9577763387709	2.16996301108093	0.460014871397845	4.71715839204736	2.39161496578311e-06	5.21086969365989e-05
Ckap5	1625.78635027591	-1.57070286727203	0.333137908097934	-4.71487281720661	2.41861774517658e-06	5.26273305663422e-05
Znrf3	343.517968566838	-1.42250491102548	0.301734197981558	-4.71443051712828	2.42387696393122e-06	5.26720951871448e-05
Tdrd12	329.336065878891	-1.40400569750225	0.29801105071723	-4.7112538079484	2.46197387907072e-06	5.34293803571417e-05
Pnpla7	361.981672133908	1.32718418861935	0.281797103294915	4.70971551198092	2.48062793722394e-06	5.37632800623635e-05
Pnn	1568.61977593985	-1.32365071987458	0.281152840610245	-4.70794005495938	2.50232659284723e-06	5.41622005951801e-05
Cryzl2	198.870405389738	1.67337862241954	0.355472909645759	4.70747158788309	2.50808224810069e-06	5.42154441278008e-05
Hid1	174.767873417142	1.60908978182392	0.341876540393406	4.7066399466085	2.51833123360535e-06	5.43655495968608e-05
Paxbp1	486.897443672357	-1.51908613325748	0.3229362124904	-4.70398200791011	2.55135741520363e-06	5.50063295938397e-05
Map4k3	737.606106975759	-1.37551610514558	0.292499564827363	-4.70262615931558	2.56836422260026e-06	5.53005123845213e-05
Hus1	890.750007672868	-1.18928104997242	0.253014829270165	-4.70044010227766	2.59601395360633e-06	5.58227837082668e-05
Pomgnt2	214.817389117716	1.51018812493892	0.321396728284159	4.69882855684736	2.61657983962388e-06	5.61915644410089e-05
Bhlhb9	447.321468875566	-1.30339556995228	0.277447523994032	-4.69780934134526	2.62966727789492e-06	5.63989918140435e-05
Ccar1	1256.85064768133	-1.26802282833347	0.27013704209289	-4.69399834435681	2.679162014153e-06	5.73856967875219e-05
Afmid	100.422509110667	1.96779416695427	0.419414358447496	4.69176633398592	2.70856375648457e-06	5.7940017937804e-05
Ssr3	3130.18289917833	-1.1711552155657	0.249692429925237	-4.69039135834582	2.72682984956788e-06	5.82550013316774e-05
Dcun1d4	546.99393377583	-1.68518164137883	0.359336204653208	-4.68970735360547	2.73596059833384e-06	5.83742566051773e-05
Mex3c	832.569942170541	-1.24543765223404	0.265641849530748	-4.68840905314463	2.75337231468843e-06	5.86696561873376e-05
Tgfbr1	387.586223899429	-1.3882297352197	0.296172285070849	-4.68723714269082	2.76918026488665e-06	5.89301621699681e-05
Ahnak2	358.431450357946	1.73324971094665	0.36988629744302	4.68589867461542	2.787341458918e-06	5.91948949905645e-05
Ralgapb	789.444387414281	-1.46900623310127	0.313502343432645	-4.6857902783648	2.78881724119681e-06	5.91948949905645e-05
Pank1	221.333831013872	-1.66703011446311	0.355830602150498	-4.68489810709998	2.80099239904859e-06	5.93767074282851e-05
Spn	367.31794156576	-1.30534451532081	0.27871554043847	-4.68342925287649	2.82114854102144e-06	5.97270186612648e-05
Etfb	2505.13317723785	1.32603446470714	0.283182208530587	4.68261926336349	2.83232296616765e-06	5.97329651198177e-05
Riok2	1537.23367442752	-1.14171746848833	0.243814754554837	-4.68272509009104	2.83086059721704e-06	5.97329651198177e-05
Secisbp2l	436.46177401362	-1.6264729098204	0.34733060521507	-4.682780283106	2.83009819881926e-06	5.97329651198177e-05
Tbc1d9b	732.727529655974	1.22176861968588	0.26096691483814	4.68169928913653	2.84506622707462e-06	5.99248904422246e-05
Morc3	2218.63921458603	-1.20563450633453	0.257593789166723	-4.68037102227728	2.86356215613777e-06	6.02373369161974e-05
Card19	228.300288169053	1.46314790437716	0.312840013250317	4.67698453652228	2.91124201387363e-06	6.11189764000379e-05
Itgb5	744.825028703816	1.34801400702448	0.288230108757556	4.6768674266378	2.91290440715074e-06	6.11189764000379e-05
Arid5a	213.326014245071	1.5502038976252	0.331514508016988	4.67612686665815	2.92343788183489e-06	6.11839098679184e-05
Tmem143	672.301117543587	1.37202257911342	0.293408451482416	4.67615221095855	2.92307678990436e-06	6.11839098679184e-05
Mllt10	909.95961135484	-1.31248838098222	0.280736844636464	-4.67515542066382	2.93731082449336e-06	6.13726656766813e-05
Zswim6	303.045905943329	-1.69253999378586	0.362042707637523	-4.67497330585768	2.93991857466412e-06	6.13726656766813e-05
Eaf1	1967.51606067772	-1.25011493499565	0.267443728271462	-4.67431015516935	2.94943318836534e-06	6.14790487250453e-05
Tle4	2294.60678261511	-1.33262013205137	0.285107468792686	-4.67409758746228	2.95248927007816e-06	6.14790487250453e-05
Suox	219.197554486903	1.60978491547751	0.344524813668272	4.67247887993201	2.97586125390926e-06	6.18873800591749e-05
Gm47357	224.986819530923	-2.26841305074081	0.485605935683324	-4.67130420790428	2.99293298745825e-06	6.21638227824347e-05
Epas1	885.780778908522	-1.29276634309876	0.276799341436029	-4.67040975022526	3.00599528134009e-06	6.23563964414181e-05
Aamp	8508.56842196113	1.4485298918127	0.310326389835261	4.6677625212012	3.04497556804121e-06	6.30854510003499e-05
Slc25a12	599.830174974598	-1.24246613190843	0.266197783136091	-4.66745484230132	3.0495374502874e-06	6.31004918958838e-05
Ppp1r1a	285.363750913381	1.40721662222249	0.301576868199952	4.66619548979954	3.06827800195996e-06	6.34085089601021e-05
Clk4	284.062220918143	-1.43571379823999	0.307722021600803	-4.66561928448037	3.07688936310731e-06	6.35066876074219e-05
Cyth4	72.8069587615065	2.0758985273481	0.44498569763974	4.66509044753333	3.08481320607332e-06	6.35904476690553e-05
Mrtfb	351.479598384174	-1.50146371027223	0.321990600927646	-4.66306689060662	3.11531436401856e-06	6.41388251415586e-05
Cask	227.715864970781	-2.00227017009593	0.429489947874865	-4.66197213695745	3.13193600454945e-06	6.44004340935481e-05
Arxes1	276.137096651728	-1.36703083277495	0.293320467829233	-4.66053679408017	3.15385772941214e-06	6.47702367650808e-05
Ilvbl	276.079635303397	1.4171622128224	0.304195918845447	4.65871540355021	3.18188742807909e-06	6.51831235266513e-05
Lrpap1	2514.02443924153	1.5786009145903	0.338848449561364	4.65872255468124	3.18177691228189e-06	6.51831235266513e-05
Ppp6r3	2787.8527520043	-1.38707977691747	0.297757012821789	-4.6584285749389	3.18632320319098e-06	6.51928068314572e-05
Zfp599	266.917769366218	-1.4767606266025	0.317056588071489	-4.65771941717081	3.19731573051159e-06	6.53364518843673e-05
Fggy	258.190900529442	1.51243028096308	0.324742098804747	4.65732741929601	3.20340761992112e-06	6.5379721275065e-05
Herc1	1442.59791444435	-1.66858646538077	0.358360178508303	-4.65617154318419	3.22143552944432e-06	6.56661889211389e-05
Mdm2	1422.28037215699	-1.65578968447309	0.355696116113904	-4.65506821542818	3.23873460163423e-06	6.59371091545583e-05
Sec24a	484.693929027245	-1.27595678412295	0.274217030957544	-4.65309094649379	3.2699593427308e-06	6.64084335653354e-05
Ttc3	1067.22690200625	-1.59740993359795	0.343293531792587	-4.65318972150946	3.26839267461388e-06	6.64084335653354e-05
Snx14	327.679361044076	-1.33655002597754	0.287535935785556	-4.64828864721222	3.34700329401356e-06	6.78892776652566e-05
Npat	692.597420930656	-1.27994084748538	0.275538659212245	-4.64523145733773	3.39695386245918e-06	6.88175997998196e-05
Atad5	707.153575929735	-1.37140281169094	0.295394513127948	-4.64261437075824	3.44028089572908e-06	6.96096195999303e-05
Nab1	141.603239883688	-1.55604574348978	0.335209755071324	-4.64200614674443	3.45042593893122e-06	6.97291237044455e-05
B3gat3	529.469586290388	1.52247512546097	0.328070707860631	4.64069204894617	3.47244283814416e-06	7.00879566717441e-05
Ndufa10	3025.3864931801	1.20330998848144	0.259341922412933	4.63985913764257	3.48646743753698e-06	7.02847908670139e-05
Kalrn	385.822244030363	1.34753779599928	0.290578945311158	4.63742407267775	3.52778136788022e-06	7.10306040411622e-05
Mterf3	417.093745752078	-1.27990456077475	0.276185683665179	-4.63421761689279	3.58289938990753e-06	7.19705873263369e-05
Zfp523	392.136274396654	1.46266719413112	0.315624576539086	4.63419930782858	3.58321647539635e-06	7.19705873263369e-05
AI661453	187.473514021912	1.57893800597964	0.34085008787411	4.63235323137956	3.61532623960985e-06	7.25269715141244e-05
Ccnt1	1478.54676568025	-1.58179707371152	0.341537738896444	-4.63139762774835	3.63205572780476e-06	7.27738327921903e-05
Gm27204	59.1827613145218	2.23412106640208	0.48243167912325	4.6309584612318	3.63976896292942e-06	7.28396586863612e-05
Scube3	599.554118218663	1.54199923562955	0.333043613246912	4.63002193795663	3.65626993518966e-06	7.30809725806439e-05
Ankrd34a	70.1869952329925	-2.08715160786912	0.450812262723815	-4.6297578403447	3.66093612368239e-06	7.30854359642904e-05
Atp6v0b	2077.4070752126	1.46158284166923	0.315728361545917	4.62924152430529	3.6700751107613e-06	7.31790734206344e-05
Mtus1	522.988517665741	-1.3116097113563	0.283451633133786	-4.62727872425853	3.70501742871203e-06	7.37863640463836e-05
Emsy	755.488745603316	-1.88835690488804	0.40829563490644	-4.62497451220792	3.74644467341576e-06	7.45211788121999e-05
Bmp7	128.87483727101	1.75650546929659	0.379949659631801	4.62299524362984	3.78238398864364e-06	7.51451891463622e-05
Snx5	5703.53900053957	-1.10226515082953	0.238495336688854	-4.62174718438025	3.8052157464163e-06	7.55075983456553e-05
Hccs	317.606714063185	-1.43880070665819	0.311347662426741	-4.62120285549514	3.81521491682189e-06	7.55238091236103e-05
Igtp	63.9824733688699	2.25379437060641	0.487701473226422	4.62125807350198	3.81419943059723e-06	7.55238091236103e-05
Epm2aip1	529.761929632252	-1.39902140980206	0.302756581219381	-4.62094466837805	3.81996654440456e-06	7.55269827589603e-05
Bmpr1a	963.781107816326	-1.15728986700112	0.250461002872906	-4.62063895666975	3.8256001408946e-06	7.55475658075823e-05
Cox4i1	13569.1529909792	1.2255552777605	0.265388502012863	4.61796674861634	3.87518328558398e-06	7.63434311950377e-05
G3bp2	14183.0988916207	-1.20291480657014	0.260472252342682	-4.61820710555978	3.8706983433079e-06	7.63434311950377e-05
Naglu	75.5720757672863	2.05864577545759	0.445980960245305	4.6159947597881	3.91216817539896e-06	7.69798642168814e-05
Amer1	366.987204117654	-1.7265927072793	0.374075451278257	-4.61562687789147	3.91910518811009e-06	7.70242298021637e-05
Dkc1	4448.18579396048	-1.28170226290669	0.277709412699619	-4.61526402885388	3.92595884624855e-06	7.70668532467644e-05
Trim63	284.248136585132	1.4370088727819	0.31138430848652	4.61490458451959	3.93275952062198e-06	7.71083362505741e-05
Ndufs2	6853.80339197436	1.27449847291197	0.276355422956786	4.61180916689038	3.99179386044287e-06	7.81726297670063e-05
Dpysl3	551.387700323374	-1.75539769307906	0.380671706181661	-4.61131642980938	4.00126911993196e-06	7.82650142959343e-05
Dact2	770.745577200928	1.39649616300637	0.302892767512968	4.6105299062533	4.01643852978555e-06	7.84579751829801e-05
Snx8	1370.26677087856	1.31579002149172	0.285401584277121	4.61031085312443	4.02067313551685e-06	7.84579751829801e-05
Idi1	1039.37483673116	-1.25889080562139	0.273084321495851	-4.60989777342643	4.02867019355168e-06	7.85208823269255e-05
Senp6	984.561881391527	-1.32810114232855	0.288155353960102	-4.60897610985371	4.0465682199889e-06	7.8776387241204e-05
Btaf1	1356.23720332256	-1.23315619555485	0.267639371380844	-4.60752911349542	4.07482164911295e-06	7.92326431771963e-05
Vmn2r53	147.551675728649	-2.01961964399123	0.438377439981978	-4.60703371066326	4.08453804117079e-06	7.93278049318293e-05
Card10	487.780742949234	1.50453801921926	0.326619961094988	4.60638723418901	4.09725085437077e-06	7.93872515363948e-05
Grcc10	698.984987440408	1.53913512691529	0.334115878011491	4.60659079142104	4.09324386310247e-06	7.93872515363948e-05
Golga4	1057.19562253326	-1.57017424999473	0.341061971573411	-4.60377990179055	4.14890937879603e-06	8.01992470989363e-05
Jarid2	9563.90536584625	-1.39028711550547	0.30198044877511	-4.60389777266954	4.14656061840007e-06	8.01992470989363e-05
Dhx34	485.469265424536	1.28568760034778	0.279358890008403	4.60227916966993	4.17892547313667e-06	8.06846526210073e-05
Tspan32	83.4579479970712	1.92672831992946	0.41885549944875	4.5999833414273	4.22524728219401e-06	8.14833737304707e-05
Ctsb	2604.83768255985	1.1396562799419	0.247829607159944	4.59854774012693	4.25446230231535e-06	8.19507082823038e-05
Gtf2a1	475.14834926938	-1.44335495879464	0.314114153626817	-4.59500134626029	4.32746474695914e-06	8.31621437937826e-05
Tex13c2	32.5724935627316	-2.80746413463417	0.610963029472654	-4.59514569491611	4.32447004351976e-06	8.31621437937826e-05
Dnajc21	1443.26515931328	-1.25543094169792	0.273280534455475	-4.59392742406418	4.34980714718841e-06	8.34566342624994e-05
Hoxc4	24.690187052778	4.04145423003575	0.879813620387134	4.59353451274991	4.35800904750681e-06	8.34566342624994e-05
Pstpip1	176.824768167778	1.52183744670927	0.331287635225754	4.59370433693436	4.35446220443222e-06	8.34566342624994e-05
Anln	2380.0776114511	-1.41920652487567	0.309047914182372	-4.59218930058264	4.38620228712554e-06	8.389886932932e-05
Api5	3723.71287295019	-1.29256895464919	0.281515183754696	-4.59147154128461	4.40131664770323e-06	8.40277320364854e-05
Fads2	1873.43012500859	1.32836961407915	0.289317883724487	4.59138438653912	4.40315532008817e-06	8.40277320364854e-05
Fam172a	182.924944076747	-1.56403425770176	0.340724647402054	-4.59031734166329	4.42572612738818e-06	8.43605965185812e-05
Ppp4r3b	772.764661690502	-1.25095210278334	0.272649424713803	-4.58813402631037	4.47225492973641e-06	8.50503972186866e-05
Sars	8652.61520823776	1.16394658212676	0.253676678670513	4.58830740069155	4.46854307157664e-06	8.50503972186866e-05
Actr2	4357.00138560984	-1.25245664676527	0.273085339040487	-4.58631961410268	4.51127821661231e-06	8.53359859706427e-05
Canx	5887.32138797146	-1.22612728197071	0.267349704398543	-4.58623017642428	4.51321020027107e-06	8.53359859706427e-05
Cdc40	604.512799914692	-1.56442022510705	0.341042603819498	-4.58716948435874	4.49295927752768e-06	8.53359859706427e-05
Gcc2	257.362191675588	-1.36299138701354	0.297158102833674	-4.58675490930979	4.50188651496431e-06	8.53359859706427e-05
Zfp280c	163.197601896209	-2.01263357843192	0.438841530139774	-4.58624227700347	4.51294876384e-06	8.53359859706427e-05
Eif2d	5131.04756580235	1.30210323741605	0.283976882702693	4.5852437882392	4.53457026141672e-06	8.56414245698107e-05
Sec24b	904.770630778145	-1.43841654965244	0.313737366562514	-4.58477919099198	4.54466455045043e-06	8.57336374482908e-05
Ltbp3	102.649370502895	1.94250709662742	0.423710379764797	4.58451619171027	4.550388265382e-06	8.57432840384123e-05
Unc5cl	57.254069730564	2.34249634262843	0.511060020694096	4.58360319292237	4.57031171763635e-06	8.6020169056199e-05
Ccdc186	423.816974346819	-1.53357151166322	0.334617303670767	-4.58306099188497	4.5821831454286e-06	8.61450431340576e-05
Cdk13	1051.87501291866	-1.44596534220084	0.315520766900053	-4.5827897681894	4.58813263478506e-06	8.61584267605185e-05
Peg10	3182.30155238789	-1.5185986662563	0.331409180075258	-4.58224683429544	4.6000645260252e-06	8.61857191948914e-05
Snap47	1895.42665807889	1.25579666546253	0.27405410226398	4.5822947187738	4.59901098952237e-06	8.61857191948914e-05
Kdm4c	1094.51258617399	-1.59083736037607	0.347351285944244	-4.57990922950384	4.65177770184459e-06	8.69565263583448e-05
Thrsp	64.1317616915525	2.20819455634085	0.482125136495541	4.58012741752425	4.64692741806682e-06	8.69565263583448e-05
Atp6v1g1	2198.16111153295	1.19492916127416	0.260989983850479	4.57844835133111	4.68437793781772e-06	8.74399422287242e-05
Ppm1h	89.278144538164	2.13229207926424	0.465741409946404	4.57827462563317	4.68826924290181e-06	8.74399422287242e-05
Ctxn3	9.87674537763044	-7.02502003003951	1.53464838802986	-4.57760884176085	4.70321091565552e-06	8.76192747027557e-05
Parg	1147.70628276721	-1.23393762746987	0.269691559810582	-4.57536612690635	4.75387876927432e-06	8.84630155594599e-05
Pld4	68.8079633602218	2.10695382319161	0.460706442125805	4.57331096450408	4.80076814029691e-06	8.92346168450668e-05
Chd8	2749.39660045035	-1.36705795823538	0.29909175484616	-4.57069757385502	4.86103376247803e-06	8.99482625340422e-05
Hmgn5	294.797008407945	1.42145856542224	0.310958121019512	4.57122187631514	4.8488853745303e-06	8.99482625340422e-05
Nup98	3247.66596394535	-1.51192521852492	0.330770677328874	-4.57091671708754	4.85595254684183e-06	8.99482625340422e-05
Urgcp	374.4258561217	1.30108166130278	0.284628483333059	4.57115762297168	4.85037259634666e-06	8.99482625340422e-05
Usp38	784.58340611081	-1.39166075559814	0.304503854867809	-4.57025661038769	4.87127370180156e-06	9.00364633647592e-05
Fam120a	2816.57850554337	-1.29608160306779	0.283631800935422	-4.56959198084733	4.88674660110733e-06	9.01199345159367e-05
Ifnar1	737.014190717535	-1.49686047443179	0.327569380475163	-4.56959827032821	4.88659995856577e-06	9.01199345159367e-05
Mrpl15	7483.70391996936	1.20359874270954	0.263648394405127	4.56516621474307	4.9909873271082e-06	9.19392402362037e-05
Hif1a	1445.3091256869	-1.14526032871772	0.251047291552569	-4.56193062922532	5.06853948072415e-06	9.3263394248224e-05
Pkp2	780.683791205023	-1.16263817614698	0.25498147623603	-4.55969662310198	5.12275728237401e-06	9.4155706474919e-05
Acaca	1512.72258561683	-1.28572329564179	0.281997458026797	-4.55934356514523	5.13137641547794e-06	9.41597547348295e-05
Dpy19l1	812.325762485793	-1.69100549087074	0.370914299556973	-4.55901940930968	5.13930219335924e-06	9.41597547348295e-05
Smarcc1	5245.08071231248	-1.44389340486804	0.31671380224935	-4.5589847825175	5.14014952898948e-06	9.41597547348295e-05
Nup62cl	1249.47145514873	1.24317075397879	0.272717741228336	4.55845207715304	5.15320197804408e-06	9.42938515448556e-05
2310009B15Rik	186.882052998255	1.54767041467703	0.339581332947612	4.55758389674437	5.17454233771166e-06	9.45791349503965e-05
Il34	111.937792214645	1.9429130400131	0.426511542992175	4.55535863433535	5.22962763981227e-06	9.54349552803786e-05
Mpst	475.558033806778	1.2977998601899	0.284903606365418	4.55522440289977	5.23296836856544e-06	9.54349552803786e-05
Hydin	153.079757081219	-2.00504332581631	0.440207441613236	-4.55476926620866	5.2443109488331e-06	9.55358971299054e-05
Entpd6	1005.91184100383	1.19594622079221	0.262737622133857	4.55186513099716	5.31724189426549e-06	9.67573331423311e-05
Tecpr1	531.757966286788	1.24692517862358	0.273980355221715	4.55114812014359	5.33539694946536e-06	9.6980419689177e-05
Mettl22	329.491037927568	1.39685384930644	0.30698138907412	4.55028838562319	5.35724408615821e-06	9.72657815084893e-05
Ubash3b	65.5562697997516	2.41089289603268	0.529858942486121	4.55006550369928	5.36292181326443e-06	9.72657815084893e-05
Clcn3	941.936197161468	-1.42870201985307	0.314034612241703	-4.54950494040906	5.37722716271036e-06	9.74178269015258e-05
Plppr2	178.202073004437	1.46880658072714	0.322910796107198	4.54864500795302	5.39924332469826e-06	9.77090788683018e-05
Ankmy1	29.775113000646	3.60236299204371	0.792179546319211	4.54740722451337	5.43108487073858e-06	9.8123064004815e-05
Gm6565	29.3242128766522	20.049215666454	4.40904480397749	4.54729234059205	5.43404931965875e-06	9.8123064004815e-05
Ect2	2273.3710160927	-1.4563050253573	0.320404000846233	-4.54521485846301	5.48792442438257e-06	9.89752473454238e-05
Tmx4	141.973601602972	-1.86008464958583	0.409258689972929	-4.54500953836526	5.49327664598006e-06	9.89752473454238e-05
Kcnn1	78.8135517905019	1.94154512906827	0.427230071973339	4.54449547547165	5.50669900751362e-06	9.91085324656445e-05
Usp17la	57.698329412404	-2.4192622480293	0.53244825091625	-4.54365704810971	5.5286580258721e-06	9.93949994815257e-05
Tubgcp5	593.370403492342	-1.23931015930074	0.272816390803639	-4.54265286499132	5.55506863906849e-06	9.97607850575073e-05
Stam	554.380823727393	-1.45601777917063	0.320711241564676	-4.53996489822762	5.62635941803e-06	0.000100930875056263
Pkd2	412.355505472941	-1.57222444981111	0.34641323158505	-4.53858082330524	5.66340887549539e-06	0.000101484832246078
Tpx2	3488.07670245831	-1.39467486742085	0.307318925127904	-4.53820039504691	5.67363317301705e-06	0.000101557416426693
Smpd2	601.838526345728	1.32880710982834	0.292998797959971	4.53519645500347	5.75498921014618e-06	0.000102901709246636
Ncapg2	771.831314495656	-1.24051647285712	0.273589600472741	-4.53422378158235	5.78157070133777e-06	0.000103234765418862
Wnk1	4116.49309598555	-1.66960994963551	0.368237609969902	-4.53405601283361	5.78616739916054e-06	0.000103234765418862
Eif3j2	2017.81809197801	-1.08643769502905	0.239672968227997	-4.53300054262079	5.81516656766817e-06	0.000103639750853891
Plekha3	472.577994257604	-1.30366447065504	0.287669672461345	-4.5318105989439	5.84802722790879e-06	0.000104112605951407
Engase	633.835468724637	1.28995405556247	0.284669832657592	4.53140413060226	5.85929264335066e-06	0.000104180617584097
Gli3	189.12469198079	-1.87807875091395	0.414475661966595	-4.53121599951825	5.86451379227198e-06	0.000104180617584097
Skor1	49.8091514045864	-2.60316170354566	0.574573684637568	-4.53059681142149	5.88172940879452e-06	0.000104373731148511
Nudt17	174.957388153708	1.63039285666894	0.359996687188229	4.52891072249359	5.92885416751852e-06	0.000105096606741034
Rad21	5389.3795666356	-1.12764132396339	0.249044481949396	-4.52787114629794	5.95808929500126e-06	0.000105398034275152
Vill	843.09291694249	1.27873562723575	0.282415606435577	4.52785043778182	5.95867306236423e-06	0.000105398034275152
Slc26a11	126.991550446193	1.69875770225265	0.375322499652364	4.52612807339313	6.00741811686658e-06	0.000106032218908214
Synpo	88.7184329369087	2.14693192927851	0.474339940368249	4.52614622249977	6.00690249081179e-06	0.000106032218908214
Gm21962	235.652727660513	-2.23380254106972	0.493695122846813	-4.52465993220442	6.04926940673222e-06	0.000106656464888258
B230219D22Rik	741.561362668935	-1.67847990842053	0.370994801531961	-4.52426799914587	6.06048907146928e-06	0.000106739877115278
Gm4302	38.8958257700901	-3.16399826340036	0.699527460396178	-4.52305083435671	6.09545930951821e-06	0.000107141608639883
Usp24	1365.40582983853	-1.64257390919762	0.363158602554049	-4.52302078938956	6.09632496577087e-06	0.000107141608639883
Ctdspl	104.885999826671	1.8036530776035	0.398857443834624	4.5220494326573	6.12437518824231e-06	0.000107519713817061
Tpgs1	675.45212059845	1.30147745865923	0.287906143056889	4.52049214664399	6.16960339630232e-06	0.000108198268517242
Cpd	287.382299809697	-1.43336038494653	0.317190830857816	-4.51892124709319	6.21555070641425e-06	0.000108887975634201
Clic1	1365.31307597475	1.71506279128276	0.379559324250298	4.51856319080115	6.22606923809807e-06	0.000108918117942704
Pank3	600.916030557713	-1.20486094924308	0.266655835951557	-4.51841207578881	6.23051361605377e-06	0.000108918117942704
Cstf3	1079.36389797487	-1.16904924604934	0.258847968727106	-4.51635472280575	6.29132435718266e-06	0.000109864422160992
Arhgef12	1055.05997934759	-1.5551435415959	0.344430959388465	-4.51510962997361	6.32840191976759e-06	0.000110363394139848
Robo1	404.582119799217	-1.71086247646758	0.378933170155	-4.51494514393597	6.33331574881557e-06	0.000110363394139848
Gm2808	35.6049008278784	-2.73744098873659	0.606581999194829	-4.51289519367578	6.39486271014281e-06	0.000111317980509893
Dock4	131.262918590552	-1.80331420492815	0.399642622113898	-4.51231701811377	6.41232484519864e-06	0.000111503957403296
Ankrd17	2585.14678963533	-1.37386374724249	0.304570007642863	-4.51083072123593	6.45742381057362e-06	0.000112169611070682
A930007A09Rik	276.618717305744	-1.53499772917947	0.340432908494686	-4.50895812618958	6.51467642845693e-06	0.000113044754481136
Ppil4	733.24610680203	-1.31632789292899	0.292006475754457	-4.50787226388729	6.54809764049467e-06	0.00011350495910025
Tbl1xr1	722.24703805807	-1.51910861529606	0.337044158759403	-4.50715010427006	6.57041538321428e-06	0.000113771929530395
Acadl	383.43200411589	1.25495112066897	0.278486434802838	4.50632764772707	6.5959213513257e-06	0.000114093487097064
Hspa13	282.388616118428	-1.32065983967552	0.293128629337319	-4.50539356275488	6.62500401195418e-06	0.000114476172265385
Socs4	302.532154645958	-1.39560802335901	0.309805387516607	-4.50478939228968	6.64388010106402e-06	0.000114681875826341
Usp32	485.178397466519	-1.47192399892852	0.326765736682042	-4.50452368070882	6.65219800394276e-06	0.000114705091367776
Gm48216	2033.4166170091	-1.87679653667742	0.41675625257189	-4.50334344138886	6.68926506729057e-06	0.000115223466342335
Gm48132	1405.37979745501	-1.79996794454145	0.399734437484921	-4.50290937119808	6.70294727953738e-06	0.000115338371075722
Cox5b	5021.89359006992	1.2036093542495	0.267400193568808	4.50115363861836	6.75856289629399e-06	0.000116173834528773
Hoga1	43.5269810218464	2.4884250428131	0.552942797604371	4.50032996829731	6.78480582142862e-06	0.000116503189731212
Fbxo10	145.644875091022	1.65447513193357	0.36773181892694	4.49913509459532	6.82304896970261e-06	0.000116878765709947
Kat6a	1021.46863572684	-1.64554512368317	0.365759512384453	-4.49898107353534	6.82799354694587e-06	0.000116878765709947
Map4k5	438.559758134418	-1.30815122085341	0.290760218971472	-4.49907220967448	6.82506736642806e-06	0.000116878765709947
Gen1	384.300361618513	-1.25932735316931	0.280001379119084	-4.49757553741805	6.87327446641431e-06	0.000117531564420494
Nxn	1269.23060576183	1.32345874033216	0.294353962489857	4.49614718666395	6.9195845740385e-06	0.000118200587998892
Tmem170b	114.474486402819	-1.8104863443862	0.402809630180229	-4.4946451344178	6.96860612554497e-06	0.000118914492495036
Map2k4	922.818222623877	-1.32701870115814	0.295322484421633	-4.49345637788807	7.00763813497005e-06	0.000119408830662237
Mycbp2	769.41086015652	-1.41903654536095	0.315810179810206	-4.49332110261219	7.01209303463348e-06	0.000119408830662237
Kcnab2	64.5746154508319	2.67514328308326	0.595393445622499	4.49306807582728	7.02043301215875e-06	0.000119427221354717
Gdap1l1	71.0435128087042	2.00824547030035	0.447088133220465	4.49183353589494	7.06126074913049e-06	0.000119942335530651
Qrich1	2378.52903483993	-1.32122665223646	0.294150594936648	-4.49166744850887	7.06677076100466e-06	0.000119942335530651
Tdpoz8	23.9299174960196	-3.2158349463338	0.715983635033686	-4.49149224783958	7.07258756624509e-06	0.000119942335530651
Kbtbd2	442.973996722458	-1.56268624722918	0.348062973662799	-4.48966527747675	7.13351795925475e-06	0.000120851050906015
Supt16	6033.60887694351	-1.35484574470016	0.301815812757455	-4.48898197984391	7.15643501704685e-06	0.000121114563817305
S100a1	37.1707171005213	2.96303165024963	0.660123128861456	4.48860450528389	7.16912527778832e-06	0.000121204635991385
Neil2	230.94481297611	1.48667110606497	0.331270888787097	4.48778071477457	7.19689494386424e-06	0.00012154920105397
Platr7	260.84891221221	-1.61594544545036	0.360095542289829	-4.48754637498328	7.20481322445969e-06	0.000121558130812679
Maml2	31.0452838723082	-3.00853810290028	0.67059643378802	-4.48636161976861	7.24497350337133e-06	0.000122110465297601
Crkl	1708.20392967701	-1.50077599026098	0.33481319189288	-4.48242789292824	7.37985824432607e-06	0.000124256569211017
Tmem177	535.592350164477	1.33414361644468	0.297677303626429	4.48184527403194	7.40003887563423e-06	0.000124412761614222
Tsc22d2	419.490556862426	-1.43750977249966	0.320749316482786	-4.48172357236125	7.40426101035399e-06	0.000124412761614222
Prmt2	282.563118663037	1.49249750743807	0.333159756336469	4.47982530618359	7.47041553005749e-06	0.000125396260683108
Hsdl1	569.421611976712	1.23653277119479	0.276062427763272	4.47917806567702	7.49310077097529e-06	0.000125648835558148
Tug1	1502.08791701778	-1.23508929898335	0.275870180189729	-4.47706706877099	7.56754812236899e-06	0.000126767990440906
Atp6v0d1	2252.49572947682	1.15813202758764	0.258739021446247	4.47606248610722	7.60322404759753e-06	0.000127236048405879
Atad2	1341.01125732816	-1.30616876221254	0.291923037397264	-4.47436000206809	7.66405215942416e-06	0.000128067224791777
Zfp652	1105.56380599704	-1.21177012482957	0.270832794656953	-4.47423705229068	7.66846300424929e-06	0.000128067224791777
Cpne3	520.260657016943	-1.58839408715045	0.355260296188205	-4.47107122353174	7.7828771239734e-06	0.000129846175141341
Ccdc25	583.95546929518	-1.31255509583357	0.293632710413772	-4.47005748775054	7.81985757749027e-06	0.000130330959624838
Madcam1	52.5038103218977	2.38876823111695	0.534454419645544	4.46954528451876	7.83860625845522e-06	0.000130511207440879
Tmsb4x	3589.63797219292	-1.32377458552183	0.296253901250266	-4.46837857640073	7.88147299367351e-06	0.000131092245445833
Prkar2a	1318.15193334463	-1.26473254435491	0.283089313419692	-4.46760963554951	7.90984754825363e-06	0.000131431305220982
Arcn1	2342.9535290096	-1.44468102197604	0.323393491042801	-4.46725448096555	7.92298599201545e-06	0.000131516770503183
Mall	29.943927711274	3.43671469686467	0.769618760249876	4.46547677157565	7.98906402903221e-06	0.000132479942820141
Acot11	190.389580303163	1.42602596028579	0.319376363870761	4.46503286280399	8.00564627930641e-06	0.000132621229903918
Tvp23a	44.3421056323019	2.5107320133037	0.562368736566174	4.46456541776174	8.02314329268568e-06	0.000132777371393038
Lgals1	1373.35242426765	1.36604244027388	0.306090836180328	4.46286617829064	8.08705630015151e-06	0.000133700579032656
Kcnq1ot1	225.407489770598	-2.17874821906843	0.488218438981514	-4.46265041446114	8.09520650111171e-06	0.000133700950746273
Golt1b	1072.53477693732	-1.11699281666172	0.250370002340324	-4.4613683996512	8.1437951254597e-06	0.000134368535420072
Zdhhc21	279.844487958782	-1.74322308482893	0.391006759388669	-4.45829398845796	8.26145439558658e-06	0.000136173271350099
Tex14	375.790415692733	-1.41799741793134	0.318170997485521	-4.45671487702417	8.32251766847423e-06	0.000137042458104506
Map3k7	1570.94274735874	-1.37407670634815	0.308360121946858	-4.45607784065203	8.34727339271608e-06	0.00013731264731018
Gzf1	458.532472210458	-1.43594386872804	0.322302577606589	-4.45526647472483	8.37890561875683e-06	0.000137695302126423
Kntc1	1321.88959836763	-1.25998290918361	0.282929034978692	-4.45335315012296	8.45395351188897e-06	0.000138789955359854
Plk4	713.660163314669	-1.17374197417592	0.263582799915883	-4.45302946379847	8.46671309381455e-06	0.0001388608478497
Arl2	927.595316547782	1.24885172672137	0.28063901587423	4.45002888436956	8.58587411327526e-06	0.000140534954391421
Ntmt1	926.30934657324	1.24676818996675	0.280169102715855	4.45005597648364	8.58479107771426e-06	0.000140534954391421
Spns3	29.5703464935598	3.55757408512131	0.799528660041537	4.44958919288333	8.60346950705927e-06	0.000140682975537898
Apoc1	397.251135142419	1.2909719275603	0.2903098207431	4.44687652748304	8.712788360218e-06	0.000142329065070095
Gch1	59.3032721117714	2.21182085887352	0.497466080420536	4.4461742135338	8.74130680040142e-06	0.000142653270700995
Mga	2693.41612954021	-1.41458232434744	0.318267627985445	-4.44463149865853	8.80426440516973e-06	0.000143538304722539
Arap2	135.905621436792	-1.95958735058991	0.441293086449714	-4.44055755859481	8.97261012067183e-06	0.000146077750966331
Atf1	1461.80591133696	-1.28744182172959	0.289949963058837	-4.44022067858772	8.98666771902289e-06	0.000146077750966331
Dop1a	190.590952803306	-1.70481796188053	0.383936421532086	-4.44036529558072	8.98063044942033e-06	0.000146077750966331
6820431F20Rik	2811.12895824342	-1.42240823539029	0.320477532220769	-4.43840236017053	9.0629080443771e-06	0.000147171606446203
Acaa1a	1227.38077027326	1.2389071002616	0.279171771867736	4.43779502480846	9.08851042502151e-06	0.00014729654826759
Agpat4	937.662185954813	1.42137795037826	0.320280816743938	4.43791159529432	9.08359101280593e-06	0.00014729654826759
Gm47626	491.022681162582	-1.8089807972557	0.407713154205979	-4.43689583864099	9.12654278636585e-06	0.000147767351216258
Kcnj12	180.264325015592	1.86810745092218	0.421116944052154	4.43607762002286	9.16128261256645e-06	0.000148183971461866
AW209491	446.818357080938	-1.28358245638753	0.28946176121061	-4.43437658576813	9.23390971620096e-06	0.000149065569020123
Zfp626	265.289134724308	-1.66183228932133	0.374748868183747	-4.43452250403196	9.22765810521735e-06	0.000149065569020123
Gm43108	9.0486204483627	-6.90166023710356	1.55678313091582	-4.43328303091484	9.2808901152541e-06	0.000149677100388167
Tsc22d3	54.7975788495284	2.22029549350213	0.500867044092268	4.43290394065758	9.29722951631031e-06	0.000149793756653579
Gmpr	320.738191557739	1.41065647704662	0.318396075754692	4.43050836510141	9.40112001709709e-06	0.000151319397535467
Tmem245	947.015286326037	-1.45718297948307	0.328953506124704	-4.42975360454331	9.43408133385633e-06	0.000151701503364552
Il13ra1	60.9480040965559	-2.01721363020465	0.455417368431566	-4.42937351544546	9.4507220598797e-06	0.000151820681528341
Il11ra1	216.495983220335	1.3767879391953	0.311041802004011	4.42637590936265	9.58294678456791e-06	0.000153794609371846
Dppa2	2467.66332264389	-1.14823831299878	0.259552421728773	-4.42391677700724	9.69273710785276e-06	0.000155404995540134
Pacsin3	363.600830614004	1.25689220723464	0.284134690517432	4.4235788489809	9.70791780340458e-06	0.000155496833365146
Aspg	233.021194092405	1.50728772841081	0.340859964436031	4.42201456807837	9.77848616912474e-06	0.000156322738077844
Wdr43	3614.30889455634	-1.16557802608856	0.263576970715798	-4.42215426834594	9.77216409194346e-06	0.000156322738077844
Bmf	862.550883405285	1.25527269794749	0.283992618228186	4.42008917618728	9.86601793523323e-06	0.000157435262451226
Sqstm1	5424.77420837273	1.13865626235701	0.257610874941864	4.42006286657727	9.86721918463308e-06	0.000157435262451226
Il3ra	168.552906487583	1.72364588501684	0.389985146795285	4.41977316105742	9.88045585882501e-06	0.00015749370046286
Msn	1984.88540663732	-1.15260806226135	0.260797730402434	-4.41954790205719	9.89075968408482e-06	0.00015750532120348
Xpnpep3	484.416892696281	-1.38754399134577	0.314006135592903	-4.41884356407819	9.92304385903422e-06	0.000157866606848272
Sh3bgrl	320.018353834325	1.52986599839503	0.346236780496837	4.4185542512258	9.93633400172703e-06	0.000157925308529864
Aim2	376.285445508251	-1.66058986053787	0.375947567111086	-4.41707835296936	1.00043972393636e-05	0.00015885360481422
Septin11	4557.58212576323	-1.31067169567635	0.296852935405455	-4.41522228468508	1.00906248527019e-05	0.000160068253449321
Fez2	399.725353080667	1.2664789925327	0.286936250589282	4.413799197319	1.01572176842327e-05	0.000160969393936057
Nepro	836.501423115642	-1.31960025765952	0.299000164642289	-4.41337635796364	1.01770850378108e-05	0.000161129017201144
Frmd8	2211.22242135395	1.22789234043372	0.278263401701405	4.41269794348065	1.0209038299624e-05	0.000161479500027706
Fancm	849.126402355861	-1.41081016149702	0.319853860403409	-4.41079610456372	1.02991263342774e-05	0.000162747961766439
Atad2b	642.818023397802	-1.31470421047427	0.298091036199837	-4.41041175620225	1.03174244823632e-05	0.000162880645618881
Gm47102	2060.74447378758	-1.71096440223094	0.388214001446339	-4.40727123662859	1.04681067403002e-05	0.000164983135453612
Gm48082	495.05342101	-1.7686661879594	0.401311223556197	-4.4072183486085	1.04706622135909e-05	0.000164983135453612
Fbxo11	548.131386592008	-1.66824427600496	0.378559045612224	-4.40682713923001	1.04895833991359e-05	0.000165123107096445
Npc2	3139.92331547426	1.0805181447271	0.245210929628941	4.40648443510314	1.05061854108269e-05	0.000165226338439868
Cpsf2	1410.5751597648	-1.28593263706713	0.291997044834994	-4.40392346365629	1.06310462680725e-05	0.000167030287592924
Septin4	36.0070622365264	2.92857173040077	0.665128974611154	4.40301331348986	1.06757611886887e-05	0.000167572778200314
Pnisr	1005.44125180496	-1.37873645575816	0.313160262884482	-4.40265454837335	1.06934363195598e-05	0.000167690207299103
Gm5039	411.770216190721	-1.75015826388199	0.397636636297746	-4.4014009377433	1.07554170895218e-05	0.000168501534402508
Catsperz	85.7914303091504	-2.07171868649084	0.470772394770842	-4.40068005155504	1.07912141893063e-05	0.000168901497063833
Uso1	1732.38786598557	-1.2050819540644	0.274030497309979	-4.39761984849894	1.09444453287989e-05	0.00017113700157675
Hmgcl	589.398176789032	1.31240400105916	0.298451963646433	4.39737097060594	1.09569981247003e-05	0.000171170578491282
Gm43546	107.640221858395	-1.81914068341688	0.413921015680044	-4.39489809530004	1.10824730604984e-05	0.00017296649131423
Dhx40	811.310855786714	-1.20539880379533	0.274354094362059	-4.39358780702064	1.11495125694736e-05	0.000173847850016911
H1f10	893.053816199585	1.25169027461362	0.284927476382913	4.39301358543422	1.11790138607636e-05	0.000174136391724215
Trim33	1146.62350938269	-1.18854350599702	0.270565291979377	-4.39281586082967	1.11891894256836e-05	0.000174136391724215
Rnh1	1368.98852324506	1.22401282376454	0.278672230530178	4.39230281910701	1.12156335111643e-05	0.000174382959601751
Sox21	109.121890779233	-1.71930473752558	0.391599943770026	-4.39046216649937	1.13109994876469e-05	0.00017569966154088
Cln3	520.627194093508	1.20234146424509	0.27388963619356	4.38987572131204	1.13415460366405e-05	0.000175842066260825
Ppp1r16b	68.4777222797333	2.03034960291112	0.462502469272	4.38992164973083	1.13391508940528e-05	0.000175842066260825
Mef2a	166.651108632307	-1.61874081343348	0.36894628537246	-4.3874701483966	1.14676726962833e-05	0.000177630146755047
Irf8	65.7516830490134	2.18410543944501	0.497870890106867	4.38689122590838	1.14982254734498e-05	0.000177768617517151
Prepl	552.364361209957	-1.47123660693831	0.335362276889094	-4.38700685296473	1.1492117023932e-05	0.000177768617517151
Ctsz	1742.41173345517	1.41195247183805	0.321939923884034	4.38576382451605	1.15579475010416e-05	0.000178524165626418
Rgs16	89.3316233909571	1.84298099949434	0.420527209386308	4.38254875869715	1.1729890270924e-05	0.000181010032792402
Gm49510	23.8643581618362	4.00226355081755	0.913396436356032	4.38173764590593	1.17736529782485e-05	0.000181515081061094
Zfp369	355.149819746234	-1.4774947032787	0.33724516483143	-4.38107008596318	1.18097873137098e-05	0.000181901686620343
Fads6	160.153710198337	1.61977733326046	0.369891929566993	4.37905562080422	1.19194710072963e-05	0.000183258098315951
Slc38a2	3551.73257460565	-1.41978141192764	0.324221807447444	-4.37904354153531	1.19201316229828e-05	0.000183258098315951
Sdhb	2915.94141071357	1.24843902596809	0.285111893817806	4.37876866254439	1.19351742147122e-05	0.000183318035324011
Map2	59.3902180139451	-1.99148245246979	0.454866652462543	-4.37816762712405	1.19681286685256e-05	0.000183481562532383
Pspc1	1012.79061860321	-1.27861061667516	0.292038646602367	-4.37822401778242	1.19650331107386e-05	0.000183481562532383
Sltm	1008.07366700774	-1.48272973149044	0.338762116258785	-4.3769053867811	1.20376195587646e-05	0.000184375085420556
Kmt2c	1013.66965759801	-1.50980543295918	0.345011705824233	-4.37609915104838	1.20822071026621e-05	0.000184542531883744
Rnf157	417.596599739734	1.2879620058006	0.294300719014426	4.37634678608266	1.20684953096866e-05	0.000184542531883744
Vps26c	929.07607095531	1.23712669737756	0.282693282846495	4.37621539826021	1.20757685308306e-05	0.000184542531883744
Cystm1	640.178900407703	1.27788120460846	0.292057703153602	4.37544084888042	1.21187302690734e-05	0.000184757287234716
Zfc3h1	495.370275150698	-1.33121120969182	0.304238297551425	-4.37555436118889	1.21124250004967e-05	0.000184757287234716
Rprd1a	744.744244676603	-1.54853529273482	0.354089602275545	-4.37328654324557	1.22389910188137e-05	0.00018641796505508
Naxe	788.172755851783	1.24329433583077	0.284316528639516	4.37292317045393	1.22593876604794e-05	0.000186555899181208
Zfp654	363.791204450813	-1.25596287695801	0.287248303523245	-4.3723944112219	1.22891256363293e-05	0.000186835597705745
Idh2	2613.28374228643	1.23877376913873	0.283385816290095	4.37133299526405	1.23490287066793e-05	0.00018739992825173
Spin1	1993.74579857543	-1.17275951697299	0.268279108498948	-4.37141573764248	1.2344348983717e-05	0.00018739992825173
Rcan1	765.945020603877	1.25939663163949	0.2881396952222	4.37078490927221	1.23800699939227e-05	0.000187697835391731
Braf	667.934213470128	-1.19020646178547	0.272378014183868	-4.36968624414019	1.2442518139661e-05	0.000187977636866502
Eda2r	757.978136042283	-1.4564900847365	0.333316521716126	-4.36969063890852	1.2442267743205e-05	0.000187977636866502
Gm47611	111.531823120562	-1.94849221409774	0.445886202126866	-4.36993162112549	1.24285448914254e-05	0.000187977636866502
S100a13	78.0827553753118	1.8617422952009	0.426061511058089	4.36965613387	1.24442338326821e-05	0.000187977636866502
Brca1	1584.09458694983	-1.52064605255782	0.348022175893156	-4.3693941302886	1.24591724139209e-05	0.000187978662279558
Zfp715	284.408862215832	-1.34323810942453	0.30742960691669	-4.36925422667093	1.24671562642552e-05	0.000187978662279558
Arhgap35	2779.93929952649	-1.42406771008807	0.32629651499315	-4.36433625445852	1.27509317469427e-05	0.000192081343623817
Mylpf	2669.68401027809	1.42681616941728	0.327144156124786	4.36142948820712	1.29215439716271e-05	0.00019447337450436
Armc9	554.258733027435	1.25546794019807	0.287892725780961	4.36088802449728	1.295356482453e-05	0.000194777094482192
Cep295	945.514626051404	-1.67874855760911	0.385011408140847	-4.36025666282331	1.29909976317235e-05	0.000195161562595299
Pds5b	1017.43014151682	-1.26291261161378	0.289691490647681	-4.3595088305501	1.30354693873529e-05	0.000195650977574777
Olfr46	388.118685505094	-1.8137819695996	0.416071001221535	-4.3593087820938	1.30473903808437e-05	0.000195651387205907
Pias2	2451.2262423179	-1.27202175602731	0.291868556795799	-4.35820072566863	1.31136086329243e-05	0.000196465265948638
Dnttip2	2611.63585695362	-1.12617277786921	0.258547763067582	-4.35576299136201	1.32604198091247e-05	0.000198483990773523
Man2a2	388.003544224208	1.37822210583465	0.316430537176888	4.35552812990426	1.32746467248137e-05	0.000198516307839259
Igsf21	305.530075134347	1.3743102212662	0.315606596937159	4.3545041029033	1.33368482921426e-05	0.000199265353683693
Marf1	907.321395049342	-1.49184847164351	0.342886492196852	-4.35085226625676	1.35609400765439e-05	0.000202429640888518
Ano7	30.4672534652983	2.70854705014675	0.622584020900924	4.35049239816225	1.35832164518177e-05	0.000202578341461832
Cep76	548.520594510364	-1.37198492184902	0.315381566621977	-4.35023814658612	1.35989760439965e-05	0.000202629670220781
Lmbrd2	290.835529120513	-1.56420076404122	0.359639482588342	-4.34935773120236	1.36536828033754e-05	0.000203168224995929
Zc3h12c	43.6828736502027	-2.34688157891234	0.539604906237938	-4.34925915569324	1.36598210848327e-05	0.000203168224995929
Rdx	2355.64408308722	-1.20423969906068	0.276982510891643	-4.34771024056383	1.37566181020606e-05	0.000204423096457901
Agtpbp1	411.862275982608	-1.29911760189921	0.298925075058489	-4.34596395650321	1.38665339698546e-05	0.000205870472747391
mt-Nd3	4096.78781752594	1.03885839168585	0.239109999388703	4.34468819514763	1.39473628401533e-05	0.000206883786041949
Acaa2	927.490698983392	1.39054140345418	0.320095538847611	4.34414490267599	1.39819206775846e-05	0.000207209545176817
Mpv17	785.611428327098	1.28503797294983	0.295927110123755	4.34241382079674	1.40925771108601e-05	0.000208661470273311
Cplane1	385.131232511221	-1.58413228460643	0.364958567764675	-4.34058116325105	1.42106365938575e-05	0.000210220298533233
Dpy19l4	197.037057813464	-1.45406394597994	0.335037851609153	-4.33999901502536	1.42483354686595e-05	0.000210588605983333
Trip11	206.075432880261	-1.52723548134436	0.351923113967389	-4.33968506395372	1.42687059464734e-05	0.000210700370574047
Gm48836	12.2443748103431	-6.37525255922301	1.47032772633881	-4.33593983505822	1.45138641988322e-05	0.000213744911433115
Rab11fip4	1721.14052650978	1.25329207826529	0.289041629200928	4.33602620401111	1.45081656142293e-05	0.000213744911433115
Sos1	592.818357096065	-1.69405851137304	0.390678214713208	-4.33619907016474	1.44967663915805e-05	0.000213744911433115
1110051M20Rik	193.752031538571	1.47878850719408	0.34111431162983	4.33516993212185	1.45647564533706e-05	0.000214182961586114
Taf2	1081.84759210529	-1.4405616166557	0.332302122412964	-4.33509604511482	1.45696494841861e-05	0.000214182961586114
Arl5b	575.490161005322	-1.25415666002792	0.289401301901313	-4.33362480330372	1.46674067454024e-05	0.000215282948530996
Btbd3	409.987696275096	-1.54169226793302	0.355755203370376	-4.33357615946931	1.46706495625074e-05	0.000215282948530996
Cd38	101.551907487843	-1.63262666090594	0.376814770962886	-4.33270345728233	1.47289441092511e-05	0.000215806518693607
Unc5b	858.962867563155	1.13989002407586	0.263093072122929	4.3326493353776	1.47325665953143e-05	0.000215806518693607
Tmem263	341.996538025976	-1.32533389835994	0.305936780683587	-4.33205152841907	1.47726355544665e-05	0.000216200938497308
Polg	4128.10270016968	1.03823989465802	0.239711254210514	4.33121047268909	1.48291846275598e-05	0.000216835632998541
Gm48765	307.872497644841	-1.68445546017182	0.388969365400784	-4.33056073307007	1.48730116633554e-05	0.000217283340907812
Cldn4	1535.49842626559	1.16141963485572	0.268261377386307	4.32943290671034	1.49493806073028e-05	0.000217625938929319
Rev3l	420.081800903182	-1.62965064136732	0.376382220668981	-4.32977582859994	1.49261207336015e-05	0.000217625938929319
Rfx3	51.1153351691911	-2.30824124856209	0.533095369362177	-4.32988425940332	1.49187732194694e-05	0.000217625938929319
Tsr1	3147.43695358111	-1.32116081436044	0.305148828827602	-4.32956213345602	1.49406112972646e-05	0.000217625938929319
Glcci1	67.0405711042948	-1.96225879820887	0.453428612587172	-4.32760250177558	1.50741199300151e-05	0.000219247809769008
Dcun1d3	523.713471583949	-1.28310235945914	0.296565946657707	-4.32653301540411	1.51474624749714e-05	0.00022011992730855
Tmem184c	429.527303422845	-1.28820035118852	0.29775772016393	-4.32633736743852	1.51609162558422e-05	0.000220120981825776
Csnk1g1	540.757646269006	-1.58599220008194	0.366625062551921	-4.32592411725079	1.51893709642194e-05	0.000220339640530343
Ankhd1	1250.11133620612	-1.65756280302272	0.383321055672739	-4.32421537636029	1.53075692946608e-05	0.00022185860343363
Zfr	1577.59770431814	-1.24515574671493	0.287996212727134	-4.32351430917832	1.53563173067641e-05	0.000222369207479111
Gm5662	411.44953510804	-1.74171964892795	0.402901159837311	-4.32294523458619	1.53959961390498e-05	0.000222373590779249
Gm9343	69.9822282406735	-2.62277343780928	0.606712214857691	-4.32292835644404	1.5397174461858e-05	0.000222373590779249
Ythdc1	1592.76741036163	-1.31289586274848	0.303698879636526	-4.3230184593364	1.53908850557022e-05	0.000222373590779249
Gm42047	110.170161448862	-1.72115188633303	0.398214887986858	-4.32216860357524	1.54503046285779e-05	0.00022294518521062
Nol11	2181.46144284356	-1.30979123291928	0.303092687969719	-4.3214214163099	1.55027265120246e-05	0.000223505566277655
Car14	40.787348291906	2.48181741193646	0.574401138070011	4.32070420381717	1.55532048635229e-05	0.000223840962384035
Dtnbp1	289.601348642201	1.36091283004864	0.314972729011401	4.32073225615471	1.55512275623347e-05	0.000223840962384035
Zfp280b	1651.85781708452	-1.33949704935132	0.310153632491052	-4.31881786646482	1.56867168370801e-05	0.000225565115358363
Car2	1438.1902143423	-1.34541966457642	0.311622553842977	-4.31746562623437	1.57830978408711e-05	0.000226692545960082
Prkd3	586.120578600425	-1.39218320513727	0.322464116108913	-4.31732752759089	1.57929725373775e-05	0.000226692545960082
Sidt2	1607.07080452175	1.1548023696522	0.267492517304738	4.31713896630836	1.58064650587364e-05	0.000226692545960082
Ift140	810.917407025202	1.16714120556178	0.270395758945339	4.31641831260274	1.58581328255643e-05	0.000227131554780638
St6galnac2	109.75900653787	-1.67239233147386	0.387457282056414	-4.31632700925815	1.58646903612737e-05	0.000227131554780638
Dis3	1926.19213059693	-1.18327243026244	0.274160417219954	-4.31598566365295	1.5889229190285e-05	0.00022724495792104
Enc1	3796.82738005189	-1.10036694411136	0.254960520949189	-4.31583266309159	1.59002399128947e-05	0.00022724495792104
Slc25a32	327.524917257752	-1.25014327115576	0.289914449706633	-4.31211094314477	1.61703255066025e-05	0.000230904387659384
Dbt	426.070206999587	-1.40991132109944	0.32699908596992	-4.31166746817493	1.62027985779492e-05	0.000230967102779258
Frrs1	1523.47771145465	-1.34303695620525	0.311486213985854	-4.31170593080001	1.61999797256303e-05	0.000230967102779258
Tsix	188.613967133347	-1.58895778425104	0.368675303489651	-4.30991110391976	1.63320184307862e-05	0.000232607535226348
Atp1a2	27.8369311388405	5.4298766552992	1.26019040358861	4.3087748008846	1.64161415853521e-05	0.000233603398857303
Alg11	496.636168009408	-1.37678299037957	0.3197657591942	-4.30559855391965	1.6653482685238e-05	0.000236775963848025
Tgs1	774.102117064211	-1.38485035231227	0.321688230428217	-4.3049456626648	1.67026727102044e-05	0.000237270264320261
Kif21b	714.731570121219	1.36140345361906	0.316289459195534	4.30429599861379	1.67517570172451e-05	0.000237557243908347
Selenot	1207.07962729907	-1.19845549362252	0.278430314485719	-4.30432834095727	1.67493101962844e-05	0.000237557243908347
Nlrp4a	53.882494259389	-2.28262757207758	0.530361190715471	-4.30391139479542	1.67808798786084e-05	0.000237765266152548
Mob1a	1587.88908647269	-1.18352580598832	0.275034161012597	-4.3031956526088	1.68352056030947e-05	0.000238329717875136
Pdzd8	598.485166992026	-1.19731767190214	0.278267241550173	-4.30276185307373	1.68682130604569e-05	0.000238591663666824
Cltc	6289.77204528475	-1.26031818524129	0.293067916391386	-4.30043042841358	1.70466683361334e-05	0.000240908671932469
Aifm2	450.419788891768	1.29781853125863	0.301842258621414	4.29965816312825	1.7106175815781e-05	0.000241542139201371
Chid1	542.368148151168	1.57576023570628	0.366584187424972	4.29849483354703	1.71961908806779e-05	0.000242189503413657
Hdac8	196.477779723963	1.36947927964816	0.318573184268407	4.29879019099842	1.71732943228024e-05	0.000242189503413657
Nktr	1141.43203146408	-1.53089528367491	0.356131258136538	-4.2986827151465	1.71816226496495e-05	0.000242189503413657
Gm9030	15.6914751551488	-4.43983398234915	1.03298049837443	-4.29808112479955	1.72283111249093e-05	0.000242434318224771
Fem1c	817.88957322325	-1.1658831330342	0.271356666764686	-4.29649710447404	1.7351823368444e-05	0.00024396367043667
Top2a	10156.1588195772	-1.23432056956943	0.287338532946767	-4.29570150898663	1.74141769201878e-05	0.000244631264164893
Rras	381.37791564024	1.48823462053771	0.346661498409664	4.29304848494886	1.76236501916889e-05	0.000247251023952682
Tmem64	1676.64247116366	-1.24127159385209	0.289141238438315	-4.29295938744794	1.76307265104253e-05	0.000247251023952682
N4bp1	3457.73259769007	-1.30285892334108	0.303643442714929	-4.29075270551537	1.78068523218332e-05	0.000249508279977986
Ap1g1	1726.46789579448	-1.2106691183631	0.282193995938642	-4.29020154853449	1.7851103713819e-05	0.000249915451993466
Tril	44.136151746219	-2.29593606743826	0.535248806421213	-4.28947442739644	1.7909643253574e-05	0.000250521795511303
Liph	495.059595446633	1.25471911120578	0.29254409169671	4.28899146083796	1.79486272761691e-05	0.000250853796680528
Mib1	870.227278665906	-1.3575317295368	0.316804101099779	-4.28508256308602	1.82671336630315e-05	0.000255088581287664
Ninj1	344.860000883496	1.41931299586059	0.331254688201188	4.28465783704945	1.83020638734335e-05	0.000255359585002529
Ppm1k	89.8169173093281	-2.45376419139055	0.572859070936492	-4.28336447108922	1.84088248767477e-05	0.000256631499341102
Hmbox1	471.896029618722	-1.66892496309039	0.389671513274145	-4.28290215280953	1.84471307091947e-05	0.000256824278089108
Itga2b	56.6003766998318	2.13984675895909	0.499634902653456	4.28282081094577	1.84538782189256e-05	0.000256824278089108
Kif5b	1934.0617089478	-1.18416159816913	0.276535112599559	-4.28213830438189	1.85105865326436e-05	0.000257395729891789
Sirt3	506.543254279395	1.25424980814729	0.292933766944556	4.28168394934367	1.85484301199328e-05	0.000257704117798052
Hdac11	133.021022473747	1.63629500604915	0.38225732321408	4.28061127067735	1.86380669740178e-05	0.0002587309719178
Fam185a	220.384071899301	-1.39090685186057	0.324985008501772	-4.27991081272595	1.86968222718785e-05	0.000259327762539967
Slain2	834.415467893189	-1.30457933215188	0.304992369034814	-4.27741630480915	1.89075009773363e-05	0.000262028973106303
Tmem132a	850.709260576428	1.17064550808258	0.273702762376519	4.27706866353137	1.89370406299265e-05	0.000262217439698898
Sp8	13.891209007024	-4.47206614209347	1.0457442359867	-4.27644350138245	1.89902723237671e-05	0.00026273337235153
Arsa	350.400647745027	1.21963663381801	0.285233134732115	4.2759290044036	1.90341879130292e-05	0.00026307427359857
Fat1	4397.34495639071	-1.45819278055699	0.34103547706748	-4.27578031791825	1.90468972556776e-05	0.00026307427359857
Dhx33	1006.95791725418	-1.25634952715337	0.293941953828177	-4.27414158064612	1.91875088682059e-05	0.000264350520001664
Gm37206	72.9751874058465	-2.18186977742898	0.510439259068353	-4.27449444506149	1.91571481177997e-05	0.000264350520001664
Zfp871	625.124317470256	-1.82059528801504	0.425953954704695	-4.27415984264594	1.91859364665583e-05	0.000264350520001664
Prkcz	473.844443120008	1.13872368387892	0.26645112057045	4.27366821141908	1.92283099358247e-05	0.000264690961041268
Hebp2	85.7395884245205	1.80410323195044	0.4224412588328	4.27066058115429	1.94894831581688e-05	0.000268061871197221
Stxbp1	428.907069052459	1.26135764727894	0.295392805964781	4.27010279806653	1.95382892148505e-05	0.000268508652952624
Ephb3	970.621705701282	1.32651057984008	0.310763136884144	4.26855834041416	1.96740374526428e-05	0.000269974615332421
Prpf4b	1318.21830086026	-1.23864265399181	0.290181107066283	-4.26851584692892	1.9677785032436e-05	0.000269974615332421
Wasl	933.259777272853	-1.28936467808078	0.302094708617266	-4.26808097362049	1.97161764197645e-05	0.000270275918420938
Ddx3x	8711.58343271406	-1.08077315797859	0.253359465761977	-4.26576980152752	1.9921410605942e-05	0.000272861952096375
Tnrc6b	887.584225796882	-1.44982161843442	0.33992922426392	-4.26506906422609	1.9984037567263e-05	0.000273492028270779
Nsmf	147.592040179038	1.77704125974126	0.41669595553804	4.26459925066165	2.00261311303744e-05	0.000273840280211687
Prr11	414.596094717391	-1.58249383347185	0.371097314105594	-4.26436347912115	2.00472871947867e-05	0.000273901888998539
Nubp1	1713.17558635094	1.14139491918375	0.267673845566297	4.26412568164436	2.00686466053789e-05	0.000273966171500816
A330094K24Rik	48.8514710733347	2.21601124746995	0.519776018277725	4.26339648145501	2.01342799145716e-05	0.000274634249249339
Thap4	1368.91820380956	1.15923709410157	0.2719182495762	4.26318239363598	2.01535881525896e-05	0.000274669863388648
Dph6	288.447568150967	-1.424463377053	0.334198915515881	-4.26232196132098	2.02313671429179e-05	0.000275501646937913
Tia1	462.149723674084	-1.33368828529358	0.313030211766141	-4.26057369277172	2.03902835777681e-05	0.000277436033791799
Lbhd1	381.619192150812	-1.56236544715912	0.367047930247333	-4.25657065034077	2.07586458376657e-05	0.000281981605309332
Ranbp17	859.039708905838	-1.20430255319282	0.282918716413931	-4.25670867045373	2.0745840363338e-05	0.000281981605309332
Folr1	2224.29339855525	1.16803951577306	0.274487084836068	4.25535327635051	2.08719199005053e-05	0.000283286371586891
Vwa3b	356.309792176378	-1.32670447199668	0.311868590151405	-4.25404966672854	2.09938703925402e-05	0.00028470665124261
Abhd2	877.052198733984	-1.28605534908058	0.302475371344796	-4.25176880802831	2.12088743454277e-05	0.000287385488453283
Eef1b2	24316.7691804468	1.05618059849988	0.248460771556011	4.25089478667173	2.1291817729465e-05	0.000288254392562527
Nup54	1446.34819589052	-1.14873426290487	0.270244367118981	-4.25072416920762	2.1308045067236e-05	0.000288254392562527
Meak7	338.598260730428	1.40944088837823	0.33175375288526	4.24845499446602	2.15249877694773e-05	0.00029074852843073
Pde3b	108.78651534221	-1.83486165073122	0.431892095108972	-4.24842610344203	2.15277633816796e-05	0.00029074852843073
Pgm1	1221.22582357874	1.24121451302861	0.292271505629211	4.24678591351725	2.16858992764604e-05	0.00029264400582262
Kpna3	2153.50810466596	-1.10885186042365	0.261126050143068	-4.2464237475201	2.17209655706117e-05	0.000292876953800461
Ndufa13	2036.16239308264	1.28639453112085	0.303040570483808	4.24495812249531	2.18634249298832e-05	0.000294556380095478
Cul1	1733.38791676489	-1.13578081586766	0.267596093372517	-4.24438489199672	2.19193847513403e-05	0.000295068640883427
Alms1	669.131112376749	-1.41389320611391	0.333235921341331	-4.24291955207815	2.20630543023855e-05	0.000296626920993283
Peli2	169.297873506868	1.51339138405576	0.356695561814005	4.24280968442467	2.20738623428197e-05	0.000296626920993283
Wnt11	63.3396619411647	3.06204010246348	0.721727599824294	4.24265346539185	2.20892387973722e-05	0.000296626920993283
E2f3	881.881878171048	-1.30198977433321	0.306903845818425	-4.24233776172199	2.21203442615694e-05	0.000296802335320405
Mmp17	678.984298507764	1.34625945942561	0.317649335517794	4.2381938474107	2.25325180737714e-05	0.000301594729303124
Pdik1l	191.502298074995	-1.61530121104644	0.38112203879928	-4.23827815398822	2.25240601678191e-05	0.000301594729303124
Septin8	670.835940402899	1.31818853781602	0.311017948148097	4.23830375598883	2.25214922912626e-05	0.000301594729303124
Ckap2l	957.288222607598	-1.36456566223734	0.32206671790508	-4.23690367981303	2.26623294896269e-05	0.000303085626101107
Fndc3a	669.057411901339	-1.31946553580141	0.311450488731431	-4.23651778867236	2.27012943576168e-05	0.000303360107378389
Aff4	2926.40331503057	-1.50105354686393	0.354533339052477	-4.23388545313013	2.29687969350162e-05	0.000306685640893683
Coasy	652.848479826925	1.2614324508021	0.297964174784045	4.23350374828231	2.30078345904133e-05	0.000306957728314922
Dpysl4	164.938465137343	1.53044068269456	0.361598547174139	4.2324303973421	2.3117946848379e-05	0.000308176844129525
Cdk18	624.102572327751	1.42024888558028	0.335625776422896	4.23164424591373	2.31989140250933e-05	0.000309005777905088
Drc1	61.2074516039112	1.98668256626181	0.469609738010832	4.23049695408144	2.33175601304793e-05	0.000310334841542383
Osgep	1404.4479138447	1.15211423186404	0.272506210740055	4.22784577546031	2.35939419290915e-05	0.000313759373268839
H6pd	623.097602573587	1.09946791960372	0.260125057795649	4.22668976576431	2.37154277918581e-05	0.000315120183502477
Dock3	104.791227484526	-1.90205815942848	0.450075858038068	-4.22608350450025	2.37793778995313e-05	0.000315714904315811
Tbc1d23	472.216708364889	-1.39435406763183	0.329962704756157	-4.22579293821178	2.38100857641428e-05	0.000315867670016249
Emid1	68.1374877466726	1.9538627593201	0.46248712488015	4.22468573547085	2.39274442369402e-05	0.000317168781384098
Slc27a1	469.570236052507	1.15813177653746	0.27421041370887	4.22351493100862	2.40521428140085e-05	0.000318381045597602
Usp21	1422.79204168417	1.0431528583881	0.246989892282458	4.22346375695061	2.40576072752474e-05	0.000318381045597602
Fam122b	470.093067025667	-1.29398954578886	0.3064644042077	-4.22231596238461	2.41804817222892e-05	0.000319749939173358
Myh14	575.422977809958	1.19713956154152	0.283581609184375	4.22149928898661	2.4268272078043e-05	0.000320653072838399
Bod1l	900.333076199896	-1.46823896002423	0.347832104343879	-4.22111398484561	2.43097965179779e-05	0.000320943942793528
Prkdc	607.652119583746	-1.19239428156946	0.28250056677922	-4.22085624522426	2.43376109815554e-05	0.000321053488890606
Gdpd5	115.64522608433	2.28303360379659	0.540964573813067	4.22030150274776	2.439757982347e-05	0.000321586689179552
Itga1	34.0533655237308	-2.60443834895968	0.617262777795211	-4.21933484838082	2.45024132699378e-05	0.00032270992657364
Aamdc	156.982829616407	1.46482597759527	0.347220086294056	4.21872476684637	2.456879690322e-05	0.000323325367246375
Mlh3	478.901903850755	-1.34356956600213	0.31858844432625	-4.21725768755832	2.47291325259384e-05	0.000324915519210613
Son	5978.05390821102	-1.46160427582519	0.346574296594529	-4.21728988614288	2.47256029161468e-05	0.000324915519210613
Ralgapa1	311.685067604134	-1.53992963867364	0.365247175548542	-4.21613017639607	2.48530330388751e-05	0.000326282835985232
Thbs1	66.0742119474596	-2.32174431270758	0.550728089666794	-4.21577245880504	2.48924653312014e-05	0.000326539916027322
Gm17132	307.31247890884	-1.72296723076869	0.408957310726422	-4.21307355456788	2.51918979775689e-05	0.000330204559148214
Crxos	143.619751145657	1.74922219703021	0.415257356484538	4.21238099630234	2.52692851537857e-05	0.000330691917883672
Dagla	82.0528110493753	1.87553753548132	0.445229775332112	4.21251596230799	2.52541861950975e-05	0.000330691917883672
Atcay	78.5834383087638	-1.7049935995428	0.404816478210052	-4.21176926167048	2.53378290473264e-05	0.000331325348035389
Ercc6l	1027.74101666028	-1.07889450776099	0.256181938294916	-4.21143861640617	2.5374950915128e-05	0.000331547214101553
Dkk3	113.099610250478	1.75876872190022	0.417743669674577	4.21016247420411	2.55187103550824e-05	0.000333160940746909
Zfp264	267.952558621909	-1.43845214673471	0.341693073072	-4.2097784827836	2.5562118996144e-05	0.000333463011488159
Axin2	230.995650569436	-1.30726121737972	0.310595748019301	-4.20888317279374	2.56636030307438e-05	0.000334439049020923
Cux2	94.7619350265012	1.78686697549266	0.424559013824843	4.20875995399278	2.56775999339469e-05	0.000334439049020923
Ccdc114	402.515180953723	1.19181017077897	0.28329544068876	4.20695147045567	2.58838697923605e-05	0.000336858906712286
Copb1	1521.84257361971	-1.05284715808255	0.250353934525864	-4.20543483798846	2.60580660837371e-05	0.000338681161852158
Gstt2	318.078527996057	1.42724551584621	0.339386101270206	4.20537408722549	2.60650669243059e-05	0.000338681161852158
Tab1	371.209503618522	1.19391450153217	0.283987838823978	4.20410432529891	2.62118027481063e-05	0.000340318985956076
Dennd5b	202.014693247538	-1.39881898085053	0.332833212928386	-4.20276260455868	2.63677077614945e-05	0.000342073180344309
Eif4e2	7376.93260782982	1.12172255221807	0.267052151300681	4.20038762749038	2.66458393031962e-05	0.000344885718128718
Gspt1	6198.2911860204	-1.1066240834397	0.263458441818244	-4.2003743581052	2.66474010785167e-05	0.000344885718128718
Hsd17b10	1634.98790103244	1.17435982731977	0.279583030989706	4.20039736733167	2.66446930022574e-05	0.000344885718128718
Nes	125.102663910147	-1.51306734239201	0.360276491160401	-4.19973930999113	2.67222465993785e-05	0.000345582513018693
Fastkd5	411.94728919814	-1.34419549735854	0.320101404163628	-4.19928022768502	2.67764775848772e-05	0.000346011827392953
Ankrd35	267.260702006238	1.23327149500473	0.293713414658259	4.19889400162287	2.68221831736377e-05	0.000346330387132135
Mogat2	24.1013364906509	3.29313812288583	0.784408539593978	4.19824358948261	2.68993199743267e-05	0.00034705397143347
Agpat3	1071.15186086065	1.13715410787856	0.270893573098764	4.197789171853	2.69533375769192e-05	0.00034720626714199
Pfn1	17168.9792814395	1.20975422789522	0.288177255692008	4.19795179529421	2.69339943370477e-05	0.00034720626714199
Dcdc2c	51.7475796614746	-2.30543276832596	0.549285071399048	-4.19715169475468	2.70292897272196e-05	0.000347660387562437
Radil	309.545456457874	1.35484040556743	0.322800973326489	4.19713853897557	2.70308593126053e-05	0.000347660387562437
Chd1	1414.7044924272	-1.29506838314933	0.308630304444373	-4.19618023408569	2.71454258243218e-05	0.000348861136570386
Ireb2	2554.35894433769	-1.08619172659237	0.258869596836751	-4.19590303328414	2.71786515166724e-05	0.000349015470296067
Luc7l2	2018.9613045861	-1.13870534545747	0.271448048307924	-4.19492920489064	2.72956828232897e-05	0.000350244916102274
Mcrip1	599.574251095913	1.28059795639549	0.305342949866931	4.193966020678	2.74119061840492e-05	0.00035118836193739
Pimreg	724.293922556132	1.10609670297447	0.263730765292207	4.19403743719071	2.74032725303116e-05	0.00035118836193739
Bclaf1	3642.66587698486	-1.09027961208555	0.260086559613596	-4.19198752025232	2.76521211005126e-05	0.00035399018840734
Supt20	1133.49919548004	-1.18753489475921	0.283310626055545	-4.19163556020799	2.76950626413879e-05	0.000354264214969541
Plvap	136.547379907876	1.70916685989093	0.407887141518126	4.19029355406875	2.78593790848467e-05	0.00035608918876902
Ctnnbl1	3051.94240225137	1.13099033788127	0.269990736900299	4.18899681843128	2.80190327745587e-05	0.000357574157596191
Txlng	799.913637660348	-1.17116320197412	0.279569141843613	-4.1891719316764	2.79974221974362e-05	0.000357574157596191
Fubp3	4399.36518621592	-1.06695154864814	0.25474775014519	-4.18826681703781	2.8109292602166e-05	0.000358447956050877
Rpl37a	20272.0325724975	1.0804992162641	0.258004683521521	4.18790543456926	2.81540773747923e-05	0.000358740954930545
Ddx3y	182.482829301884	-6.1058822071967	1.45811595262691	-4.18751485174856	2.82025571131845e-05	0.000359080545287837
Tgoln1	942.452216079225	-1.14852524862567	0.274293618457676	-4.18721097152645	2.82403300742382e-05	0.000359283394989341
Zbtb26	188.390744152759	-1.38982579605858	0.331961000237969	-4.18671408708333	2.83021975107818e-05	0.00035979223265252
Gsdme	59.6093445004545	2.04374110540675	0.488169834118326	4.18653706675241	2.83242695514012e-05	0.000359794775382664
Lrp6	955.215743697697	-1.16984360476374	0.279616194737025	-4.183747675502	2.86742368118209e-05	0.000363959255829054
Atp2c2	27.9268504144459	3.03574522558735	0.725653869186801	4.18346177770586	2.87103379400997e-05	0.000364136514352075
Calm3	11340.4422105347	1.17068092916994	0.279869383810169	4.18295460986898	2.87744857977718e-05	0.00036438821506801
Lrba	606.940945067953	-1.51002540948789	0.360987001430033	-4.18304649061045	2.87628543949726e-05	0.00036438821506801
Rnf123	323.161548380428	1.18666913159052	0.283722478448095	4.18249952587951	2.8832161916482e-05	0.000364837741173945
Dcbld2	519.949968193288	-1.45345688481841	0.347560649329188	-4.18187987513451	2.89108714943849e-05	0.000365499312691028
Mus81	399.987720589054	1.28895867600549	0.308235135649086	4.18173831250998	2.89288817704388e-05	0.000365499312691028
Ociad2	110.153788166553	1.66254466052379	0.397636022274997	4.18107155134452	2.9013853833987e-05	0.00036629155454266
Slamf9	32.2684761077724	2.76707328837071	0.661871328183271	4.18068160765609	2.90636581618084e-05	0.00036663893923447
B3galnt2	474.386412962198	-1.40352066496311	0.336050402834948	-4.1765183232125	2.96004908885694e-05	0.000372839261192165
Oat	1464.84464646317	1.07813385051069	0.258132722470829	4.1766647800049	2.95814471969326e-05	0.000372839261192165
Srrm2	10897.8499905893	-1.4175185501462	0.339566844781321	-4.17449044843902	2.98653748684545e-05	0.000375887847426226
Adnp	1477.15045734779	-1.41584841247333	0.339199281535358	-4.1740902459009	2.99179153972565e-05	0.000375981127860955
Hip1r	457.437773144934	1.24555902784337	0.298427686908463	4.1737381700292	2.99642102508032e-05	0.000375981127860955
Nupr1	200.433005753866	1.5106696105628	0.36192074634592	4.17403430396034	2.99252667207794e-05	0.000375981127860955
Ppp1r12a	1337.64115185409	-1.11454058096457	0.267026124353967	-4.17390090074914	2.99428041493234e-05	0.000375981127860955
Ephx2	596.072546115121	1.26516164561266	0.303167983465147	4.17313738460152	3.00433654583832e-05	0.000376132402614663
Rilpl2	207.595926408239	1.62583659837284	0.389580299236371	4.17330291485399	3.00215365599421e-05	0.000376132402614663
Syncrip	5338.19787855135	-0.987157790753962	0.236551156348022	-4.173126041716	3.00448618258764e-05	0.000376132402614663
Rad18	501.067984773195	-1.24261782084213	0.29797821407264	-4.17016332791097	3.04381415758015e-05	0.000380766105644056
Ccdc71	1565.36299436236	1.11181955301027	0.266704660964001	4.1687293690017	3.06302419984438e-05	0.000382878024980547
Tax1bp1	1705.09831007278	-1.11241779738211	0.266966010428216	-4.1668892440569	3.08784427203374e-05	0.000385687458427904
Cx3cl1	113.249870427764	1.63161893552818	0.391614241123709	4.16639326201816	3.094566832133e-05	0.000386233872447556
Tlk1	1347.2992111859	-1.18134616260098	0.283571323310317	-4.16595778730492	3.10048073763331e-05	0.000386678606020227
Dusp9	10003.9474625817	1.24519340974356	0.298945156678888	4.16529046189259	3.10956410304989e-05	0.000387517647690687
Gxylt1	501.506054886059	-1.34491851060692	0.322956544508349	-4.16439466385285	3.12179710746057e-05	0.000388747633745089
Prkx	203.686955637805	-1.45161188223525	0.348618045863358	-4.163903445217	3.12852458078855e-05	0.000389062957355681
Zfp318	581.917039973537	-1.87585046224798	0.4505070937475	-4.16386442806904	3.12905952937122e-05	0.000389062957355681
Gtf2h1	2113.81551849623	-1.05570742514526	0.253690724641763	-4.16139544177669	3.16308814920373e-05	0.000392996979262851
Pwwp2a	449.13003728041	-1.47408622630815	0.354430074708016	-4.15903257510674	3.19598323176772e-05	0.000396784333302483
Armc8	911.645712417018	-1.22112686095836	0.293799240697539	-4.15633089472646	3.23399342259765e-05	0.00040097688237841
Dcaf1	2216.26762424436	-1.23240292020881	0.296515424698422	-4.15628603962933	3.23462810283374e-05	0.00040097688237841
Gm21818	131.557316216172	-1.73191768238332	0.4168140956946	-4.155132228667	3.25099475982317e-05	0.000402702287643759
Oxct1	511.409303444678	-1.3178749341718	0.317365440177985	-4.15254708714568	3.28795072007489e-05	0.000406973584238013
Rbm3	6377.45334614056	-0.979943297544937	0.23602799634922	-4.15180958488942	3.29856665197204e-05	0.000407980612217594
Cand1	4834.45701379463	-1.23347034023333	0.297117823052551	-4.1514518636439	3.30372756818246e-05	0.000408146851972051
Gss	1149.72329166572	1.07032088235281	0.257834041503216	4.1512008116254	3.30735412570665e-05	0.000408146851972051
Mfsd14a	1658.00923490842	-1.09955750871287	0.264873684757347	-4.1512523591016	3.30660919121522e-05	0.000408146851972051
Cbfb	836.229495611163	-1.05511111814133	0.254194855522548	-4.15079650598096	3.31320244984872e-05	0.000408562071214479
Oaz2	3377.34561050665	1.15102833763627	0.277320699262826	4.1505316433138	3.31703904082229e-05	0.000408728780685593
Tex10	3405.97785837667	-1.03318295511654	0.248940990469689	-4.1503127032924	3.32021361839288e-05	0.000408813727713794
Slbp	1602.93920750141	-1.01957529693126	0.245750849988869	-4.14881697042936	3.34197871802607e-05	0.000411185863212631
Clip2	265.435989036952	1.26047873679814	0.303879144867713	4.14796065503889	3.35450029373206e-05	0.00041149537533104
Ethe1	211.693823627253	1.31824649575041	0.31777680570303	4.14834082315733	3.3489357487029e-05	0.00041149537533104
Ipo7	4962.98174083477	-1.0590197311173	0.255297804062802	-4.14817407068958	3.35137543487469e-05	0.00041149537533104
Pou4f1	101.551889237104	-1.73049396722004	0.41717833984829	-4.14809159998418	3.35258265339797e-05	0.00041149537533104
Ly6g6e	134.305373736548	1.55363677339398	0.374628870752298	4.14713572468161	3.36660507192334e-05	0.000412672529308039
Pdk2	175.457032309257	1.51101268253572	0.36438368593217	4.14676271433567	3.37209212411012e-05	0.000413037345060398
Gm12800	43.0807143569323	-2.94464402250924	0.710399253940388	-4.14505506048341	3.39732067285932e-05	0.000415200037656284
Nuggc	32.689731772147	2.67745307454729	0.645917692176552	4.1451923472247	3.39528581630601e-05	0.000415200037656284
Polr3f	714.570185160517	-1.22055827903289	0.294448736491531	-4.14523184434857	3.39470060656799e-05	0.000415200037656284
Rpl31	16648.8357014797	1.03673213685968	0.250176982359462	4.14399489146477	3.41307349572294e-05	0.000416815582811006
Arid5b	2699.21290281786	-1.36993086506908	0.330666492434909	-4.1429382668362	3.42884266516977e-05	0.000418296478043408
Rps14	38251.8124647668	1.32528668719714	0.319897969307724	4.14284182567688	3.43028540352923e-05	0.000418296478043408
Rbm26	1162.67485033205	-1.17493170785895	0.283626753895441	-4.14252778245344	3.43498741710594e-05	0.000418559577862168
Fbxo2	625.782686752081	1.53541857788022	0.370743890596885	4.14145348533795	3.45111866550547e-05	0.000420213930773983
Gm49336	1579.13030309567	-1.15509965821994	0.278950243823429	-4.14088061866368	3.45975000569565e-05	0.000420953310604241
Dicer1	1710.15357911081	-1.29163187048312	0.311953030941885	-4.14046905261116	3.46596369259723e-05	0.000421397655160565
Zfp846	161.365374452518	-1.33885788748853	0.323374906684038	-4.14026524574058	3.46904462299587e-05	0.000421460738909025
Cep120	751.48252275981	-1.3798609783242	0.33331442214617	-4.13981780158039	3.47581772247286e-05	0.000421971967045598
Cand2	917.293291535033	1.15367223820476	0.278700453597454	4.13947025673336	3.4810872793941e-05	0.000422300042374875
Ccser1	29.7910822695668	-2.87573331172054	0.694746266080062	-4.13925695196056	3.4843252129685e-05	0.000422381354114457
Rpl17-ps8	14.728157496933	7.11783708761249	1.71980666193948	4.13874259539469	3.49214483469485e-05	0.000423017544408912
Ganc	141.252586803166	-1.60730593747979	0.388420440163162	-4.13805704150023	3.50259303492753e-05	0.000423970974426474
Defb42	26.2380917006651	2.91388331599542	0.704284186335401	4.13736865391968	3.51311428859086e-05	0.000424931838583232
Bambi	360.399379047249	1.24833787725963	0.301757234982735	4.13689460446922	3.52037706054422e-05	0.000425497447802737
Stard10	198.359153003948	1.44991976877361	0.350499363457179	4.13672582589653	3.52296630756873e-05	0.000425497766222508
Ttc9c	1017.81614041293	-1.09343753168878	0.264360751795808	-4.13615683970119	3.53170850668703e-05	0.000426240681841538
Parp14	97.9548140855322	-1.59779612718218	0.386374216867429	-4.13535908305809	3.54400034997706e-05	0.000427097478074159
Suz12	2568.70747508476	-1.03267119573148	0.249712380871842	-4.13544251240578	3.54271297003891e-05	0.000427097478074159
Casp8ap2	704.643830664899	-1.25788169339549	0.304341065018288	-4.13313166699967	3.57853583075437e-05	0.000430241899608206
Irgm2	74.5344715039449	2.1716983725994	0.525453001874309	4.13300212360167	3.58055416756008e-05	0.000430241899608206
Pygb	649.81118818302	1.08761059668643	0.263124576309387	4.13344360280356	3.5736801807707e-05	0.000430241899608206
Spg21	1639.88153289818	1.12894404210781	0.273142421452431	4.1331699268999	3.57793993322931e-05	0.000430241899608206
Tubb2b	13445.8693842825	1.07546207119907	0.260257065708385	4.13230691075306	3.59140433523358e-05	0.000431230666529872
Rapgef5	240.091797446745	-1.68481216567934	0.407778116122992	-4.13168853124815	3.60108159579005e-05	0.000432077259305225
Rnf6	364.578494270518	-1.20330840633284	0.291323639779612	-4.1304866547842	3.61996109780657e-05	0.000434025947951298
Slc6a6	3152.21195851199	-1.257662624451	0.304544088531094	-4.12965699159382	3.63304853117891e-05	0.000435277846597911
Ppip5k2	767.610398528824	-1.24608048251723	0.30190097869478	-4.12744764162228	3.66811914623201e-05	0.00043915982500376
Nr5a2	913.150225745532	-1.25057197684594	0.303506040287359	-4.12041874244711	3.78184430855798e-05	0.000452117288341416
Tle6	186.404678052619	1.57398456492325	0.3819858557317	4.12053101261631	3.78000179551292e-05	0.000452117288341416
3110001I22Rik	133.249395435096	-1.42424468159486	0.345808886870547	-4.11858901164683	3.81199322838753e-05	0.000455390621691901
Akr7a5	677.477907106038	1.23031196521055	0.298821691290942	4.11721103610473	3.83484892737962e-05	0.000457788569342487
Mettl27	301.824362362148	1.17130683931429	0.284622787869713	4.11529536366728	3.86683930156069e-05	0.000461272708561808
Asxl2	1009.2775777993	-1.50639315033336	0.366166656240935	-4.11395501108153	3.88937268215028e-05	0.000463624497256319
Mib2	1207.99620168354	1.14009154429857	0.277148419731916	4.1136498104567	3.89452096434393e-05	0.000463902026527572
Adipor1	4405.93166763623	1.018832064509	0.247701192054157	4.11314962217155	3.90297238864963e-05	0.000464572328460828
Cep350	327.036052127828	-1.34385000135788	0.326739287809993	-4.11291219481192	3.90699016645931e-05	0.000464714303964249
Pnma2	299.564358788447	-1.33403818034298	0.324373380397415	-4.1126623236116	3.91122276002544e-05	0.000464881606953891
Sirt2	550.662319188603	1.30281023485412	0.316914210048686	4.11092400891074	3.94078892626645e-05	0.000468057601711791
Amd-ps3	7.46288172161831	-6.62429743301376	1.61179660253948	-4.10988422644444	3.95857534809046e-05	0.000469830912525888
Rcbtb1	1290.04908961005	-1.37061571480731	0.333656103363433	-4.10786945298098	3.99325694232646e-05	0.000473605455668856
Gipc1	3012.87522054905	1.23112920736498	0.299718186264475	4.10762263948381	3.99752527408788e-05	0.00047377010633102
Dnajb2	300.165140974195	1.26657569616734	0.308539738156381	4.10506505170296	4.04201120979125e-05	0.000478697511886724
Stx4a	476.810731460877	1.1864909952213	0.289043921636682	4.10488132219806	4.04522496794496e-05	0.000478733458436652
Psg16	783.413925975423	-1.10643527120711	0.269572791905829	-4.10440261194321	4.05360986119577e-05	0.000479380893002663
Adamts4	119.442825920493	1.56111261157173	0.380414306154153	4.10371688529276	4.06564950690391e-05	0.00048011438900624
Prpf38b	1358.83692786724	-1.23601734746201	0.301192832856361	-4.10374090160194	4.06522726775983e-05	0.00048011438900624
Pik3r5	56.9899642931923	2.0406297505398	0.497320544603192	4.1032484434521	4.07389367410409e-05	0.000480742833134952
Rasal2	341.765515089165	-1.33803783833604	0.326196174186563	-4.10194215696339	4.09696705266174e-05	0.000483119053880183
Trib2	43.9569486568345	-2.24594482380822	0.547609818491336	-4.10135966881638	4.10729566342238e-05	0.000483990069221334
Abhd4	1627.47080345666	1.10770366256618	0.270111864391421	4.1009071003301	4.11533760506523e-05	0.000484590576974395
Klc3	212.211790310219	1.33763658549225	0.326280761779402	4.09964895937267	4.1377727880365e-05	0.000486883850952793
Aldh3a1	61.9375802319198	1.93360885026246	0.471960149333889	4.09697482508111	4.18584404040462e-05	0.000492188237774525
Hspb2	82.7740723815948	1.96520799522978	0.479779117293439	4.09606822055124	4.20226143494438e-05	0.000493765718605964
Inpp5a	809.574573320513	1.12855963509027	0.275646990104357	4.09422078094523	4.23590536979695e-05	0.000497008868282167
Mfsd13a	594.617754693504	1.18620756290137	0.289717935765463	4.09435321899313	4.23348504728945e-05	0.000497008868282167
Zmym4	1358.5794829058	-1.28619190921595	0.314389550677243	-4.09107715712975	4.29374238785398e-05	0.000503435939274397
Gm42653	61.6353609056801	-1.985588009178	0.485421543113897	-4.09044064348851	4.30554393643021e-05	0.000504460097964936
A530017D24Rik	51.4137756004348	-2.49439828558493	0.609966056529462	-4.08940507243529	4.32481015713343e-05	0.00050635677640459
Tiparp	909.868006414119	-1.09460377662602	0.267740902279632	-4.08829494226027	4.34555432232231e-05	0.000508423674268862
Emc8	3864.32416077708	1.20841043717816	0.295710436137107	4.08646530357107	4.37994951057744e-05	0.000512083649246616
AC160336.1	439.001015209049	-1.45154337010989	0.355264257726784	-4.08581313357506	4.39227189540154e-05	0.000513159607097694
Acss2	309.178391234548	1.2218592543906	0.299073556049072	4.0854807443762	4.39856484577573e-05	0.000513530104421651
Ift122	298.518783486244	1.19618237102848	0.292815790201097	4.08510200289055	4.40574578366535e-05	0.000514003674760957
Saal1	1079.77616867012	1.13564522130265	0.278083316554436	4.08383082945697	4.42992860824639e-05	0.000516458721514196
Marchf2	468.010633350832	1.22273503610197	0.29942955759787	4.08354821718731	4.43532210924735e-05	0.00051672130805325
Kif1b	1031.37413848446	-1.35616922374382	0.332154295303388	-4.08294952954047	4.44676831604322e-05	0.00051768817267453
Serping1	175.587890483126	1.34519297683834	0.3294808197694	4.08276566077452	4.45028929146216e-05	0.000517731674996835
Kpna4	1497.0494176856	-0.994093585172262	0.243521024503846	-4.08216739067046	4.46176410987419e-05	0.000518699785211522
Ahr	80.7355110614307	-1.95284296299303	0.478587134318931	-4.08043347377503	4.49517936096814e-05	0.00052221539892603
Wee1	1114.22446525088	-1.17569357427962	0.288151805946492	-4.08011870832396	4.50127077455004e-05	0.000522554017228992
Efr3a	1097.72736976213	-1.14828905774485	0.281519079347652	-4.07890314363669	4.52486823527364e-05	0.000524923007547612
Zfp316	144.511352034228	1.5055840388519	0.369289898050978	4.0769705502317	4.56262689759732e-05	0.000528930320405045
Slc35c2	755.775211803794	1.10179383451883	0.270263530073116	4.07673885640713	4.56717369678728e-05	0.000529084558536273
Zbtb2	418.465849915347	-1.27609674448203	0.313106023445535	-4.0756058616803	4.58946972877996e-05	0.000531293293725759
Naa25	2005.48528985201	-1.44110659583082	0.353648932136067	-4.07496379849479	4.60215057390342e-05	0.000532386617023286
Map1lc3a	602.936620559394	1.31158160013738	0.321883789051878	4.07470535872807	4.6072641711122e-05	0.000532603623434967
Timm22	900.249380872564	1.28869648490282	0.316331759027234	4.07387639124743	4.62370285186382e-05	0.000534128594895786
Gm8300	315.368428944905	-1.69880061018685	0.417067135869622	-4.07320659932771	4.63702564135557e-05	0.000535291731931924
Klhl7	397.514419174428	-1.20883883121852	0.296897929771358	-4.0715636924429	4.66985892152677e-05	0.00053870392187318
Rin3	86.561718149996	1.81667412927291	0.446397368226466	4.0696344973774	4.70869504700481e-05	0.000542803318312747
Cspg4	32.3294748473997	2.80240627663322	0.688812829375547	4.06845830553676	4.73252272072239e-05	0.000544025148538667
Gm15915	36.1817159506142	2.85606975011169	0.701984913513978	4.06856286385822	4.73039992349202e-05	0.000544025148538667
Usp1	2290.03062876694	-1.03901793026422	0.255361607497874	-4.06881026652712	4.72538062120284e-05	0.000544025148538667
Wdr81	687.662377279647	1.23774872323772	0.304209976360281	4.06873153223559	4.72697743346651e-05	0.000544025148538667
Lin54	372.316061683538	-1.32393203066056	0.325441076580636	-4.06811593843937	4.73947995764334e-05	0.000544444450441571
Gtf2e1	1659.7636657741	-1.0741575132212	0.264093616787578	-4.06733614498979	4.75536234415136e-05	0.000545887721990857
Col9a2	458.608161509164	1.20631963765669	0.296678648540683	4.06608174733975	4.78101712140249e-05	0.000548450011485851
Gm26564	90.0094012369044	-1.66544248594035	0.409817641803109	-4.06386235256433	4.82672967472824e-05	0.000552922723880777
Papola	3120.25595361332	-1.04378402618103	0.256837241550044	-4.06399017479578	4.82408573272262e-05	0.000552922723880777
Shisa4	101.856648547839	2.19143320778293	0.539336786058655	4.06319996045031	4.84045296054737e-05	0.000554108915803787
Hnrnpll	1584.02401931336	-1.07246525719879	0.26405839602687	-4.06147001320747	4.87646827269331e-05	0.000557843554143289
Gm4840	100.176262185069	-1.68223696994746	0.414456415508997	-4.05889957785186	4.93045095904489e-05	0.000563626951190329
Olfml1	21.8535064827134	3.87402201332736	0.954497747439634	4.05870210141315	4.93462158448471e-05	0.000563711979616483
Ccdc61	781.791249884269	1.07401160639798	0.264635882745098	4.05845040837675	4.9399420909618e-05	0.000563928156810004
Shb	246.920220744324	1.23860808087865	0.305245618167607	4.05774237911761	4.95493820952653e-05	0.000565247805455696
Cpeb4	113.483740645895	-1.56041284377818	0.384569547314731	-4.05755696121498	4.95887250035151e-05	0.000565304592035914
Gpalpp1	657.101615924573	-1.24976621959335	0.308086495863424	-4.05654332914151	4.98043265300814e-05	0.000567369232285207
Tcea3	1605.93072795681	-1.05459490081354	0.260020598840139	-4.05581290681476	4.99602393031878e-05	0.000568751513174698
Zfp148	512.260836002553	-1.17089578224834	0.288732015774672	-4.05530290469109	5.00693763082427e-05	0.000569599751224476
Csde1	5816.13419491819	-1.06603382889879	0.262963534302646	-4.0539226540509	5.03658750994643e-05	0.000572576810909597
Sinhcaf	5342.18114170726	-1.25761912999971	0.310242368089123	-4.05366661473662	5.04210589034222e-05	0.000572808300387635
Slc8a2	135.607688678802	1.40879501219387	0.347640686024839	4.05244572579521	5.06849845014326e-05	0.000575409244339935
Ptk2	1019.90495991558	-1.19469410460788	0.294892104259944	-4.05129227724175	5.09355336378172e-05	0.000577854847132478
Grn	1904.04099514666	1.0075375192658	0.248705949692805	4.05111948672835	5.09731676925685e-05	0.000577883258816507
Cryab	190.609139935051	2.16580326564637	0.534709306318973	4.05043121571254	5.11233359581839e-05	0.00057878793978811
Sbno1	2926.76518477502	-1.26324084063021	0.311870393027668	-4.05053146714746	5.11014368532871e-05	0.00057878793978811
Arpc1b	2505.52878602416	1.13433461362384	0.280079482589251	4.05004537689537	5.12077023063453e-05	0.000579344362406726
Scaf8	1498.11696913035	-1.13567941453313	0.280643304457336	-4.04670055011335	5.19446223972474e-05	0.000587277689645856
Brca2	805.110568334395	-1.35709526593803	0.335382942263389	-4.04640515340298	5.20101838704724e-05	0.000587615058151972
Bbs2	428.295445582213	-1.09581796612021	0.270825807717116	-4.0462095372566	5.20536428149179e-05	0.000587702418878105
Olfr552	83.0991916795933	-1.91511802405499	0.473347820020154	-4.04590016697119	5.21224441361419e-05	0.00058807558713274
Flii	1868.50718951378	1.10025741838561	0.272089206207308	4.04373783775646	5.26057394089696e-05	0.000591499940722865
Hoxb13	29.8878273466266	2.75835412946982	0.682117893139115	4.04380849295104	5.25898806041519e-05	0.000591499940722865
Slf2	891.184689401758	-1.23083097106371	0.304367256809321	-4.04390072692609	5.2569185183852e-05	0.000591499940722865
Stxbp2	1323.81618116774	1.081026588562	0.267296355950712	4.04429976127823	5.24797389107219e-05	0.000591499940722865
Zhx1	85.7980988652563	-1.62730396978424	0.40238174082978	-4.04417945612657	5.25066909341343e-05	0.000591499940722865
Trim37	1201.97445862385	-1.28189556710552	0.317047721938933	-4.0432259196375	5.27207766522567e-05	0.00059238850814865
Scaf11	2264.18433411839	-1.23475521354552	0.30547741678529	-4.04205072355117	5.2985766841686e-05	0.000594959634502208
Arhgap32	823.334851308844	-1.49860265514993	0.370769412708482	-4.04187239773257	5.30260869228365e-05	0.000595006227749427
Anapc1	3062.96477463326	-1.38941285382469	0.343862833016108	-4.04060200876552	5.33141686736034e-05	0.00059783099841907
BC034090	68.3785329260613	1.89181668758051	0.468358685379903	4.03924758232248	5.36229404063796e-05	0.000600883766815357
Ddx21	8409.18188174518	-1.26944967959038	0.314334013585171	-4.03853743065072	5.37855116743983e-05	0.000602295212419232
Cadm4	363.236364264371	1.33705249153545	0.331141725112893	4.03770467487788	5.39767449382377e-05	0.000603668567633512
Foxn3	427.675199868803	-1.21438630583663	0.300774981910157	-4.03752432507624	5.40182450794243e-05	0.000603668567633512
Gm44206	375.597712056923	-1.17840418925424	0.291856047151172	-4.03762128883993	5.39959290732855e-05	0.000603668567633512
Pnrc2	754.330435208413	-1.17131150743418	0.290182611540188	-4.03646345732869	5.42629730542471e-05	0.000605991790049128
Glce	558.475666848471	-1.28801289065621	0.31915232063468	-4.03573092652064	5.44325707938833e-05	0.00060747339861559
Zmym6	247.068837682836	-1.42324773886783	0.352797188596634	-4.03418106739815	5.47930556053931e-05	0.000611081874378791
Acvr2a	152.910466308744	-1.36137631839394	0.337506180125143	-4.03363374824471	5.49208971703273e-05	0.000612092654777699
Gabpa	1826.98063226062	-1.16453699900448	0.288766280441054	-4.03280118864916	5.51159065384197e-05	0.000612605853079057
Naa50	3753.71053465511	-1.01849855530102	0.252540641665547	-4.03300850343871	5.50672862176845e-05	0.000612605853079057
Ndufb2	1439.37062325331	1.31006717440379	0.324841407929615	4.03294389946632	5.50824330482936e-05	0.000612605853079057
Zmat5	462.001794869371	1.15940967531312	0.287489552422094	4.03287585773157	5.50983901527103e-05	0.000612605853079057
Zfp418	149.661619015926	-1.43846599917333	0.356738635288552	-4.03226860474424	5.5240996818001e-05	0.000613581632448424
Hapln3	78.2669299183133	1.86278985784906	0.462129257392124	4.03088492678675	5.55672455113189e-05	0.00061678892622213
Khk	155.509362402038	1.5338417596004	0.380544379338242	4.03065146374706	5.56224719397855e-05	0.000616985612548531
Snx10	566.579021764464	-1.26310950560901	0.313591823788342	-4.0278776734356	5.628261220523e-05	0.000623887446614578
Dhx36	1244.88443879632	-1.11947576391172	0.277978130602394	-4.02720804505647	5.64430869167736e-05	0.000624824212503988
Fbp2	100.984450183645	2.15810547620498	0.535860819081157	4.02736195548966	5.64061643645694e-05	0.000624824212503988
Med14	531.410265047538	-1.23192839280924	0.305931443146806	-4.02681195544218	5.65382126704456e-05	0.000625456354020733
Ankrd26	226.426651225227	-1.44319981491304	0.358441502766624	-4.0263189496019	5.66568261847961e-05	0.000626347305604768
Prr18	39.4491155305308	-2.43274883232139	0.604291223640257	-4.02578878717861	5.67846423021029e-05	0.000627338727917792
Caprin1	14111.9969321349	-1.04740481474714	0.260262291325177	-4.0244201701832	5.71158640542564e-05	0.000630574472276858
Cxcl14	62.1895751940221	1.90633030293781	0.473960167163426	4.02213189000014	5.76737463693007e-05	0.000635028867319275
Ktn1	952.904555478137	-1.20905408232274	0.300577333248647	-4.0224393145526	5.75984973438835e-05	0.000635028867319275
Tekt1	119.394146092511	1.45039822735181	0.360573847037107	4.02247206576397	5.75904862366175e-05	0.000635028867319275
Zmym2	1093.96240433884	-1.09614264506851	0.272520147899366	-4.02224442309229	5.76461905846751e-05	0.000635028867319275
Tbc1d13	3691.1230286922	0.984242855656285	0.244724679224126	4.02183735116836	5.77459286566413e-05	0.000635398345419231
Tjp1	1969.76967949901	-1.10627136306118	0.275212155077063	-4.01970386355721	5.82713402590789e-05	0.000640751034265942
Crb2	39.8071194163096	2.45303227561876	0.610463156080947	4.018313392354	5.86162034998926e-05	0.000644069046490646
Jmjd1c	2266.1419355336	-1.0619518825086	0.264287317187444	-4.01817194184697	5.86513940208503e-05	0.000644069046490646
Vars2	911.281418342484	1.05621271321613	0.262969519557932	4.01648341219046	5.90730198652117e-05	0.000648266295385412
Mest	745.953048631549	1.74781451636213	0.435261455090878	4.01555087389303	5.93071033555902e-05	0.000650401233466306
Dnajc10	975.937789910573	-1.01074765538682	0.251727995520569	-4.01523737277062	5.93859947337043e-05	0.000650701157474472
Rec114	240.540708345271	1.52631994930124	0.380142297943319	4.01512790752062	5.94135646520764e-05	0.000650701157474472
Zfp352	18.9777057891679	-3.39885188007705	0.846874209112102	-4.01340818212016	5.98482888173618e-05	0.000655026181667067
Ube2q2	633.491325471411	-1.1269437067263	0.280878812944422	-4.01220617145407	6.01539279512996e-05	0.00065793358696734
Tmem86a	87.3753613012897	1.68844545813588	0.421048451088694	4.01009777798758	6.06936089302381e-05	0.000663395260400277
Slc35a3	238.39516174914	-1.40079485847785	0.349447982377091	-4.00859335042961	6.10814932561245e-05	0.00066719160960375
Zbtb6	224.261610055941	-1.35318021575522	0.337651839870408	-4.00761984970843	6.13337390105007e-05	0.00066950232695603
Ino80	1447.02311214424	-1.40729054411647	0.351180967165966	-4.00730869748813	6.14145700692211e-05	0.000669940104534938
Dmxl1	772.044252405288	-1.05093347954919	0.262383991586499	-4.00532621367159	6.19319525473252e-05	0.000675136262030152
Mob1b	203.65613323492	-1.33679662110257	0.33397097351388	-4.00273295321881	6.26149648765706e-05	0.00068212991537721
Hand1	30.0570401303655	2.76610662008184	0.69115606084279	4.00214477857413	6.27708671913454e-05	0.000683375754664217
Sclt1	133.195532982121	-1.38274546575295	0.34558582663506	-4.00116370285385	6.30317303153708e-05	0.000685761880745933
AU020206	866.998308177245	-1.40881715197435	0.352269064795977	-3.99926446220957	6.3539647926883e-05	0.000690830937473381
Homer1	244.13046594393	-1.29545073064787	0.323980313139519	-3.99854768363656	6.37323424832728e-05	0.000692468318262772
Slc23a2	770.221020235899	-1.29090169908099	0.323043928730064	-3.99605621487989	6.44064462403322e-05	0.000698869419956112
Tulp2	97.9654360057424	1.53869592591226	0.38505073825917	3.99608615962863	6.43983043251313e-05	0.000698869419956112
Actg1	39199.5567103932	1.07801184944271	0.269780417282545	3.99588621109474	6.44526883884561e-05	0.000698910167429205
Jag2	852.667813474653	1.07480428905493	0.269016711470085	3.99530677176704	6.46105358974679e-05	0.000699699351885021
Ube3c	2463.10066165499	-1.10827977551928	0.277391936797034	-3.99535685253246	6.45968787529318e-05	0.000699699351885021
Tuba4a	8636.65432598387	1.01668566683903	0.254553271752999	3.99399960502396	6.49679715045581e-05	0.000703107323190777
Fhl2	27.863711555251	3.52822389878447	0.883909605723987	3.99161167152901	6.56257726456586e-05	0.000709759342551666
Zer1	451.282025450341	1.10104582931474	0.275896474563889	3.99079339833961	6.58526278071293e-05	0.000711744893184807
Gm6509	7.3632871636965	-6.60371998381307	1.65497305443938	-3.99022809833606	6.60097828227265e-05	0.000712507170232185
Tmf1	317.907195630391	-1.23346212775881	0.309116856920752	-3.99027778700219	6.59959550163996e-05	0.000712507170232185
Amn	84.5981839227693	2.51443244916929	0.630220040689425	3.9897691073401	6.61376446524002e-05	0.000713419183299661
Larp4b	1424.87718815682	-1.37514652966389	0.344761401371877	-3.98869050941287	6.64390345231911e-05	0.000716200601511463
D630003M21Rik	22.6148424460247	3.59839322252751	0.902259452419303	3.98820229910459	6.65758807669406e-05	0.000716961177707264
Polq	214.912948154589	-1.41011664470307	0.353578591354733	-3.98812789909088	6.65967586344498e-05	0.000716961177707264
Tcerg1	3505.39686287781	-1.168395994575	0.293058675037673	-3.98690123888946	6.69418741240461e-05	0.000720205251367272
Pja1	1185.27280850066	0.983056681137209	0.246603041245946	3.98639317735248	6.70853100865895e-05	0.000721276699950586
Ccs	976.364529938457	1.12577056831374	0.282424714991465	3.9860908360933	6.71708050692305e-05	0.00072172419555117
Gm2027	58.0242093234929	-2.02612709169101	0.508329070697964	-3.9858572103874	6.72369395191883e-05	0.000721963221338542
Cuedc2	1749.42040597903	1.19803183273788	0.300644913929858	3.98487310853822	6.75161947576308e-05	0.000724277687918936
Rgs9bp	68.7322640660533	-2.06937747056462	0.519319407029978	-3.98478747867237	6.7540545487395e-05	0.000724277687918936
Lpp	253.275302178415	-1.55549737023463	0.390688274123051	-3.98142834904922	6.85023716856105e-05	0.000734113364318106
Sgo1	858.162470102873	-1.15311822658816	0.289666340426689	-3.98084991473145	6.86692983767703e-05	0.000735423149933511
Blvrb	581.321412708278	1.24967753924724	0.313958039828194	3.98039667954067	6.88003634985152e-05	0.00073634741675379
Lig4	193.852271591006	-1.36473059791565	0.342915810831408	-3.97978324360964	6.89781319616627e-05	0.00073777000700218
Ddias	474.497544044923	-1.16274147838742	0.292279568420823	-3.97818254854307	6.94440483979129e-05	0.000742270692752221
Timm17a	3786.91178663319	1.145105995637	0.287929364516625	3.97703790149853	6.97790464760151e-05	0.000745367087357434
Trf	208.627504798974	1.34711126657406	0.338779045862149	3.97637127510599	6.99748485391894e-05	0.000746973561628596
Gprasp1	1303.59039680293	-1.23907289804287	0.311651595155198	-3.97582722920392	7.01350312489268e-05	0.000747249978586766
Tomm40l	1016.92469420684	1.28914157702419	0.324245418539201	3.97582048447152	7.01370192667457e-05	0.000747249978586766
Vps51	746.80087698495	1.10112773461748	0.276936917307757	3.97609587527042	7.00558908391536e-05	0.000747249978586766
Acot13	295.031768490126	1.17102584995269	0.294605401865867	3.97489605599918	7.04100006074809e-05	0.000749558686962485
Capn1	1462.90697682775	1.10833619593989	0.27884226824767	3.97477829636452	7.04448468111855e-05	0.000749558686962485
Spred2	1669.50347136154	-1.13986210546227	0.286844919176566	-3.97379221055902	7.07372800105854e-05	0.000752183746718894
Acvrl1	48.6262104155425	2.0270308645384	0.510131086536455	3.97354899169341	7.08095852546919e-05	0.000752466199896435
Ankib1	310.835773592299	-1.23392901969797	0.310551063375666	-3.97335306562876	7.08678819133206e-05	0.000752599520641784
Mak16	2650.40056793367	-1.08735225826918	0.273742567184225	-3.97217089564812	7.12205942819429e-05	0.000755857274798685
Trappc12	692.681175556458	1.10153505298074	0.277465229270582	3.96999312626134	7.18747053009998e-05	0.000762307480465149
Nit1	725.053868570443	1.1030054418143	0.277867075717142	3.96954349113717	7.20104628079309e-05	0.000763255227571175
Gm43321	135.391326869134	-1.60389547045495	0.404135111904779	-3.96871101571806	7.22624510606537e-05	0.000765432916901322
Trim24	2123.80132244777	-1.16670546567171	0.293998369136642	-3.96840795103002	7.2354394911224e-05	0.00076591363982602
Slc13a4	60.1048800459324	1.94587811528979	0.490397725453752	3.96795909583251	7.24907720528617e-05	0.000766863794385579
Cerk	97.1988756990879	1.53687605174418	0.3873483069146	3.96768496030374	7.25741831003037e-05	0.000767252771208224
Coprs	1051.30137433297	1.15691102801818	0.291666305126425	3.9665570128737	7.29183391106124e-05	0.000770396068317004
Rnf4	5090.26393048881	-1.16910481689054	0.294757697944203	-3.96632496808225	7.29893311190514e-05	0.000770651153343001
Osbpl5	106.981765801574	1.89774664235935	0.478695360413526	3.96441411239073	7.35764309046641e-05	0.000776351692355179
Shkbp1	1436.27557913024	1.01982979055308	0.257326641383351	3.963172196515	7.3960394334569e-05	0.000779902876156193
Fgfr4	102.800970417468	1.72742224182443	0.435993527368089	3.96203643721998	7.43131956028991e-05	0.000782145976697198
Mtif2	550.050194182482	-1.43158413110903	0.361326081568737	-3.96202821809499	7.43157545032049e-05	0.000782145976697198
Rsu1	838.445830889305	-1.11104594532735	0.280422469263608	-3.96204322800868	7.4311081456367e-05	0.000782145976697198
Gm20427	53.7299255889409	1.96087241827967	0.494995543682371	3.9613940838585	7.45134340387537e-05	0.000783721189347074
Zfp326	253.118986603836	-1.30539927500999	0.329542869429455	-3.96124266706198	7.45607088953295e-05	0.000783721189347074
Stra6	66.1365027432207	2.46378033502632	0.622195970843559	3.95981403043479	7.50081516627629e-05	0.000787920877938985
Nckap1	1748.38535048109	-1.1147241898836	0.281574904513978	-3.95889041250927	7.52987749627401e-05	0.000790468952225319
Pdpk1	1205.62878691147	-1.39309165560826	0.352007100161987	-3.95756692114218	7.5717078111634e-05	0.000793846994860662
Ttc12	192.896658680884	1.40780087809178	0.35571935915712	3.95761670499907	7.57013037140298e-05	0.000793846994860662
Mfap1a	1030.04848050981	-1.24396701186158	0.314520926224994	-3.95511684005314	7.64972571687457e-05	0.000801005652721749
Pebp1	11021.3604131007	1.11701116266219	0.282420018714004	3.95514159282506	7.64893372745483e-05	0.000801005652721749
Bclaf3	470.573506309542	-1.07527694880654	0.271888979091458	-3.95483830348577	7.6586431169786e-05	0.000801429257470088
Gm7942	98.0095915732454	-2.23102993586983	0.564460244047755	-3.9525014549671	7.73384587599337e-05	0.000808784263573369
Olfr1565	31.0348829623997	-2.55797733028234	0.64731256410114	-3.95168805943749	7.76018539009349e-05	0.000811023187211168
Gm12655	18.8198701032579	-3.05341588413633	0.772826748878293	-3.95097075582355	7.78348359474912e-05	0.000811878183141622
Mcm3	18896.4000326448	1.0096033060161	0.255515449888071	3.95124172122803	7.77467480746758e-05	0.000811878183141622
Rec8	287.537832671153	1.29425089793042	0.327565480397488	3.95112115098301	7.77859324897854e-05	0.000811878183141622
Sec23a	954.165751894387	-1.15539196457899	0.292442946954575	-3.95082862011527	7.78810804253787e-05	0.000811878183141622
Dusp12	1531.83374241976	1.03966407086026	0.263225261800187	3.94971236328167	7.82451636424653e-05	0.000814641102480097
Rbak	203.562183812118	-1.38845460574769	0.35153176495462	-3.94972729115086	7.82402841049151e-05	0.000814641102480097
Pcbd2	112.290320043081	1.57921615248753	0.399851070192295	3.94951088095888	7.83110512001507e-05	0.000814811380292523
Dgat2	323.175953011881	1.35970331568274	0.344291668387467	3.94927743111265	7.83874581854314e-05	0.000815090826264442
Nmnat3	24.8072578390445	3.18180048495928	0.80587560394361	3.94825264518359	7.87237001124271e-05	0.000818070035912461
Pepd	1371.76884651682	1.13467573226572	0.287464045512658	3.94719183138944	7.90731991464336e-05	0.000821183160327546
Cyp4f39	74.4443908949318	1.76399352223766	0.446957180850278	3.94667229393628	7.92449022149666e-05	0.00082244709238877
Ccdc51	255.891985136248	1.29245526150449	0.327521222027392	3.94617256709063	7.94103905515298e-05	0.000823044414360964
Inpp4b	11.1219682610006	-4.62957743562146	1.17315424819465	-3.94626490314112	7.93797881825491e-05	0.000823044414360964
Kpna2	93.8611956817444	-1.76165507560444	0.446469699785263	-3.94574385776175	7.95526212057102e-05	0.000823044414360964
Rab1a	3826.15909274664	-0.979612300461734	0.248269216405231	-3.94576627197625	7.95451789964812e-05	0.000823044414360964
Rad17	633.515411962784	-1.0532027068344	0.26690960314659	-3.94591537516157	7.94956888978194e-05	0.000823044414360964
Gm47164	6971.19830363383	-1.49367260051584	0.378587289939085	-3.9453849619626	7.96718753451714e-05	0.000823760119062269
Pdp1	152.76454857154	-1.44479855374752	0.366385342689206	-3.94338524336958	8.03394432926711e-05	0.000830140604374648
Kank4	532.81223468565	1.3256050890977	0.336174015618312	3.94321103806778	8.03978481074079e-05	0.000830222599728098
Zfp275	438.311697486418	-1.27199499057882	0.322601012997993	-3.94293551268771	8.04903038704604e-05	0.000830655896279218
Rbm12b2	215.925074720863	-1.33345163974708	0.338341478009324	-3.94114149879764	8.10947683274048e-05	0.000835845199865795
Srbd1	859.100961821523	-1.20498666833186	0.305744659870023	-3.9411536045932	8.10906751308285e-05	0.000835845199865795
Zmym5	278.940216429202	-1.22547176132825	0.310963850170873	-3.94088174768501	8.11826421167806e-05	0.000836226964822192
Gm37567	602.971060188744	-1.08704648181842	0.275850986519341	-3.94070180982372	8.12435678479419e-05	0.000836330845493519
Sertad4	55.8169424070177	-1.87272697060738	0.475246872098133	-3.94053507883096	8.13000603980574e-05	0.000836388989085706
Csnk2a1	5363.81429743801	-1.20047588115923	0.304756651054366	-3.9391293906333	8.17778203364058e-05	0.000840778215333672
Zfp106	7841.5159997772	-1.35401244517384	0.343823948250392	-3.9380981227863	8.21300099307366e-05	0.00084387174475991
Rab29	257.051003487853	1.16937771002868	0.296991180407152	3.93741561087961	8.23638832526293e-05	0.000845746491576624
Adam17	719.056456639901	-1.36167724916089	0.345908838982997	-3.93652053866084	8.26715477841049e-05	0.000848376145382735
Krt19	104.84673679384	1.8233619103544	0.463438724824877	3.93441853838047	8.33983475642843e-05	0.000855301008374362
Atg7	527.147438003469	1.14176648452453	0.290226987970683	3.93404656302972	8.35275911285138e-05	0.000856092756426201
Zzef1	565.628177353655	-1.3813001881438	0.351138096345537	-3.93378047702501	8.36201593368342e-05	0.000856507858711658
Phf21a	963.746578086794	-1.09101485010615	0.277452882818205	-3.93225270908794	8.41535310917179e-05	0.000861434714660087
Haao	15.0808492817361	3.8421802147297	0.977156918203667	3.93199919393998	8.42423482888167e-05	0.000861807605317808
Haus6	899.396967104795	-1.49830747992605	0.381077442235384	-3.93176639146374	8.43239869683705e-05	0.000862106641162023
Aatk	64.7036364788425	1.79311305395124	0.456103477171601	3.93137334771208	8.44619884101431e-05	0.000862981185929723
Gas2l3	406.551384417863	-1.51103553263468	0.384397285723824	-3.93092144183428	8.46209206668221e-05	0.000864068370558177
Atp13a2	956.858820506129	1.07143945705815	0.272658538528566	3.92960170196868	8.50866836512503e-05	0.000868285326341854
Gatad2b	1513.68695789569	-1.44883738073295	0.368749462841663	-3.92905624748006	8.52798922409176e-05	0.000869717437918843
Sh3tc1	425.240433273685	1.38137533455479	0.351637487757858	3.92840747260151	8.55102383379543e-05	0.000871526282936399
Gas6	352.372970024316	1.44896965229105	0.368898014529809	3.92783261286425	8.57148321616444e-05	0.000873070581460712
Dzip1l	326.0375493987	1.19574358728419	0.304570831505586	3.92599508420837	8.63719192696883e-05	0.000879219103951963
Suds3	2665.46582446486	1.005898565758	0.256282029897993	3.92496721739865	8.67415499342059e-05	0.000882435681148848
Rock1	517.304677331951	-1.08891972183762	0.277551826477443	-3.92330230954584	8.73434394053073e-05	0.000888009628070028
Cenpc1	550.68400865132	-1.39485801088801	0.355560446123381	-3.92298419606545	8.74588903445988e-05	0.000888085645783117
Ftl1-ps2	346.944814073243	1.39094447577529	0.354561498785449	3.92299919912335	8.74534421404692e-05	0.000888085645783117
Olfr986	211.654188469255	-1.53995350514954	0.392884682109137	-3.91960688536532	8.86935201124909e-05	0.000900066875910226
Klk8	215.528804310641	1.31830154783436	0.33637953033887	3.91908968570799	8.88840382841061e-05	0.000901444161389362
Mrps24	1727.05263370646	1.09428159536496	0.279270673373856	3.91835484243652	8.91553936834175e-05	0.000903639079539259
Tent2	621.38202304627	-1.00455101225483	0.256429561855054	-3.91745399784542	8.94891161291472e-05	0.000906463029756448
Xrn1	662.520651652714	-1.15275487109052	0.294315832675522	-3.91672734902239	8.97591663328373e-05	0.000908638945338568
Smc3	2015.68695854817	-1.23194280725871	0.3145554636121	-3.91645655463135	8.98600005284077e-05	0.000909100251348282
Nxf1	2420.52216458434	-1.14503335933594	0.292404004933561	-3.91592912551289	9.00567036108276e-05	0.000910530285432154
Stk36	147.893769162766	1.34089486837854	0.342452228381231	3.91556765367521	9.01917482539477e-05	0.000911335539789582
Batf	17.1811815199139	4.26722675994396	1.08994798237007	3.91507377321343	9.03765695581646e-05	0.000912082557810925
Rims2	207.644195563622	-1.38964090896818	0.354943825905978	-3.91510094708981	9.03663911819333e-05	0.000912082557810925
Ascc1	743.41485046377	1.05669860755859	0.269925447345496	3.91477949911868	9.04868636458629e-05	0.000912265679730979
Fam8a1	594.824599696347	-1.02886661422479	0.262819339886114	-3.9147294665249	9.05056285301494e-05	0.000912265679730979
Lpin1	479.754871607401	-1.07602599819328	0.274880780830703	-3.91451885046847	9.05846610680519e-05	0.000912503168750431
Flvcr2	85.7254217024479	1.59421991791818	0.407340658338033	3.91372647263513	9.08825809317219e-05	0.000914943975720212
Lactb2	2140.51788036946	0.988311950161424	0.252636936138202	3.91198518026984	9.15405304642962e-05	0.000921004113845672
Etv1	440.578013227986	-1.10743129064717	0.283100700986122	-3.91179282421295	9.1613487760252e-05	0.000921174739398622
Gpr162	81.2993444365692	1.60778218222389	0.411044434356905	3.91145591045244	9.17414056270717e-05	0.000921897448115657
Cpn1	287.828690402413	1.59774634081251	0.408620581053894	3.91009756946575	9.22588474201725e-05	0.000926531159988912
Kif2a	805.848651434063	-1.11540264865107	0.285279437761492	-3.90985995136321	9.23496476466836e-05	0.000926877183519185
Unc50	990.225551264338	1.12775308743153	0.288487923844698	3.90918646576914	9.26074633349664e-05	0.000928898031622072
Clta	7042.17767583103	1.06917261784458	0.273562335726397	3.90833268405015	9.29352749882059e-05	0.00093161808260572
Edem2	635.065614922392	1.11960014198789	0.286551327898499	3.90715391269962	9.33896686215507e-05	0.000935602952999092
Ncaph2	5763.25387912397	0.998245649187942	0.255532123122665	3.90653682593459	9.36283795751436e-05	0.000937423520396295
Mmp9	81.0247545118355	1.98587823166937	0.508418761241602	3.90598928100074	9.38406716657566e-05	0.000938977523662832
Eva1a	130.536371158875	1.57554876402983	0.40340042850669	3.90566953501316	9.39648525437919e-05	0.000939648525437919
Parp3	38.9753299543497	2.49903425985379	0.63994863183663	3.90505446145209	9.42041673472566e-05	0.000941469351678233
Gm5503	186.107412892729	1.26524630403746	0.324065849810286	3.9042876772673	9.45033162887381e-05	0.000943880280411735
Twsg1	834.015405163169	-1.23469959083741	0.316253742924723	-3.90414222269396	9.45601642625252e-05	0.000943880280411735
Sbsn	33.8043263044507	2.26154695830153	0.579306358289286	3.90388768557619	9.46597226474237e-05	0.000944301053699284
Lmo4	145.460822903802	-1.35021989534696	0.34590731437893	-3.90341527692543	9.48447606108439e-05	0.000945573522453565
Pex19	2529.58291638741	0.953347474872364	0.244335314832565	3.90179976859122	9.54801243672549e-05	0.000951331342120741
Gm4971	105.997184149804	-1.95411866320144	0.500876680363073	-3.90139677052831	9.56392447833173e-05	0.000952339937460998
Erlin1	450.000363987464	-1.17834692896399	0.302135548493107	-3.90006053521661	9.61686395701177e-05	0.00095703213607286
Fam49b	1077.9690400751	-1.03032609151095	0.264250567999652	-3.89904967588301	9.6570962709096e-05	0.000960283035725966
Fgf15	144.183135226424	-1.47129467210654	0.377399420237953	-3.89850803474705	9.67871898622281e-05	0.000960283035725966
Hsd17b11	901.602180575624	-0.978463480428325	0.250971260957795	-3.89870727307247	9.67075993531071e-05	0.000960283035725966
Kctd12	60.0194010092482	-1.83000737267557	0.469406573511405	-3.89855506067196	9.67683986588148e-05	0.000960283035725966
Pkdcc	88.7111665182499	1.58751963681414	0.407180651521371	3.89880911797407	9.66669388459033e-05	0.000960283035725966
Gm48240	88.2232131470249	-1.7533640768645	0.449821880451127	-3.89790748975138	9.70274662388103e-05	0.000962086690553604
Igsf9	961.812770112122	0.980831337780964	0.251645341128173	3.89767334210803	9.71213005674818e-05	0.000962436984539202
Gm43540	75.3481813932259	-2.02930341799238	0.52070710205535	-3.89720710545767	9.73083994469838e-05	0.000963130668413287
Sorcs2	167.03858532674	1.32461512700424	0.339883368222895	3.89726374058867	9.72856538533841e-05	0.000963130668413287
Asph	428.084405234965	-1.4209447696712	0.364672058129248	-3.89650026097582	9.75927024496058e-05	0.000964783626980779
Peg3	358.216159435175	-1.73732773810948	0.445856588509915	-3.8966066284133	9.75498698686308e-05	0.000964783626980779
Nipbl	1033.38413077248	-1.25147560967746	0.321262621987421	-3.89549086643034	9.80000553073741e-05	0.000968228774658441
Apobec2	104.038365657337	1.54562893791178	0.397083262127624	3.8924555259018	9.92346952162788e-05	0.000977756771544767
Gm21293	2082.53707504447	-2.88256614059243	0.740564629499448	-3.89238970613649	9.92616296948183e-05	0.000977756771544767
Gm21750	74.0829638514726	-1.88138329817571	0.483340134492714	-3.89246239638324	9.92318841054258e-05	0.000977756771544767
Rap1gap	478.337575904168	1.20855199359433	0.310467804720795	3.89268057820418	9.91426524088941e-05	0.000977756771544767
Srcin1	204.900091726344	1.28958420404267	0.331265799594885	3.89289871040036	9.90535167353787e-05	0.000977756771544767
Fsd1l	113.909678349797	-1.74310637924083	0.447859687283739	-3.89208144589379	9.93878664890827e-05	0.000977829188842949
Triobp	966.297827726373	1.02913546153628	0.264417660032393	3.89208293201824	9.93872575373464e-05	0.000977829188842949
Sin3b	2139.39116156281	1.10766847382289	0.284647937868275	3.8913630715831	9.96826390025902e-05	0.000980143103163544
Ndufaf7	682.273575984344	1.03899359714667	0.267067405481655	3.89037964132259	0.000100087511123208	0.000983536175613365
Trim71	5175.71242852552	-1.27696929451317	0.328326305518473	-3.8893298314817	0.000100521424084046	0.000987210403691083
Rbms2	1267.32289543441	0.999879588033993	0.257121309469546	3.88874648350537	0.000100763303449401	0.000988995430634038
Gm47939	81.7880731619143	-1.54501946669548	0.397325636050926	-3.88854714246893	0.00010084608407474	0.000989217700077201
Mbtd1	1451.78013331398	-1.15925913708619	0.29816266427687	-3.88800905001879	0.000101069859102231	0.000990462212860752
Wdr35	1218.07844225494	-1.38493534409289	0.356211996296492	-3.88795256333855	0.00010109337722755	0.000990462212860752
Ctsa	1336.73483283916	1.0538490139028	0.27109006673849	3.88744975639189	0.000101302947730718	0.000991924696529951
Gprc5a	388.436153431642	1.29354472185829	0.332784755247459	3.88703118595804	0.000101477721076143	0.000993044920703477
H2-D1	607.587179681581	1.36635289577905	0.351598645336312	3.88611535881232	0.000101861116218185	0.000996204138994736
Gm42927	1145.24675343671	-1.64367106883882	0.423026696984124	-3.88550198026983	0.000102118660560649	0.000998129510530404
Mt3	75.9808553727942	1.69828712319832	0.437135411409652	3.88503671601844	0.000102314424712227	0.000998855956389397
Shld2	251.315813364733	-1.29021930801308	0.332093468588898	-3.88510895289619	0.000102284007180232	0.000998855956389397
Ezh2	2294.00699065877	-1.14700041451945	0.295360980617987	-3.88338504334447	0.000103012245447741	0.00100447625229125
Zcchc7	406.627768949509	-1.63654658929528	0.421415375232742	-3.8834524924285	0.000102983660900426	0.00100447625229125
Lbh	42.3600551666446	2.26310333679892	0.582789906051179	3.88322329076197	0.000103080825808953	0.00100454951691781
Rogdi	782.427190029409	1.11379782969179	0.287093515039908	3.87956457162387	0.000104643620161743	0.00101917557824788
Mettl7a1	284.388022916355	1.15069346869469	0.296669905063859	3.87869968963317	0.000105016301745203	0.00102220009686899
2900097C17Rik	2054.68975097046	-1.13161604725411	0.291782940255212	-3.87828036232799	0.000105197442315501	0.00102275291140071
Spock2	627.721712933833	1.13873933097842	0.293617910730146	3.8783033642147	0.000105187498346056	0.00102275291140071
Zyg11b	674.752598246879	-1.21311370923498	0.312842787989491	-3.87771032546778	0.000105444159134849	0.00102454602348982
H2-M3	42.1724826898754	2.13015362329073	0.549394660770573	3.87727398060806	0.00010563338175998	0.00102577870717336
Srsf11	2689.09405057854	-1.0528829072306	0.271573992927598	-3.87696515369682	0.000105767499339624	0.00102647514108366
Zeb2	20.6142874938663	-2.93713146372812	0.757734143346869	-3.87620313736289	0.00010609911609077	0.00102908635595116
Pramef25	51.2174813693367	-2.61223904432269	0.673987267969026	-3.875798799871	0.000106275475175854	0.00103018949124502
Eif2a	1852.96010808363	-1.01155829981982	0.261051023446332	-3.87494477694619	0.00010664888223674	0.00103320030199904
Trpm1	66.8934072912213	1.76180682511412	0.454746856215501	3.87425839460717	0.000106949888265943	0.00103550656973206
Cspg5	165.588825022722	1.27925590442359	0.330256857599574	3.87351806627632	0.000107275450296439	0.00103804773963319
Zfp809	490.792805455745	-1.2531871262014	0.323559407255032	-3.87312839034111	0.000107447187093958	0.00103909831140248
Ttf1	572.078716261618	-1.17442998814135	0.303243827245881	-3.87289000672414	0.000107552374654295	0.00103950444363287
Abcg2	930.496686830114	-1.00169040670515	0.258652886899453	-3.87272076763846	0.000107627110929259	0.00103961595700899
Cd2ap	854.025623636967	-1.2016158919013	0.310410132360437	-3.87105885611373	0.000108363621743166	0.00104550239159829
Slc38a6	448.782740638874	-1.11768389900131	0.288724011549524	-3.87111516289526	0.000108338590579577	0.00104550239159829
Plekhg4	82.4027484267503	1.64930055115459	0.426191527576235	3.86985766829813	0.000108898911059873	0.00105005104744133
Dedd	1260.32484930641	0.970636906529429	0.250894606717285	3.86870375266045	0.000109415482933159	0.00105332860584761
Hnrnpr	1792.0669025028	-1.00842719603593	0.260674741293747	-3.86852669741241	0.000109494949300876	0.00105332860584761
Kat6b	4091.52845967375	-1.41445742341361	0.365612297234878	-3.8687359099	0.000109401055882443	0.00105332860584761
Slc36a1	515.94283325034	1.08383820489918	0.280161241612851	3.86862293534846	0.000109451748803769	0.00105332860584761
Slc19a2	1470.96508078617	-1.10295593878883	0.285151579995747	-3.86796362413732	0.000109748031306646	0.00105514618059283
D430019H16Rik	62.5144539890569	1.85029170816483	0.478472430881707	3.86708112890684	0.000110145793012535	0.00105835180785993
Strn3	800.389372562185	-1.02666588043441	0.265547439842067	-3.86622398259617	0.00011053343104114	0.00106145647438806
Bcar1	2861.76454656459	1.03128473482065	0.266774953965407	3.86574796281055	0.000110749262907317	0.00106175531742382
Fbxw7	722.396234102412	-1.14643416186035	0.296574470781417	-3.86558613369422	0.000110822728268492	0.00106175531742382
Gm12715	11.5818812719819	6.77299236226865	1.75211961300455	3.86559930726091	0.000110816746162464	0.00106175531742382
Stx6	913.919768907023	1.05348155081483	0.272518565792466	3.86572396545305	0.000110760154055592	0.00106175531742382
Gm13083	12.2088393296788	-4.38708944775005	1.13501157049099	-3.86523764321828	0.000110981088180135	0.00106265360917533
Rcn3	629.80782229115	1.08897301022062	0.281759773576696	3.86489879799751	0.000111135269798141	0.0010628925512671
Scml2	87.9957316561542	-1.92086075741628	0.496989601092161	-3.86499184931654	0.000111092909400306	0.0010628925512671
Cep126	71.8990168544256	-1.85996837574156	0.481332665418351	-3.86420558871682	0.000111451324189615	0.00106529592267238
Tfr2	58.507164391841	2.01817832479496	0.522408726054684	3.86321710212723	0.000111903470982042	0.00106899657238943
Thoc2	754.76189450147	-1.08120194794147	0.279894226924923	-3.8628947792892	0.000112051279410349	0.00106978731648301
Marchf6	1623.74780683073	-0.979441741405905	0.253568886241649	-3.86262587623825	0.000112174731877751	0.00107034474442517
Hmgcs1	2755.4618659843	-1.225155671888	0.317200785171653	-3.86239797995774	0.000112279458711256	0.00107072295408705
Eif5	4264.61097224877	-1.03459764485585	0.267875524108474	-3.8622328348181	0.000112355406682015	0.0010708264425951
Prdx3	982.414035132165	-0.951894897851928	0.246495778337747	-3.8617087248758	0.000112596758672474	0.00107250531567006
Gm12671	22013.5240178627	1.1215865051343	0.290483478654639	3.86110256710254	0.000112876503445325	0.00107392624735431
Gm21985	84.8381365383804	-1.99125485394286	0.515707702768763	-3.86120828378574	0.000112827667528686	0.00107392624735431
Hexim2	208.715426834146	1.26381589320996	0.327395321295248	3.86021366527177	0.000113287921820792	0.00107721752251563
Sirt1	1366.53544870012	-1.00080164905265	0.259283824638295	-3.85986920105326	0.000113447733206778	0.00107759213710638
Tcf20	2892.06181270538	-1.11706949927534	0.289417272805351	-3.85971952692205	0.000113517239558874	0.00107759213710638
Ubr3	2128.6097765111	-1.20817491465915	0.313022579527214	-3.85970531737349	0.000113523840340751	0.00107759213710638
Ndufb9	2067.13921621945	1.06391835628171	0.275661939211358	3.85950399727098	0.000113617398763694	0.00107785825240067
Pskh1	702.787110823839	1.00064928118634	0.259336836206412	3.85849266854596	0.000114088489521043	0.00108170354617934
Slc2a3	33562.4053784666	0.961709546513085	0.249255027969437	3.85833559446195	0.000114161821860319	0.0010817753281119
S100pbp	1174.27402566182	-1.3184382895251	0.341745945325472	-3.8579485947359	0.000114342688106563	0.00108286541125674
Arf5	2018.65567332046	1.14914434512884	0.297920926198112	3.85721258252495	0.000114687413090221	0.00108550514691262
Nptn	745.927198082534	-1.16258473783259	0.301440943036936	-3.85675789798116	0.000114900862605485	0.00108690005167351
Kif21a	106.121578465087	-2.05513268913703	0.532929983657042	-3.85629022978668	0.000115120798075107	0.00108772953953792
Pot1a	544.659423719978	-1.10352720609115	0.28616277457223	-3.85629195740345	0.000115119984879583	0.00108772953953792
Gm21319	67.9667205500635	-2.11078907508004	0.547594468684138	-3.85465740761084	0.000115891800467152	0.00109438583104744
Rmnd5a	2006.16250427073	-1.32332696639273	0.343328272063744	-3.8544072075341	0.000116010371855459	0.00109487700345514
Slc35d1	206.748230059121	-1.38838102592668	0.360245735287353	-3.85398323957736	0.000116211554162689	0.00109614682682124
Gm2016	313.491301602366	-1.63319243365878	0.423850504525634	-3.85322753239758	0.000116570970342854	0.00109890685509452
Ntrk1	53.0428891083914	2.16873288927828	0.562859808521891	3.8530604893846	0.000116650557751709	0.00109902730527813
4930432K21Rik	155.39859345224	1.34067554687783	0.348078080861643	3.85165174307752	0.000117323794259867	0.00110473750176005
Jph2	42.1162246574214	2.12045408068467	0.550681456534043	3.85060011650053	0.000117828750850064	0.00110822352857836
Slc30a2	737.492372919144	1.33955608393592	0.347880378909579	3.85062270006352	0.000117817885463869	0.00110822352857836
Isoc2a	989.855185575318	1.21903245824567	0.316722387155281	3.84889893384141	0.000118649944423761	0.00111530947758336
Tmem183a	2833.43341286293	0.966692040200728	0.251219113537798	3.84800354792782	0.000119084329200926	0.00111875340682766
Pkn1	1035.32046213583	1.03489505200364	0.268966231845013	3.84767650907191	0.000119243361375038	0.00111932468786443
Rad9b	129.764085444015	-1.32145385123236	0.343448980375329	-3.84759870239897	0.000119281226615583	0.00111932468786443
Gm37515	76.6754793120548	-1.86561997113724	0.484950541110997	-3.84703142481953	0.000119557639651521	0.00112000180653047
Spopfm3	23.499885347557	-3.04289124575133	0.790930089516083	-3.84723161513943	0.000119460025546959	0.00112000180653047
Ywhaz	9372.63061569282	-0.982590747698331	0.25540815039281	-3.84713935787537	0.000119505001450542	0.00112000180653047
Gm43860	36.2968755786982	2.34082961610701	0.608531213157505	3.84668783703151	0.00011972535063012	0.00112093455769236
Xpc	981.521006040801	0.980172511941933	0.254892020062726	3.84544212761436	0.000120335264258045	0.00112600403699934
Abcb8	681.198464523577	1.01001486165354	0.262672416292497	3.84515007669798	0.000120478679050343	0.00112670509970332
Tmem144	85.2784504319729	1.96732587358163	0.511693872732046	3.84473213071254	0.000120684196343891	0.00112798581241876
Slc44a3	29.590625885234	2.85309430777481	0.742111609732295	3.84456228734114	0.000120767808133116	0.00112812631674603
Dapk2	37.2318449987791	2.237158248249	0.58195972290829	3.84418055096494	0.000120955931595392	0.00112924238067208
Sin3a	3366.69527612697	-1.2098243530782	0.31475358616571	-3.84371904325581	0.000121183736090966	0.00113072742977674
Tapt1	288.681396624664	-1.41648036501424	0.368629254015102	-3.84256091882552	0.000121757179550936	0.00113543401565357
Gm42923	132.611512752095	-1.6696805312372	0.434636864911107	-3.84155295151663	0.000122258354268932	0.00113946171542432
Vps50	664.513124868333	-1.10424788830538	0.287473427187413	-3.84121725304886	0.000122425699273769	0.00114037528485475
Eras	1454.19634685452	1.02898990989102	0.267947927540547	3.84026075266175	0.000122903697776494	0.00114417015656089
Mvk	630.258064655685	1.16537742863754	0.303473909990327	3.84012394566203	0.000122972208923991	0.00114417015656089
Armcx1	294.014861262119	-1.26099266578881	0.328538157349206	-3.83819242173594	0.000123943341361297	0.00115255396573959
Crtc3	57.6327795866928	1.84855758199908	0.481639434187586	3.83805280628064	0.000124013816727477	0.00115255778822994
Rbm12	1169.97972908631	-1.14992526563792	0.299666453076868	-3.83735067382717	0.000124368813590156	0.00115520439500738
Smim1	42.9224051638768	2.32805822620886	0.606763976480886	3.83684318194225	0.000124625996714461	0.00115693998078606
Dbi	1390.30198582174	0.958119196763333	0.249738143875788	3.83649522613522	0.000124802620892159	0.00115792617804626
Ankzf1	888.756949301578	0.970512378605864	0.253071811699764	3.83492879782774	0.000125600674164187	0.00116467366967355
Eri1	940.641885636789	-1.03704467472441	0.270464038503578	-3.83431631229852	0.000125914025295494	0.00116626447979216
Gpx2	123.783714313739	-1.57284414961012	0.410191845611383	-3.83441106018532	0.00012586550359974	0.00116626447979216
Clspn	788.34432574813	-1.31931576768721	0.344202925747862	-3.83295919063061	0.000126610963737252	0.00117205985001564
Nek4	401.29425009334	-1.35210258904977	0.35279802498723	-3.83251178659153	0.00012684152012264	0.00117352382045585
Slc10a7	458.969901886654	-1.34528626819698	0.351031948242779	-3.83237558555941	0.000126911785811001	0.00117352382045585
Unkl	449.312196011776	-1.12779615082369	0.294362203790104	-3.83132119648032	0.000127456984513805	0.00117724165932178
Zfp868	233.66336588048	-1.22474713503281	0.319659776561895	-3.8314083436008	0.000127411839327409	0.00117724165932178
Cyb5d1	314.866110369539	-1.19610431348601	0.312215066446716	-3.83102688508512	0.000127609559331639	0.00117798947867871
BC080695	53.5936143519327	-2.07882109727095	0.542719601094048	-3.83037777349543	0.000127946675856428	0.00117966209446858
Cuedc1	300.948222206499	1.32671743859046	0.346368722440485	3.83036155586603	0.000127955109230418	0.00117966209446858
Gm48493	2669.31869283936	-1.6284426024581	0.425151538405004	-3.83026393028556	0.000128005886846591	0.00117966209446858
Ccser2	348.617794945368	-1.5151857583392	0.395603962404176	-3.8300570831775	0.00012811353618833	0.00117999309647146
Sapcd2	515.665585992819	1.13864357636219	0.297326334536089	3.82960889804391	0.000128347077752069	0.00118148261277086
Plac9a	106.960822047772	1.68999742194945	0.441365321468075	3.82902176439272	0.00012865363013535	0.00118364217881796
Mybpc3	43.5651331102574	2.18758797592968	0.571414314320934	3.82837447558414	0.000128992390203698	0.00118609548286799
Atp6v0a1	1103.38809201081	1.02542498032713	0.267884044535482	3.82786881579768	0.000129257613073084	0.00118787024304594
Zfp397	226.843803221152	-1.59725411293208	0.417343459639372	-3.8271933488841	0.000129612703069455	0.00119046843411085
Zfp65	188.550660037039	-1.34897250074891	0.352510457772265	-3.82675881241628	0.000129841622691036	0.00119190552079662
Rfwd3	2775.63004363693	-1.28276049964622	0.335245848682215	-3.82632776718488	0.000130069079481302	0.0011933275836405
Alkbh8	416.092714091122	-1.39151302809231	0.363698717020444	-3.82600477530442	0.000130239764012013	0.0011938829686692
Ndufb8	4041.04511668895	1.13545623712977	0.296778479741711	3.8259385859715	0.000130274767705849	0.0011938829686692
Zik1	203.260884437673	-1.25202217888439	0.327273637378463	-3.82561268580439	0.000130447246703657	0.00119479800015321
Llgl2	4956.29419156194	1.18365931592733	0.309451840504972	3.82501947312967	0.000130761750311906	0.00119634638077356
Pus7	1161.29438301071	-1.175874783444	0.307406765049039	-3.82514283072598	0.000130696291020114	0.00119634638077356
Ctsf	461.969051693989	1.07824003908084	0.281971312387411	3.82393524345273	0.00013133842372652	0.00120028726127847
Rasl11b	279.217353743757	1.18399152120696	0.309620507447691	3.82400872270061	0.000131299266456949	0.00120028726127847
Lims1	600.624426440032	-1.29288082539203	0.338127980865899	-3.82364340886886	0.000131494051753484	0.00120104228281222
Ctcf	2452.42773880913	-1.19966135619436	0.313877701746766	-3.82206620450611	0.000132338146771685	0.00120808130654507
Rbm34	654.948521869728	-1.01790924930378	0.266431458241349	-3.82052951262873	0.000133165468670483	0.00121495948953381
Mpc2	369.43682343424	1.09334193692853	0.286213050100088	3.82002825009619	0.000133436390054756	0.00121675643924652
Herc4	1890.91305559329	-1.12346535119594	0.294114848146225	-3.81981854461624	0.000133549885265538	0.00121711668289092
Plaa	2687.16414489787	-0.933825303861057	0.244551287735991	-3.81852540015729	0.000134251763330299	0.00122283582878373
B3gnt7	4007.87374972548	0.924435996211687	0.242115336738224	3.81816372587413	0.000134448689805337	0.00122395182473591
Gstcd	403.868127726031	-1.0418489802001	0.272906307053451	-3.8176068242939	0.000134752446988625	0.00122603858017858
Syt11	187.300012459191	-1.49340252021017	0.391223962507137	-3.81725728311676	0.000134943431364905	0.00122709753784007
Ppox	441.028138650041	1.04174531386066	0.272939597070845	3.81676138252033	0.000135214822053543	0.00122888608993413
Pde1b	315.636006346127	1.1164824301136	0.292610335960429	3.81559464209969	0.0001358553716545	0.00123402587725927
Cndp2	3603.11141982284	1.03459660828562	0.271165238968899	3.81537328390487	0.000135977221218091	0.00123445104251523
Thada	1046.61724996883	-1.27509892047087	0.334222278806761	-3.8151224539047	0.000136115418360072	0.00123502406620142
Gm15903	14.3060990093268	-4.35153212656976	1.14065412099698	-3.8149444660458	0.000136213562688409	0.00123523324488662
Oscp1	75.9377170477364	1.81988263739591	0.477114025429707	3.81435577324909	0.000136538649036799	0.00123749905049881
Macrod1	106.346408940361	1.48814725587945	0.390158472620938	3.81421232732084	0.000136617973033334	0.00123753615440437
Naa30	666.87936922173	-1.29209290983027	0.338801299769384	-3.81371886917133	0.000136891181556114	0.00123932852867257
Fbxo33	374.984957322162	-1.32238710940757	0.346806485975726	-3.81304030599971	0.000137267716112553	0.00124205386691502
Usp45	364.142638633554	-1.12857403852005	0.295990490608706	-3.81287262370873	0.000137360913203165	0.00124221386596595
Taldo1	6531.02926012982	0.971548397668349	0.254859333914211	3.81209658970303	0.000137793006344002	0.00124543678810925
Gm43803	68.7571172631927	-1.9398229583412	0.50897436693862	-3.8112390020913	0.000138271997432429	0.00124851593224172
Sdad1	2747.2161162012	-1.23921146688765	0.325148671528532	-3.81121491612462	0.000138285472859842	0.00124851593224172
Ctsd	6678.66134645635	1.08368505808469	0.284441884843711	3.80986456576226	0.000139042938184526	0.00125466611801177
Akap11	1173.28702009561	-1.14325154254604	0.300219529178887	-3.80805188014544	0.000140065891565889	0.00126320390145772
Rab2b	151.480352706022	-1.50737375447889	0.395951989352704	-3.80696093216533	0.000140684959108845	0.00126809182320027
Tmem14c	949.135997369033	1.19769207675287	0.314681345501878	3.80604727249626	0.00014120540493581	0.00127208593165064
Col20a1	35.1880822383842	2.27874166287551	0.598758472152581	3.8057777365275	0.000141359286126767	0.00127277518160115
Pex16	313.212665553403	1.30571662398252	0.343167990599478	3.80489049022776	0.000141866941659457	0.00127664725946284
Cers6	364.652148036296	-1.24864738686827	0.32824493978533	-3.80401107686495	0.000142371809417794	0.00127984136032741
Klhl36	99.9864807086724	1.45818034250478	0.383328044724813	3.80400120098595	0.000142377488717274	0.00127984136032741
Cnpy3	974.921789681071	0.987502860161694	0.259696343246741	3.80252893751166	0.00014322653085977	0.00128677030728739
Rnf111	837.276100664051	-1.11929590736829	0.294424939297812	-3.80163416196247	0.00014374486765954	0.00129072220141891
Wtap	1516.35982212226	-0.946365354054389	0.248955458938664	-3.80134405603674	0.000143913302735223	0.00129152963993149
mt-Atp6	27716.3988118986	1.14936626953719	0.302435797368234	3.80036450558717	0.000144483402615158	0.00129561235715625
Nefh	1103.94213704333	-1.07594797183436	0.283122456322784	-3.80029188008912	0.000144525755342354	0.00129561235715625
Macf1	5203.88565352323	-1.53646796478203	0.404371249546848	-3.79964689998077	0.000144902399157422	0.00129757455968405
Mical1	1067.71587098988	1.00565184946931	0.264662702513821	3.79974903874791	0.000144842692474625	0.00129757455968405
Slc35g1	493.168560625071	-1.17872171915897	0.310295796565079	-3.79870347006699	0.000145454991447398	0.00130110636721571
Topbp1	2820.55890476589	-1.22045380941542	0.321273000156167	-3.79880602734175	0.000145394824898451	0.00130110636721571
Aldh16a1	1639.98804902698	0.941368016814674	0.247827009054052	3.79848839078455	0.000145581246633652	0.00130152799300194
Mtg1	732.732520272681	1.06151186416117	0.279470683439477	3.79829415771638	0.000145695353408511	0.00130184061030419
Zfp966	261.196416248679	-1.29258195096934	0.340472102088375	-3.79644012840096	0.000146788793220327	0.00131089883196221
Usp7	7674.68042409372	-1.19399313869316	0.314564115616781	-3.79570675552755	0.000147223439133091	0.00131406705031978
Pggt1b	370.781537094056	-1.15319180312514	0.303830477551187	-3.79551061637937	0.000147339889558148	0.00131439326639454
Fes	24.7945435012474	2.78871605784384	0.734772354860213	3.79534700699835	0.000147437092966162	0.00131454752265223
Dars2	1905.21970490424	0.915768746558413	0.241297630422642	3.79518333832955	0.000147534392008609	0.00131470246399871
Opa1	1115.24825893474	-1.20660148028619	0.318007167276715	-3.79425876032619	0.000148085178864748	0.0013188961517732
Chd2	1427.79326294002	-1.23755030772855	0.32623257067037	-3.79346030712238	0.00014856238834771	0.00132100069638909
Gstm1	618.425187732582	1.2238528979059	0.322616479264723	3.79352257731902	0.00014852511948515	0.00132100069638909
Tmem69	461.584613447998	-1.01796584077052	0.268337049893613	-3.79360897488481	0.000148473424913266	0.00132100069638909
Scyl2	497.769554638409	-1.06752180845531	0.281453443921567	-3.79288948673444	0.000148904436256661	0.00132332683761322
Arid4b	453.348933314671	-1.16691678885838	0.30768515143441	-3.7925677707172	0.000149097542009468	0.00132432751946855
Gm47356	54.7937478579022	-2.07439680460445	0.54731977419542	-3.79010023464599	0.000150586506149469	0.00133683109884445
Kansl1	1627.76030515695	-1.2155646220568	0.320767205773196	-3.78955392003596	0.000150918051456502	0.00133905175105688
Eps15	464.288286606279	-1.30208467386528	0.343705820422452	-3.78836957798641	0.000151639161539135	0.00134472464006402
Pcp4l1	42.9470963715947	2.16886059015068	0.572535932795829	3.78816501448149	0.00015176404211163	0.00134510694651741
Mrpl54	756.459842955387	1.18847877764066	0.313806794965078	3.78729459243518	0.000152296494786628	0.00134909926722672
Pmvk	735.029432258717	1.21122485666473	0.319842189545546	3.78694523816799	0.000152510695152762	0.00135026960993699
Efnb2	164.528983606104	-1.40755583999009	0.37174333358806	-3.78636471138401	0.000152867262132701	0.00135197121617362
Psmb9	70.2319912266038	1.7356675828795	0.458386528532705	3.7864716234907	0.000152801536451994	0.00135197121617362
Map1a	1067.47985871843	-1.15066090860056	0.303914843421564	-3.78612935007084	0.0001530120475122	0.00135252454678973
Fktn	297.388975737501	-1.55619690888865	0.411054286806322	-3.78586711983834	0.000153173513660859	0.00135322465076323
Selenon	205.984540486696	1.53196870452261	0.404741131324104	3.78505811729784	0.000153672661702761	0.00135690568170178
Gm50241	496.28399829448	1.13409777913377	0.29971023011527	3.7839808761202	0.000154339687850253	0.00136169744021275
Snhg5	954.15839185485	-1.08820360656823	0.287586734602495	-3.78391447043741	0.000154380895197373	0.00136169744021275
Tmprss13	37.3532430338702	2.17787664402875	0.575640886080222	3.7833946418553	0.000154703827361695	0.00136381455525181
Mier3	296.953231855131	-1.50677815251037	0.398367602169221	-3.78238125868056	0.00015533519831022	0.00136864703385277
Padi2	245.219506632769	1.36966792466237	0.362164712854147	3.78189226075698	0.000155640726811298	0.00137041060118388
Serinc1	980.307803306564	-1.01289627635435	0.267834837868296	-3.78179434914449	0.000155701970432381	0.00137041060118388
Mettl21a	415.813678310061	1.22671366051482	0.324391326868054	3.7815858776452	0.000155832444727016	0.00137082551644888
Ptbp2	360.617560496611	-1.27737423021353	0.337807949874336	-3.78136225239434	0.00015597251756596	0.00137132437945486
Slu7	651.4210219432	-1.06617923123981	0.281977752578724	-3.78107571072348	0.000156152172764858	0.00137217053524675
Cdkal1	315.338794646559	-1.13360570761767	0.299942549728617	-3.77940945238794	0.000157200744589372	0.00137991048478931
Snx29	201.109120051275	1.20352236141569	0.318436255107404	3.77947655806264	0.000157158387414506	0.00137991048478931
Zfp473	641.03661611713	-1.16093082494524	0.307219521104895	-3.77883156893817	0.000157565950158612	0.00138237860272489
Gm49083	94.2341126448244	-1.52936037276502	0.404903370122862	-3.77709963812097	0.000158665268612022	0.00139128127327706
Yeats2	981.756316276126	-1.43403218200077	0.379698926739461	-3.77676122056769	0.000158880915599467	0.00139242997422016
Acad12	248.455226287006	1.18281270468364	0.313220780609967	3.77629064834147	0.000159181232856297	0.00139431910569014
Rhox6	93.4737496020718	1.47599067447846	0.390983453343024	3.77507196751756	0.000159961475020129	0.00140040780419432
C330007P06Rik	529.850598545637	-1.02413553535387	0.271355793153725	-3.77414288249114	0.000160558723986562	0.00140349831471614
Dzip3	259.372357171182	-1.23662483943524	0.32765871399621	-3.77412468099213	0.000160570445489104	0.00140349831471614
Lin52	188.910792481871	-1.39918532356953	0.370710036864012	-3.77433892916905	0.000160432523788012	0.00140349831471614
Map3k10	856.563362838917	1.21652150663082	0.322382907207955	3.77352979773861	0.000160953985244093	0.00140610358856364
Cdv3	6943.78134615313	-0.922522105833893	0.244492257798413	-3.77321602794688	0.000161156629494496	0.0014071266216478
Kbtbd6	85.9206978142974	-1.56595353080451	0.415086198055464	-3.77259841001811	0.000161556211783184	0.00140986720627765
Asb7	244.200698873762	-1.13038877627949	0.299682591361681	-3.7719534229309	0.000161974496213918	0.00141276800780432
Zbtb1	234.936571213456	-1.22228582254009	0.32411651425096	-3.77113096308844	0.000162509352828013	0.00141668195761569
Gm48786	77.0626709203746	-1.91639723448779	0.508224698908713	-3.77076761244146	0.000162746173470361	0.00141799499660352
Gabpb2	1263.02617866347	-1.37381033760832	0.364385249111424	-3.77021391771057	0.000163107678985594	0.00142039244008101
Mysm1	341.643894940898	-1.29914239188919	0.344597002610806	-3.77003392962321	0.000163225355259357	0.00142066512910922
Gpx4	14832.2577788935	1.0303562741001	0.273338907941838	3.76951924575385	0.000163562296709862	0.00142201041456816
Ivd	1027.23363028749	1.05071706641119	0.278732429573004	3.76962618960703	0.000163492231340397	0.00142201041456816
Usp8	1325.95840317311	-1.01847200772362	0.270194596581968	-3.76940183337325	0.000163639253177965	0.00142201041456816
Bin2	399.064093247224	1.15113485559403	0.30542916468152	3.7689094189625	0.000163962371200991	0.00142406600119129
Adprhl2	1244.76231498162	1.1226951465147	0.297960648347294	3.76793094236433	0.000164606221339259	0.00142890361004265
Slc37a2	108.137624592586	1.43715019697741	0.381489567099884	3.7672070769923	0.000165084064000593	0.00143197711965455
Spta1	86.6704365649542	-1.72712424384717	0.458472046633496	-3.76713096584455	0.000165134382734631	0.00143197711965455
Dcc	21.2087682578288	-3.06599585837633	0.81398059124259	-3.76666948986573	0.000165439783647673	0.00143386956849538
Eif4a3l1	387.329922224819	-1.35870656332162	0.360787146605531	-3.76595057807637	0.000165916612315444	0.00143724500926227
Dync2h1	116.830472919076	-1.49725973313427	0.397740566465492	-3.76441293489277	0.000166940819913602	0.00144535604609408
Pigyl	384.26471213092	1.19088153675104	0.316367687113219	3.76423252203015	0.000167061380093661	0.001445638980821
Gm21761	887.309891123329	-1.5253872806555	0.405250099359864	-3.76406392759685	0.000167174116684217	0.00144585395344657
Anxa3	156.486503352539	1.46169994592937	0.388691284631999	3.76056784322618	0.000169528087958982	0.0014654424839334
A430005L14Rik	1371.98872480188	1.03481007928344	0.27523014296303	3.75979922890364	0.000170049772694174	0.00146917737379213
Usp6nl	517.587126967475	-1.17746655764352	0.313183626479933	-3.75966831624566	0.00017013877793763	0.00146917737379213
Mvb12a	1010.8733926663	1.1154453708061	0.296698673978551	3.75952260200106	0.000170237898053363	0.00146926202674597
Necab2	299.765536813342	1.43799127750731	0.382613039745663	3.75834362169985	0.000171041883211848	0.00147465355284848
Rimkla	142.594492233373	1.7393555526354	0.462791699974203	3.75839833067956	0.000171004496490791	0.00147465355284848
Gstm2	225.103066722196	1.25696992680936	0.334466486660014	3.7581341537727	0.000171185099331702	0.00147511518282163
Efhd2	740.108843596752	1.15486992271315	0.307317629839992	3.75790325896515	0.000171343095990349	0.00147570362777028
Rnf182	13.4394674776419	3.46243877793438	0.921438722563536	3.75764409846108	0.000171520597662501	0.00147645935716805
Atxn7	112.05957571482	-1.59910560455165	0.425585949350814	-3.75742104971022	0.000171673504494107	0.00147700269295401
Tma16	850.451941817735	-1.08611423849347	0.289081679109509	-3.75711889400655	0.00017188084608176	0.00147801354837687
D10Wsu102e	3285.66011136971	-1.06479575746827	0.283462025283311	-3.75639649227809	0.000172377518864157	0.00148131699912316
Smarca5	3971.20511292302	-0.886369091180977	0.235968768278045	-3.75629833409376	0.000172445109624368	0.00148131699912316
Mybl2	24045.9305635299	0.927232409890082	0.246884013814532	3.75574098769575	0.000172829365700624	0.00148306889190155
Pkib	13.2440458653375	-3.80480594733898	1.01304209429605	-3.75582216056173	0.000172773351942459	0.00148306889190155
Ddx46	3115.43707049331	-1.02427161581963	0.272884417276592	-3.75349983719092	0.000174382645661303	0.00149561758140168
Ddx5	14666.0880058438	-1.03428110317905	0.275576555547028	-3.75315346084492	0.000174623877730717	0.00149690609102152
Slc1a4	554.109624545148	1.25237627793541	0.333878131340145	3.75099822473706	0.000176131946954432	0.0015085950084912
Zfp445	1148.45023136679	-1.31321725306523	0.350103245817454	-3.75094281116704	0.000176170882146602	0.0015085950084912
Ap4e1	226.411688765578	-1.33706236198219	0.35652026589887	-3.75031236614599	0.000176614421459842	0.00151160626067346
Acsf3	319.234701403254	1.26705479801473	0.337935544905092	3.74939782783306	0.000177259696806153	0.00151634010008384
Ahctf1	4235.84679973082	-0.98313204235946	0.262224832074701	-3.74919504983949	0.000177403071839561	0.00151677782316049
Ttc30a1	216.178991210319	-1.3314355993071	0.355144607466171	-3.7489956803974	0.00017754414315081	0.00151719540510692
Cdc5l	5762.46647524495	-0.968645319145125	0.258424460129678	-3.74827258479734	0.000178056682107402	0.0015207852651437
Spata6	104.248135253137	-1.55374486428415	0.414562440266732	-3.74791518325794	0.000178310526137577	0.0015221630280037
Casp2	511.239226657723	-1.19810437031913	0.319843326715823	-3.74591016989899	0.00017974090526195	0.00153357774458458
Gm49273	467.770517610304	-1.44879160342481	0.387025463226121	-3.74340125155627	0.000181545968934839	0.0015481758366916
Pus10	659.943593572205	-1.14902857470102	0.306993061103445	-3.74284868384645	0.00018194580227374	0.00155078157896529
Scand1	370.474222830306	1.43337364940644	0.383004906783606	3.74244200013939	0.00018224060390354	0.00155248986753663
Bzw1	6850.11524327305	-0.903526188571925	0.241452272127491	-3.74204881408135	0.000182526048112996	0.00155411671400558
Paox	563.744269188135	1.10851279407489	0.296272829655084	3.7415270086204	0.000182905516209201	0.00155654202878498
Vps13c	729.480241075538	-1.40552514093242	0.37572176838156	-3.74086693722003	0.000183386596787596	0.00155982911952221
Mtmr6	288.141311770458	-1.15035361821463	0.307565619688729	-3.74018922979375	0.00018388176853822	0.00156323260591924
Usp25	105.137932426821	-1.49232532591671	0.399082174735162	-3.73939358957099	0.000184464712742406	0.00156737837015113
Ngef	40.6418828702249	2.10755741611462	0.563815220040502	3.73802859731814	0.000185468854663338	0.00157509688136908
Rasa2	186.298189261269	-1.22517354520099	0.327831908181052	-3.73720042078505	0.000186080595989649	0.00157947667906591
Mzt2	671.876286316178	1.1423063444402	0.305731817614242	3.73630181298798	0.000186746507358061	0.00158431152451785
Rnpepl1	595.333736331115	1.03804144894504	0.277842377261561	3.7360803602966	0.000186910958089202	0.00158488930957081
Gm48119	157.410216017555	-1.76198135957974	0.471692937494626	-3.73544146948313	0.000187386161482556	0.0015881001320907
Ano3	33.341528394282	-2.59034299232809	0.693525268538628	-3.73503765448426	0.000187687102283596	0.00158901329519565
Uqcc2	1328.29955730261	1.06087407808374	0.28402900570495	3.73509063079908	0.000187647596116987	0.00158901329519565
Ak8	27.8738716538154	2.52967396873562	0.677458287215551	3.73406601775135	0.000188413071585704	0.00159433900595927
Pdxk	1455.15794036942	1.00405161658814	0.268921796090353	3.73361933166173	0.000188747702963685	0.001596349467225
Jph3	77.3279977673705	1.57120970417738	0.420855039910539	3.73337504645631	0.000188930943509103	0.00159707811959134
Trip13	1220.35228987961	-0.987793951668832	0.264608745026711	-3.73303592656819	0.000189185597591142	0.00159840938899552
D16Ertd472e	398.906986004774	-1.05341817788578	0.282226850125977	-3.73252288864639	0.000189571464602264	0.00160084732685177
Sympk	4263.19783976802	0.961104231031202	0.257513218788948	3.73225202011436	0.000189775488981461	0.00160174797011033
Cdk8	1105.01598086299	-1.140654217522	0.305655064349549	-3.73183483790584	0.00019009012391303	0.00160358078890735
L2hgdh	681.931348361308	-1.27214282098299	0.341070204453747	-3.72985621250742	0.000191589072960707	0.00161456980030924
Uba3	1389.32055732927	-0.974113539005856	0.261165127732545	-3.7298759886635	0.000191574036313988	0.00161456980030924
Foxr2	31.2551590176433	-2.20959554077128	0.592558087890913	-3.72890959709263	0.000192310123250349	0.00161953281750826
Slc25a16	344.415832919991	-1.23668714766017	0.331656015277569	-3.72882471805966	0.000192374901240799	0.00161953281750826
Bag4	1143.39654218287	-1.00033674160046	0.268317575864865	-3.72818194401199	0.000192866119654265	0.00162200801038479
Zgrf1	322.726648761565	-1.36833724937397	0.367023342809177	-3.72820224158167	0.000192850589913495	0.00162200801038479
Pcgf3	1232.25949648016	-1.01953281297842	0.273478097161546	-3.72802364635503	0.000192987274068122	0.00162219757711835
Cdpf1	235.81407952566	1.30695358558635	0.350656198661063	3.72716521361034	0.000193645529165275	0.001626899364029
Eif3a	7046.13280714257	-0.981781317132628	0.263474346160841	-3.72628808625371	0.000194320298413652	0.00163018663396245
Rfc1	2400.5585238362	-1.00020686408417	0.268416355313572	-3.72632607620239	0.000194291027236653	0.00163018663396245
Shc1	5342.03256777792	0.930706942380067	0.249769045023674	3.72627017207777	0.000194334102686953	0.00163018663396245
Cenpe	1052.76823151148	-1.03541930546915	0.277902221511598	-3.7258403327515	0.000194665603954241	0.00163213516057455
Ndufb11	2457.98581903135	1.08520454668249	0.29130325983764	3.72534295458051	0.000195049855788345	0.0016345237532951
Dynll2	4934.51309059671	1.02275943921221	0.274629009463594	3.72414932133303	0.000195974912345325	0.00164102768473742
Slc43a1	234.025741042999	-1.16004895996031	0.311499121967795	-3.72408420489945	0.000196025495471673	0.00164102768473742
Nosip	2331.22258942866	1.02004904905038	0.273962027511986	3.72332274773283	0.000196617914598844	0.00164514989580416
Ids	183.097344884404	-1.31294029225384	0.35270292666953	-3.72251034220653	0.000197251826578662	0.00164961491978597
Mmp28	93.5826674204536	1.65501080032973	0.444789471506974	3.72088573662153	0.000198525254303565	0.00165942095187685
Ncstn	1623.60563478294	0.942479473864931	0.253365318764819	3.7198440515048	0.000199345826600434	0.00166543364529058
Zfp239	225.616075920921	-1.36246387278003	0.366331256897844	-3.71921272652954	0.000199844693420942	0.00166790725863749
Zkscan1	242.746051049937	-1.40614011333325	0.37806961736123	-3.71926240237849	0.000199805397576432	0.00166790725863749
Gm28042	68.4600312890121	1.69273600535225	0.455211287963585	3.71857212268354	0.0002003520910395	0.00167129406571997
B4galt3	1039.11829628818	1.02912862768584	0.276792319482273	3.71805341134747	0.000200763828819058	0.00167387987028561
Tomm70a	4587.31997797586	-0.912716064255558	0.245554053631462	-3.71696598267281	0.000201629579143982	0.00168024649286651
Tbp	870.341344385467	-1.09301133924598	0.294160228397884	-3.71570060711118	0.000202641415815907	0.0016878234380616
Flot2	1553.73084619152	1.03232174579615	0.277933643724799	3.71427414098281	0.000203787784824875	0.00169565455759696
Lims2	69.1137497544913	2.25780044554638	0.607852406052413	3.7143892548016	0.000203695048957187	0.00169565455759696
Gm13736	23.5662536650352	3.41172469572937	0.91872381839963	3.71354767058551	0.000204373946023529	0.001699672099134
Pum3	2608.84126781142	-1.14098497618165	0.307281520941796	-3.71315845054598	0.000204688643998383	0.00170142910246255
Gm42445	50.342115164717	-2.04075391610617	0.549652480451677	-3.7128076169677	0.000204972695186708	0.00170292971506128
Lyplal1	484.181055246408	1.06712701413312	0.287463857928409	3.71221280415323	0.000205455129532943	0.00170607616396613
Rps3	52078.3347226015	1.15201347757023	0.310443424896421	3.71086447701252	0.000206552668118288	0.00171432461682434
Ankrd39	217.883044156191	1.38775160617626	0.374031594315756	3.71025236174225	0.000207052745499437	0.00171760850401701
Cttnbp2nl	388.644550241272	-1.14368699777891	0.308397062084516	-3.70848862842113	0.000208500022142009	0.00172874262310285
1700037H04Rik	2212.13940590622	1.04655881069282	0.282299366769289	3.70726588114569	0.000209508949802419	0.00173535862248227
Slc38a10	3338.01047412493	0.982298072862208	0.264962667588978	3.70730745504869	0.000209474570684378	0.00173535862248227
Ypel3	376.494576772772	1.11223573765456	0.300255524311435	3.70429733209808	0.000211977505497653	0.00175492197555933
Pdlim5	702.33001184585	-1.02749153573309	0.277466050166949	-3.70312524762887	0.000212959676112244	0.00176216633402737
Hax1	3755.30112782605	1.03081577106651	0.278550590977808	3.70064112033648	0.000215055441960355	0.00177771960816474
Tgfbrap1	317.657683520602	1.04680501713166	0.282866571887438	3.70070245539024	0.000215003463489721	0.00177771960816474
Cdc37l1	1296.22077585419	-1.04396818286719	0.282120048728722	-3.70043953831525	0.000215226356033702	0.00177823885321668
Gm43951	77.8112094087231	-1.56669336281035	0.423410714000236	-3.70017411229105	0.000215451595658926	0.00177920619909103
[truncated: 3,278 more rows]
