# Supplementary material for: HMGB1 regulates mitochondrial structure and reactive oxygen species balance during the transition from naïve to primed pluripotency
Source: Front Cell Dev Biol. 2026 May 12;14:1807454. doi: 10.3389/fcell.2026.1807454 (PMC13201526; doi:10.3389/fcell.2026.1807454)
Supplement: Supplementary file 1 [file DataSheet1.zip › Table S3.XLSX]

## Sheet: DEGs al
Cellular and Molecular Life Sciences
HMGB1 regulates mitochondrial structure and reactive oxygen species balance during the transition from naïve to primed pluripotency.
Tatiana Y. Starkova1,*, Sergey V. Ponomartsev1, Veniamin S. Fishman2, Nariman R. Battulin2, Nikolay D. Aksenov1, Evgeny I. Bakhmet1, Andrey A. Kuzmin1, Dmitry S. Bogolubov1, Sergey A. Sinenko1,*, Alexey N. Tomilin1,*
1Institute of Cytology of the Russian Academy of Sciences, Laboratory of Molecular Biology of Stem Cells, 194064 St. Petersburg, Tikhoretsky Av. 4, Russian Federation
2 Novosibirsk State University; Laboratory of Structural and Functional Organization of the Genome, 6300901, Novosibirsk, Pirogova str. 1, Russian Federation
*Corresponding authors: t.starkova@incras.ru, s.sinenko@incras.ru, a.tomilin@incras.ru
Supplementary information _Table 3.		All DEGs of HMGB1 KO mESCs
gene	baseMean	log2FoldChange	lfcSE	stat	pvalue	padj
Rab3il1	442.68196902825	3.89200616352035	0.372756976248299	10.4411356769023	1.60874449585672e-25	2.90217507052552e-21
Gstt1	316.145115075233	3.29810735806845	0.328418991413202	10.0423770984636	9.92529868074289e-24	8.95261941003008e-20
Fxyd6	5045.76492751783	2.45137943915928	0.245354393948149	9.9911780657873	1.6658996995618e-23	1.0017610193365e-19
Mbnl1	195.747835464619	-3.38132229453437	0.344284475946161	-9.82130340103728	9.11571982142934e-23	4.11118963946463e-19
Gm37494	421.345021379329	-2.64667307016512	0.27934713402857	-9.47449516304839	2.68053714791482e-21	9.67137802967668e-18
Patl2	305.147144421771	3.41477045798021	0.364604257362531	9.36569002973779	7.55549648490179e-21	2.27168594312714e-17
Uty	127.703981796065	-4.06479206807356	0.440749339769301	-9.22245753153295	2.90367532888066e-20	7.48318613328673e-17
Esrp1	299.470293836003	-3.50677676104745	0.387571728156882	-9.04807163753692	1.45515297464136e-19	3.28136995781627e-16
Des	840.407348634845	2.51652316482741	0.282747561289665	8.90024710858359	5.5722488682831e-19	1.11692632870919e-15
Usp26	87.766203630978	-5.39720987875077	0.610126967195287	-8.84604380553999	9.06766754585458e-19	1.63580722527217e-15
Crybg3	318.333545513236	-2.75487961350107	0.314754611556483	-8.7524678347936	2.08737026745919e-18	3.42328723863308e-15
Aldh1b1	282.173685250215	3.12039627080149	0.357213329491575	8.7353858693985	2.42825772826185e-18	3.65048078482032e-15
1700108F19Rik	109.786767742333	-4.82205857093891	0.560752386760313	-8.59926535274837	8.02279950861895e-18	1.08010661224387e-14
Col13a1	227.14658789727	2.8066677746622	0.326575673628158	8.59423405142508	8.38220209058436e-18	1.08010661224387e-14
Lrrc75a	213.21941786853	2.9077666293425	0.343139751554179	8.47400109189443	2.37105207598356e-17	2.85158529671623e-14
Nt5e	91.9470644638094	-3.51504516566108	0.420781805040722	-8.35360541628198	6.62102680068004e-17	7.25918471724776e-14
Stard8	630.512927498723	2.81819858874767	0.337518872731123	8.34975112930268	6.84069513266141e-17	7.25918471724776e-14
Arl4c	287.416410108864	2.39983712557659	0.288628192109039	8.3146317344841	9.20376174001514e-17	9.22421454388184e-14
Irak3	224.221670798175	-2.69239984714077	0.324573323804127	-8.29519757072081	1.08404882363418e-16	1.02927583044003e-13
Bdh2	371.779350562054	2.32341502491262	0.280492450467076	8.28334246088857	1.19765375418404e-16	1.08028368627401e-13
Pou4f2	100.643201902115	-3.56337336999741	0.431901146011665	-8.25043740426002	1.57815823457536e-16	1.35571307389235e-13
Zscan4b	320.322535602585	-3.04268833421189	0.369305684752472	-8.23894258830936	1.73739280680058e-16	1.42466210157648e-13
Wdfy1	1679.47371854586	2.13294743744495	0.265842928390319	8.02333712752849	1.0291040767412e-15	8.07175545409184e-13
Car4	151.176579487197	2.83705339377825	0.358328714625035	7.91746035967846	2.42410874559431e-15	1.82212174043839e-12
Nfib	237.673089691211	-2.87574673034463	0.366959234754694	-7.8366926295424	4.62568504526716e-15	3.33789432866478e-12
Plac8	316.667743377831	2.93974806906749	0.375600798527634	7.82678865591178	5.00489382768287e-15	3.47262633274612e-12
Ncf2	227.29569239633	2.48425751098411	0.31826506005848	7.80562437651069	5.92076800498879e-15	3.95595017814806e-12
Ago3	262.262504634096	-2.624680435688	0.336990956208264	-7.7885782610318	6.77673920140592e-15	4.36068837564153e-12
Steap3	2006.60128314301	2.8451359163507	0.36549665332245	7.78430086975556	7.00997577015545e-15	4.36068837564153e-12
Cln6	722.17311925992	2.24957072395763	0.289414373607966	7.7728369047933	7.67475336301143e-15	4.61508502229087e-12
Prrg4	303.351220088551	-2.98139139671349	0.384347398171026	-7.75702245130547	8.69465420918177e-15	5.04594126939003e-12
Ubn2	930.796266928605	-2.80513333217281	0.36179677668269	-7.75333975579618	8.9506718747495e-15	5.04594126939003e-12
Gm44660	2885.35519983966	-3.26974646836581	0.425739626753486	-7.68015534118713	1.58895791569805e-14	8.68630327248267e-12
Epha4	555.566374897465	-2.41378881108908	0.315395484945127	-7.65321295423437	1.96018897148482e-14	1.01033740130246e-11
Hck	2240.02123042737	2.02046792484304	0.263981633477265	7.65382007160376	1.95095203593733e-14	1.01033740130246e-11
Kdm3a	3309.69861751379	-1.99370449164968	0.26313177956857	-7.57682897489065	3.54103071759249e-14	1.77444983737135e-11
Gm47808	1937.30793895439	-3.22958693377491	0.427157543303076	-7.56064591251632	4.01072686062242e-14	1.95550033961158e-11
St8sia6	70.8482971164898	-4.55510300049372	0.604266591882707	-7.53823405378316	4.76378296333151e-14	2.26154328048686e-11
Gm13698	238.842477315641	-4.00275918041557	0.538403625891943	-7.43449521496892	1.04968027707979e-13	4.8554441534665e-11
Gm21293	2690.90833086411	-3.05034044980018	0.413302964864467	-7.38039818030452	1.57816830178625e-13	7.11753904105597e-11
Qser1	1101.24489035755	-2.2330702163004	0.305258053776433	-7.31535233444115	2.5670693350405e-13	1.12951050741782e-10
Itm2c	1443.64703631597	2.04228636779291	0.280922659485544	7.26992394110524	3.59689963743152e-13	1.54495403474439e-10
Fam241b	219.821769353734	2.49356303664052	0.344285222282474	7.24272456456071	4.39759436955521e-13	1.84494424248316e-10
Cpsf4l	659.243609797026	1.91177343713193	0.265745931985496	7.19398947275803	6.292504949725e-13	2.57992702938725e-10
Arhgef26	235.532131450193	-2.56686316840402	0.357252761640075	-7.18500581106796	6.7204328364473e-13	2.69414685265576e-10
N4bp2	1015.34529435591	-2.40416466260324	0.334791995721677	-7.18106971888868	6.91680666857549e-13	2.71259113698047e-10
Gm21033	52.2223307306918	-6.26691171716776	0.878388114739968	-7.13455887210288	9.70980504167411e-13	3.72691240322981e-10
Sall3	347.053526632564	-2.42732353184435	0.340509024038846	-7.12851454875813	1.01457876561876e-12	3.81312519411718e-10
Nsg2	91.990219534815	4.06662770195276	0.574024856572875	7.08441046652914	1.396374551991e-12	5.1409381465138e-10
Gm48271	10385.349808627	-3.32421787664416	0.469577932060894	-7.07916119919595	1.45029605896114e-12	5.23266818073178e-10
Gm6763	722.743588508608	-2.99351786460771	0.423997968523684	-7.06021746998182	1.66242225343611e-12	5.88041126509556e-10
Psen2	194.185023216014	2.33721631091849	0.33139151825285	7.05273424993094	1.75435718085961e-12	6.08626991205911e-10
Nfatc4	549.939600773336	1.90554706735144	0.271282070574205	7.02422782057838	2.15253340898044e-12	7.31415648181673e-10
Ubr5	10796.6290040604	-2.34461457905724	0.333902341662334	-7.02185725138844	2.18938165198505e-12	7.31415648181673e-10
Atf2	1107.8815659596	-2.23034742109135	0.318492521742789	-7.00282508640048	2.50851939577565e-12	8.16084891334261e-10
Pycard	586.290797157431	2.29096182180081	0.32721256534303	7.00144818521595	2.53330121478485e-12	8.16084891334261e-10
Igfbp2	13653.0423018697	1.88345677346212	0.269755239119216	6.98209524905554	2.90809845551972e-12	9.20387651536416e-10
Gm12794	118.921595791875	-3.59946097298106	0.516602830075632	-6.96755953205694	3.22486007395407e-12	1.00304268507123e-09
Polk	268.588304869198	-2.68057381078762	0.384942671533688	-6.96356628925465	3.31764940236066e-12	1.01441347828112e-09
Mctp2	169.701324717059	-2.62678403269796	0.377422976615318	-6.95978834212648	3.40784343258378e-12	1.02462492539686e-09
Tgfbi	579.150985861629	2.10790333721477	0.303364340030143	6.94842161410706	3.69395652933098e-12	1.09244222605132e-09
Gnb4	577.955705330452	2.04055765011632	0.293896001985706	6.94312830501028	3.83510800538974e-12	1.11589271640695e-09
Gm7957	146.027835024113	-3.79564454885162	0.548634996500064	-6.91834201803634	4.56959998214036e-12	1.28805599496581e-09
Rnpep	1108.73147356355	1.96538268943016	0.284006073528098	6.92021358914959	4.50963191604276e-12	1.28805599496581e-09
Bhmt	66.4873245472667	3.21293874318242	0.465097699776792	6.90809424498198	4.91207628148247e-12	1.36329009412221e-09
Scly	639.616307891233	2.13852022858929	0.310101284859225	6.89619918717881	5.34122909705505e-12	1.45993595319505e-09
Pbx1	383.914893393918	2.39745333048264	0.349208682121135	6.86538867224097	6.63104606926403e-12	1.76186456489763e-09
Tmem37	184.667282135493	2.70311504181188	0.393743305352627	6.86517079799245	6.64117463486912e-12	1.76186456489763e-09
Gm47739	2406.9951527336	-3.32089596909947	0.484358759189063	-6.85627317788053	7.06801601335815e-12	1.84792766494175e-09
Haus2	867.134613514844	-1.92169263326454	0.282002015128128	-6.81446418881588	9.46157389311926e-12	2.43838275759816e-09
Prr5l	146.939598120019	2.75608473180161	0.4051274095139	6.80300731838548	1.02457441262314e-11	2.60328484559457e-09
Gm4340	1240.04597232608	-2.96808878806033	0.437541167375439	-6.78356463201898	1.17246304236418e-11	2.89742921702051e-09
Map1b	1937.3076180159	-2.30597483036717	0.339859062012024	-6.7850914926776	1.16012966510314e-11	2.89742921702051e-09
Gm38947	487.708012166889	-3.2322604503853	0.479477176606213	-6.74121857741711	1.57063713743684e-11	3.82895864315684e-09
Gm47404	1005.52391124982	-3.27026223814394	0.485775902924195	-6.73203882378303	1.67301983609109e-11	3.9196464731277e-09
Klf8	421.21677741619	-2.42521980125483	0.360129328725772	-6.7343023958528	1.6471829017359e-11	3.9196464731277e-09
Tet2	1776.94912569598	-2.21999849327737	0.329729229853094	-6.73279252272071	1.66437317674909e-11	3.9196464731277e-09
Igsf8	784.945397634006	1.98552285674441	0.296867353194902	6.68824926478478	2.25856204122402e-11	5.22364861842068e-09
Drc7	58.8303295388197	3.01801079971456	0.451455042779416	6.68507495482598	2.30806479053852e-11	5.27056820522974e-09
Gm50331	1849.09787861743	-3.04534559628059	0.456802065413469	-6.6666633687922	2.61684371191705e-11	5.90098257037294e-09
Abca1	278.565860378186	-3.02646530103076	0.454455550091443	-6.65954085151296	2.74684349051004e-11	6.11766130479027e-09
Ptbp3	1169.43415780036	-2.3305774920592	0.35062561970566	-6.64691158055036	2.99306703842449e-11	6.58474748453387e-09
Sh3bp4	1873.28763840767	1.88134567096109	0.283976731030241	6.62499939391422	3.4724960384745e-11	7.54744922097349e-09
Gm50216	777.2721952405	-3.14253508640078	0.475247184777404	-6.61242230792524	3.78081557937531e-11	8.11975155380126e-09
St3gal3	504.787107709347	1.88073398542694	0.284723287148603	6.60548002329484	3.96231337993562e-11	8.40942745576924e-09
Gm18194	69.7798398030428	-3.65737249505131	0.554604408850536	-6.59456080169199	4.26516593138983e-11	8.64534757328905e-09
Gm47486	3114.36733219925	-3.08697860045772	0.467970715562535	-6.59652088859225	4.20918222097031e-11	8.64534757328905e-09
Nenf	282.5918489672	2.11524504354607	0.320733824909059	6.59501704924896	4.25206995778736e-11	8.64534757328905e-09
Zscan4e	821.171576829197	-2.63396190465829	0.399327790925252	-6.59598947159509	4.22428903208753e-11	8.64534757328905e-09
Slc25a4	7098.47599214146	1.62818764191504	0.247138184603098	6.58816703914005	4.4528951724225e-11	8.92558099005576e-09
Mtarc2	905.043020447485	2.31312983280822	0.351725191199058	6.57652590911268	4.81567119434763e-11	9.54667124681661e-09
Zscan4-ps3	389.312264698241	-2.98057268018204	0.454211835282073	-6.56207621347219	5.30636804138668e-11	1.04050955941974e-08
B230354K17Rik	706.443254429472	-2.47131334212992	0.376909041692868	-6.55678975232362	5.49784397550071e-11	1.06646349804336e-08
Klhdc7a	350.541010618132	2.0296233938469	0.309631700867343	6.55495993517944	5.56568174309407e-11	1.0681372196321e-08
Eno3	726.645875561194	2.6898822296547	0.411411125838251	6.53818543233138	6.22696909061661e-11	1.18246865678656e-08
Ptges	925.463048498803	3.082250822629	0.472026915735051	6.52982005873383	6.58487541646072e-11	1.23740783867658e-08
Camk1d	388.724072130295	-2.0743378812075	0.318091185358973	-6.52120516595444	6.97447061620198e-11	1.29438382204351e-08
Zscan4f	1291.12801530573	-2.6949103072549	0.413330932238912	-6.51998216697025	7.03157508648913e-11	1.29438382204351e-08
Syt13	94.0328432754647	2.72750533778317	0.419479947088529	6.50211138032671	7.92004228240712e-11	1.44320770479419e-08
Steap2	405.770025132063	-1.8898962436749	0.291071375562746	-6.4928962527526	8.42016775726091e-11	1.51899826340987e-08
Uba1y	92.5954720096921	-2.85136189008665	0.439290935168036	-6.49082797257348	8.53659104590674e-11	1.52475348978374e-08
Hs1bp3	961.490015475332	1.71273572683734	0.263984489211721	6.48801651927246	8.69737462092910e-11	1.53824155060354e-08
Zscan4-ps2	676.600377284409	-2.54287713292132	0.392184639843357	-6.48387742553349	8.93948573781156e-11	1.56571187097204e-08
Smad6	533.935066698661	2.20192644938161	0.339787884296784	6.48029712400916	9.15421669455555e-11	1.5827673154398e-08
Tmem98	177.46733911645	2.23620270900449	0.345128047031363	6.47934216949131	9.21233747900105e-11	1.5827673154398e-08
Htra1	1586.2226916354	2.30906674035966	0.356636290835003	6.4745703107033	9.50821286345136e-11	1.6181901892138e-08
Pfkm	1714.71887876939	2.04035367855673	0.315286790765111	6.47142137989788	9.70852702261061e-11	1.63683950923267e-08
Bgn	70.633335250453	2.94848114127621	0.456266802380989	6.46218643541415	1.03200838794888e-10	1.72383623320351e-08
Sord	1287.61281046938	1.79049621390442	0.27722261136374	6.45869471143223	1.05609917921854e-10	1.74789258652316e-08
Cited4	93.0956049244279	2.70373455148662	0.418749619037318	6.45668539998282	1.07021051029832e-10	1.75514523688924e-08
Lef1	276.919958610508	-3.45426213229218	0.535217697819639	-6.45393854942409	1.08980015357189e-10	1.76579822532692e-08
Usp17lc	165.132841825032	-2.65907108248784	0.412064857010587	-6.45304018833016	1.09628271195463e-10	1.76579822532692e-08
Myo7a	145.516751185431	2.41976699970969	0.375389367720425	6.44601900795398	1.14826267365603e-10	1.83315563121723e-08
Obsl1	2196.74294334338	2.28392728395598	0.354508915784182	6.44251013801409	1.17513511984775e-10	1.84963292620429e-08
Styx	305.462780128358	-2.07430318239773	0.321996748610012	-6.44200039706001	1.17908972568456e-10	1.84963292620429e-08
Fam178b	527.458699608562	1.83130444596213	0.284770736577629	6.43080278532381	1.26931761495328e-10	1.97400773911699e-08
Vamp8	467.294411082412	2.47982366336116	0.386254399302649	6.42018231465655	1.36111235399959e-10	2.09867238172244e-08
Rpl22l1	3058.15172428167	1.92550063461246	0.300978624870356	6.39746638300928	1.57976245614921e-10	2.41516226346879e-08
Cdh2	118.531640965933	-3.17607478820742	0.497159810835446	-6.38843832302177	1.67588391457525e-10	2.54058368226366e-08
Creg1	511.564750563498	2.40761508057537	0.377025152409526	6.38582085356526	1.70480487895959e-10	2.56289000136925e-08
Gprin2	113.310460232656	2.49299173561987	0.390629840778077	6.38197975519277	1.74813078847252e-10	2.60630408463175e-08
Gm21037	116.095524552992	-3.14288294580718	0.493286944706984	-6.37130777437071	1.87423096243012e-10	2.77140381657699e-08
Gm16344	1045.94831753346	-2.90868790149609	0.457189103893819	-6.36211116302462	1.98999329726194e-10	2.91865683598417e-08
Pten	1640.77352715448	-1.81822199572303	0.286531911278394	-6.34561779737144	2.21534607960499e-10	3.22297123194145e-08
9330159F19Rik	31.9303711773229	-5.52582368958498	0.871566769228592	-6.34010368990523	2.29610576313239e-10	3.26155495802427e-08
Gsdmd	185.049772832522	2.41397484751603	0.380746608516499	6.34010860115493	2.29603256901615e-10	3.26155495802427e-08
Ralb	1017.11057642386	1.63624195269857	0.258042490415434	6.34097876696321	2.28310008601938e-10	3.26155495802427e-08
Gm4301	75.2454143454085	-3.43481896840285	0.542448230517396	-6.33206779037082	2.41897154985323e-10	3.39870927369084e-08
Padi3	160.322817753226	2.37455040114039	0.375046787643109	6.33134445988107	2.43034088861485e-10	3.39870927369084e-08
Gm16211	523.548027046581	-2.20588263998437	0.348552527395208	-6.32869500751953	2.4724325246705e-10	3.43097559577353e-08
Cnot1	6772.10973439214	-2.05857352767267	0.325454370500642	-6.32522932325657	2.5285677815934e-10	3.48208876182786e-08
Tubb2a	2276.2959615255	1.94834639508003	0.308719250449898	6.3110622102143	2.77126759767507e-10	3.78739905015594e-08
Nup153	4152.79477630949	-1.73227051025814	0.274653353930463	-6.30711580786563	2.84283123327996e-10	3.85599063521582e-08
Myo9a	545.455459021329	-2.17585137198967	0.345152959043765	-6.30402062325582	2.90021878098511e-10	3.90447364246055e-08
Nufip2	2341.78445622426	-1.98197830480708	0.314499130487181	-6.30201521300507	2.93800321738767e-10	3.92604281790174e-08
Gm4303	37.6607579730353	-4.40495397596357	0.700201418839603	-6.2909812197519	3.15465503182998e-10	4.18455711575094e-08
Gm6494	66.8294462671772	-3.7678553202502	0.599456243623956	-6.28545512758694	3.2689457797891e-10	4.25170617465091e-08
Otud4	3083.13624299825	-1.75674898737749	0.279607919359318	-6.28290139779599	3.32311846244888e-10	4.25170617465091e-08
Pea15a	1007.15318521248	2.27169630567693	0.361555069698116	6.28312668267576	3.31830441883839e-10	4.25170617465091e-08
Ptprj	344.937391174201	-2.13457451974884	0.339665680625274	-6.2843396949006	3.29250073539346e-10	4.25170617465091e-08
Slc12a2	920.001692113431	-2.04904119972633	0.326065855615206	-6.28413298859612	3.29688398397261e-10	4.25170617465091e-08
Coch	212.332096021039	-3.27128167452991	0.520803656415293	-6.2812187169465	3.35929146657447e-10	4.26771958147912e-08
Timp2	217.511902634795	2.68962075079579	0.428996361385849	6.26956541567653	3.62057168183737e-10	4.56749042939483e-08
Pknox2	125.262512253132	3.20041751623672	0.510567428861	6.26835425709857	3.64883912169033e-10	4.57118456633983e-08
Eif3j1	186.288348164255	-2.61947544393285	0.419709214686448	-6.24116734222713	4.34317287589472e-10	5.40350611594074e-08
Prr14l	1403.6205679241	-1.8389426911272	0.294781113869402	-6.23833279883025	4.42258989330913e-10	5.46462477228059e-08
Zscan4d	400.618874242402	-2.67444209462492	0.428979353481628	-6.23443080166668	4.53423700985883e-10	5.56446501073832e-08
Gm6502	80.3110159900268	-2.86273687028827	0.461096328300673	-6.20854406028045	5.34777299455334e-10	6.51850167714475e-08
Grb10	3551.31073741943	-2.93354042551958	0.473754802859533	-6.19210698828391	5.93652321862275e-10	7.1396585909303e-08
Sh3bp1	1012.7121268879	1.92983406915652	0.311615453332722	6.19299860939817	5.90302501766064e-10	7.1396585909303e-08
H1f0	1700.74360314906	1.90778101831772	0.30834788957262	6.18710580754085	6.12788366698541e-10	7.27283035213269e-08
Qprt	488.774831655791	2.28531486293761	0.369312366621758	6.18802691023392	6.09219302856248e-10	7.27283035213269e-08
Spcs3	1287.32610638793	-1.65384207099621	0.267454329950527	-6.18364290943479	6.26389742707743e-10	7.38566729310306e-08
Gm48829	403.886945875414	-3.01923061016087	0.489408492790425	-6.16914224954769	6.86614374195051e-10	8.04319695485631e-08
C1qtnf9	31.7184589881546	5.58140309841578	0.906660061159883	6.15600414920178	7.46032695879602e-10	8.68285795720517e-08
Gm50358	705.023184104952	-3.11612023483334	0.506918872974047	-6.14717739063717	7.887390379549e-10	9.12105913122205e-08
Cnot6l	288.772633716702	-1.86585284898634	0.303981838829343	-6.1380405361448	8.35455471034775e-10	9.59975585825945e-08
Gmppa	971.392694421286	1.64839303118515	0.268694847510235	6.13481444270109	8.52586496234476e-10	9.71493782652905e-08
Plaat3	701.530246712633	1.73128769694714	0.282238381797445	6.13413273531891	8.56250063424678e-10	9.71493782652905e-08
Slc4a7	511.322789876853	-2.0697912228604	0.337831002468883	-6.12670597942247	8.97170391062488e-10	1.01155961592295e-07
Eif4g2	19302.2339857051	-1.65548803171266	0.270378136289875	-6.12286205692975	9.19092609360384e-10	1.02984041446344e-07
Cnpy1	892.915838646027	-2.19920312267126	0.359423394513326	-6.11869777049174	9.43431424158306e-10	1.05058659826024e-07
Arid4a	397.826599883613	-1.95472375005606	0.320367585911058	-6.10150288612137	1.0507574259472e-09	1.15622487436766e-07
Cwc22	1015.38752613346	-1.98884544695936	0.326014733901231	-6.10047718751845	1.05752275094603e-09	1.15622487436766e-07
Klf12	203.62036822841	-2.05665690468856	0.33708691941663	-6.10126583448524	1.05231721677175e-09	1.15622487436766e-07
Gm9048	27.3646134942621	-8.18485714649234	1.34347473330571	-6.09230448744872	1.11296732476912e-09	1.20257448902073e-07
Tgm2	631.049295034054	2.58491209656697	0.424294160603803	6.09226413318638	1.11324800258571e-09	1.20257448902073e-07
Ncor1	3890.0900135957	-1.98620683181155	0.326303961623582	-6.08698350436456	1.15057819573661e-09	1.23550182446955e-07
Gm16429	205.208259044345	-2.98070582177296	0.490405779974953	-6.07803974481131	1.21660604805701e-09	1.29232204991415e-07
Gm48422	470.550072339021	-3.03874233248242	0.500121888578711	-6.07600347410943	1.23214740900906e-09	1.29232204991415e-07
Rnf219	134.955013547065	-2.09624768660062	0.344933741475575	-6.07724740883043	1.22263052066794e-09	1.29232204991415e-07
Zfand2b	375.037852967293	1.90145034469559	0.312898464635044	6.07689253737114	1.22533818204623e-09	1.29232204991415e-07
Gm48799	3235.6205967734	-2.93780621009252	0.484038585524597	-6.06936367874174	1.2841804345611e-09	1.33911069592383e-07
Olfml2b	72.5220650322277	3.09225631966156	0.509615461188709	6.06782280986666	1.2965583331223e-09	1.34424783503025e-07
Mtch1	3488.31438524329	1.62577448149955	0.268171173174125	6.06245056937543	1.34063017318405e-09	1.38199818995658e-07
Hs3st3b1	132.111201692948	-2.28019251514541	0.376584200000217	-6.05493410276929	1.40475158144078e-09	1.4398703709768e-07
Picalm	2414.37760070307	-1.56709204832053	0.258867603809956	-6.05364296364788	1.41606282241529e-09	1.44326402917355e-07
Atp11b	1069.87931608448	-1.7066591268993	0.282202501533299	-6.04763996642999	1.4698296002465e-09	1.48964752744084e-07
Apoe	10785.6796683665	1.80484670988476	0.298674059630334	6.04286395717993	1.51402310995238e-09	1.51232978984864e-07
Dcaf8	3721.1764026379	1.49909067234053	0.248040937976739	6.04372280063346	1.50598165904564e-09	1.51232978984864e-07
Trps1	523.73517495518	-2.06786172785556	0.342219061677812	-6.04250890560381	1.51735971154437e-09	1.51232978984864e-07
Cnga3	230.275336518291	1.91161336273107	0.317271022659948	6.02517477551026	1.68926977319102e-09	1.67441904991022e-07
Vcan	411.308655863961	-2.13892698728152	0.356092662209121	-6.00665841866015	1.8938592458104e-09	1.86695195597921e-07
Selenbp1	99.9635792002798	2.20231638163455	0.366896627245284	6.00255281213642	1.94239051379128e-09	1.89507512936428e-07
Ugcg	542.757644747581	-1.86578916983946	0.310836968222877	-6.00246869124539	1.94339744419286e-09	1.89507512936428e-07
Slc4a3	239.660250661162	1.83601948539183	0.306019453470518	5.99968225735266	1.97704010709463e-09	1.91751631892404e-07
Bptf	3256.54338481153	-1.97457343009259	0.329272420353088	-5.99677746461488	2.01271574664726e-09	1.941678720295e-07
Rgs3	296.277062833697	2.39115827777239	0.399535910874101	5.98483944169382	2.16603420796626e-09	2.07847112296337e-07
Gm12183	154.949238120914	-3.03904143284077	0.508146814250107	-5.98063659481091	2.22267249009094e-09	2.10409476729335e-07
Lnpep	1090.62969716234	-2.30005176841672	0.384606898285558	-5.98026654922087	2.22772783011657e-09	2.10409476729335e-07
Zscan4c	831.139326423116	-2.53840556292403	0.424374562697609	-5.98152148137303	2.21062897235124e-09	2.10409476729335e-07
Gm47036	58.8811430377198	-2.90089014232196	0.485152926249234	-5.97933143421196	2.24055277389075e-09	2.10518604380152e-07
Arhgap21	1152.86525731562	-2.21785980630333	0.371709704182955	-5.96664488805411	2.42181691434681e-09	2.26370865983505e-07
Ash1l	465.219482086094	-2.45478264911601	0.411669683263147	-5.96299107978487	2.4766194746503e-09	2.30300078982946e-07
Rictor	761.191774889167	-2.13200996451074	0.357769600734006	-5.9591702596774	2.53521856671178e-09	2.34540220222977e-07
Gfod1	325.32866488993	-2.04295971642708	0.343209730400042	-5.95251106093591	2.64059282318217e-09	2.43042319031665e-07
Cep192	2025.02195381319	-1.84623188262619	0.310541480855424	-5.94520215959726	2.76115872529904e-09	2.52849255859872e-07
Pdlim2	131.078824699036	2.28693052977247	0.384771131151617	5.94361256502716	2.78808136752827e-09	2.54025191263687e-07
Dnaic2	128.719582647898	2.40109584336952	0.404201854003048	5.94033852044481	2.8443411101291e-09	2.57848812194618e-07
A4galt	328.020452707472	1.80523922943871	0.304151469883821	5.93532962417793	2.93255718013648e-09	2.62704544202349e-07
Tmcc2	302.587857358676	2.04619105192886	0.344776985264682	5.9348249430223	2.94159190293096e-09	2.62704544202349e-07
Zbtb11	606.215707419844	-1.90832237056158	0.321487983872642	-5.93590574544636	2.92227657418892e-09	2.62704544202349e-07
Gm16478	212.796963169334	-2.72803768077594	0.459763274093011	-5.93357024037561	2.96417100541251e-09	2.63416970136166e-07
Gulo	114.343776302746	2.48385935532615	0.418701166253593	5.93229624257068	2.98726997956231e-09	2.64168384467177e-07
Bdp1	966.347657954935	-2.14506537084212	0.36220969190375	-5.92216447762013	3.17731597631934e-09	2.79603805916101e-07
Zscan4-ps1	133.337341315315	-3.03340595412889	0.512426633609438	-5.91968831276811	3.22552322652787e-09	2.82468150517295e-07
Abat	230.259789269419	1.95569595772116	0.330679248170832	5.91417806995504	3.33536896510349e-09	2.90676599664092e-07
Phgdh	6185.31822451608	1.5441658780056	0.261146551967951	5.91302418649244	3.35882834462226e-09	2.913137660432e-07
Jag1	229.463789000023	-2.51840901288082	0.425978041521263	-5.91206298777049	3.37849286177451e-09	2.91617278595274e-07
Utp20	4407.7317362506	-1.89679103117578	0.321057926598518	-5.90794020029822	3.46411711693269e-09	2.97584156140313e-07
Cpne5	542.022843008661	1.88403928773264	0.319637572145568	5.89429858037657	3.76276257431979e-09	3.20189796418533e-07
Klf5	3172.27303692361	-1.74668284689982	0.296332257512599	-5.89433921761136	3.76183677119449e-09	3.20189796418533e-07
Tnrc6a	1668.41099592628	-1.91587233577312	0.325402124238932	-5.88770691111517	3.91590761415439e-09	3.31657151921809e-07
Gm364	78.6004692869805	-2.61319846381023	0.444107323127402	-5.88415981391186	4.00081116598303e-09	3.35695969462018e-07
Zbtb7c	169.355361873038	2.14075901724989	0.363787850872362	5.88463581759632	3.98931427912838e-09	3.35695969462018e-07
Zfp329	211.280839221977	-2.29264598580395	0.390285645262169	-5.87427699080222	4.24692761060468e-09	3.54697102293095e-07
Pan3	550.882686965766	-1.78590950103737	0.304499605620958	-5.86506342888495	4.48961038628878e-09	3.73237656076726e-07
Cbl	1162.46998999327	-1.75674688488553	0.299876850620001	-5.85822773999868	4.67832807833498e-09	3.87142378592491e-07
Ddx58	525.774353809246	-1.58661672416777	0.270888506208106	-5.85708395818344	4.71065015325226e-09	3.88037117646899e-07
Pde6d	528.43019448135	1.57647899130387	0.269372498588653	5.85241254977271	4.84493010283109e-09	3.97284268432149e-07
Prdx6	11297.3998757147	1.53095122517145	0.261939474082379	5.84467549434711	5.07556706817853e-09	4.14313257511044e-07
Gstp2	1992.84797843992	1.48141869193441	0.253906384356178	5.8345074531733	5.39496966524542e-09	4.38402039464087e-07
Blvra	311.359290054076	1.8139082618455	0.311356179554693	5.8258302900549	5.68293441933633e-09	4.59073326110598e-07
Gm47357	391.765705003878	-2.97245490319531	0.510264446201548	-5.82532238983633	5.700245290952e-09	4.59073326110598e-07
Cnot6	1283.21136699049	-1.7805459067404	0.30610769603998	-5.81673028732949	6.00098504473627e-09	4.79016682332045e-07
Plcd1	1214.26808034095	2.36407157461679	0.406424258176217	5.81675804792088	5.99998895677447e-09	4.79016682332045e-07
Wscd2	224.12091036845	1.84593673353938	0.317760971368505	5.8091990516943	6.27724215086938e-09	4.98861006174818e-07
Rab8b	193.733730650365	-2.06577240305134	0.35592621637923	-5.80393437737194	6.47766373090748e-09	5.12530937305135e-07
Nfat5	1048.56294093088	-2.39659468890077	0.41304278585324	-5.80229160509372	6.54146692111360e-09	5.15319053523534e-07
Gm28539	23.3506246337191	-7.95857086335203	1.37244409980993	-5.7988306149986	6.67789408649774e-09	5.23779170958344e-07
Casc4	729.238931442398	-2.06984364089597	0.357500489805021	-5.78976448962309	7.04851841534157e-09	5.48083069882594e-07
Simc1	164.668342963633	-2.10298571898125	0.363206083139495	-5.79006194170367	7.03604717848813e-09	5.48083069882594e-07
Setd2	1803.95613306373	-1.89457056640457	0.32729628052146	-5.78854902776799	7.09970270434756e-09	5.49693720113433e-07
Aurkc	475.396884295808	2.19317483221097	0.379104392721716	5.78514750637796	7.24487285577569e-09	5.58536351787152e-07
Dhx9	8820.79816452833	-1.6116603054296	0.27879005062646	-5.78091040841697	7.42974516824095e-09	5.70351501425816e-07
Kdm6a	1146.56349625966	-1.73048188643302	0.2994073800604	-5.77969015354238	7.48383253145593e-09	5.71496985566763e-07
Phyhip	181.448788739292	1.92189795023555	0.332598143880939	5.77843859201914	7.53970524195618e-09	5.71496985566763e-07
Zscan4a	601.55661147689	-2.48678587580837	0.430304276721781	-5.77913353488754	7.50863143289345e-09	5.71496985566763e-07
Cables1	69.4154030639413	2.55645604337282	0.443619128439303	5.76272725742619	8.27654866863324e-09	6.24723589883446e-07
Kat2b	887.053300422605	-1.50481527000163	0.261591337122655	-5.75254244484422	8.79111864031788e-09	6.60529245821608e-07
Pacsin1	331.15099154057	1.75668687494596	0.305409378969765	5.75190873597852	8.82414347245053e-09	6.60529245821608e-07
Gm12463	226.066229495431	2.0493613762558	0.356607696342029	5.74682318210603	9.0935734433125e-09	6.77884565774205e-07
Gstp1	3678.3539106661	1.450187798148	0.252419840659339	5.7451418809235	9.18439427072203e-09	6.8183733598282e-07
Bcl2l14	95.2726556181341	2.24832810551503	0.391595151375506	5.74146053039119	9.38634380860002e-09	6.93973943881739e-07
Tmem9	1157.26674565766	1.76611098638683	0.307738664898444	5.73899606333075	9.52394336494202e-09	7.01273217565527e-07
Gprc5c	358.485544659559	1.68095269113661	0.292968344221831	5.73765979939394	9.59936926732452e-09	7.03953746270464e-07
Galk1	3920.00313848655	1.75873774802994	0.306852306161811	5.73154482698433	9.95200393129582e-09	7.26858910609622e-07
Apc	1472.39944186691	-1.81587212531016	0.316949504958734	-5.72921584321951	1.00895947649319e-08	7.29268708872549e-07
Usp17la	87.7198203581395	-2.88025012146479	0.502754841679011	-5.72893562167565	1.01062736817149e-08	7.29268708872549e-07
Zc3h12c	78.21645727529	-3.06930069828488	0.535736806641414	-5.72912045660372	1.00952692149488e-08	7.29268708872549e-07
Dnajc13	2458.41641126729	-1.81711092711074	0.317236362393502	-5.72794024430522	1.01657359446338e-08	7.30406185498327e-07
Usp17le	139.721204194368	-2.43744153335802	0.425581582482595	-5.72731911738145	1.02030132342338e-08	7.30406185498327e-07
Foxn2	861.531405121588	-1.62142737620518	0.28326147295083	-5.72413664066004	1.03961054278274e-08	7.41287517462472e-07
Arap2	285.235452424313	-3.02415184263136	0.52879627990051	-5.7189355477318	1.07193442373195e-08	7.61326653705683e-07
Tnks	1503.63984346327	-2.01012970075946	0.351686591731697	-5.7156847830383	1.09263115626259e-08	7.72982982704983e-07
Stox2	176.008154835687	-1.79927127321491	0.315060255861848	-5.71087987056	1.12393563518618e-08	7.92023392920264e-07
Hk1	1741.27165604176	1.86971094777475	0.327559212311079	5.70800904844987	1.14305345093779e-08	8.02198949001273e-07
Rapgef6	612.965631587135	-2.07579261173355	0.363703095716363	-5.70738230216323	1.14726900688652e-08	8.02198949001273e-07
Nbea	211.459605299861	-2.35384405705798	0.412821579471488	-5.70184354236392	1.18518587289077e-08	8.25511704515426e-07
9930021J03Rik	379.031852769479	-1.83803263955024	0.322487724775681	-5.69954295416593	1.20129054480014e-08	8.33510824161329e-07
Rbm25	4323.68631975022	-1.64509784245137	0.288867552307998	-5.69499007177283	1.23379100429484e-08	8.52781215229075e-07
Dnpep	2296.68643215449	1.64865565306973	0.28955883872261	5.69368098153309	1.24329293977543e-08	8.56068879143081e-07
Trim44	1278.90537947315	-1.67896102800776	0.295099989552428	-5.6894648846115	1.2743809187622e-08	8.74138090284037e-07
Shprh	585.648279877766	-1.73867016179058	0.305634020794975	-5.68873241685654	1.27985832899498e-08	8.7456985814657e-07
Tcf12	530.258505070476	-2.02291164556801	0.355972029395332	-5.68278257424946	1.32520701572851e-08	9.02140926933669e-07
Soga3	192.993486946287	-2.98932428818036	0.526471376015365	-5.67803763768749	1.36248740006764e-08	9.24032808166175e-07
Alg10b	967.680817272215	-1.80735031756305	0.318602041454007	-5.67275184212513	1.40521718162729e-08	9.38893257650233e-07
Gm9343	122.383461576822	-3.28760184885801	0.579507377268541	-5.67309749248377	1.4023836471422e-08	9.38893257650233e-07
Lcor	549.765073470286	-1.75356149212985	0.309050815585117	-5.67402318227146	1.39482243925389e-08	9.38893257650233e-07
Tdpoz8	35.5096308545079	-3.56872957667904	0.628915933923012	-5.67441431228852	1.3916395315721e-08	9.38893257650233e-07
Neu1	547.806092316569	2.05556761912315	0.362586147366357	5.66918409336307	1.43479136714321e-08	9.55115729271716e-07
Arhgap9	208.318454030156	2.27039683813889	0.400653022285985	5.66674082522779	1.45539226079661e-08	9.65267514145989e-07
Pla2g5	157.927768077258	1.87704746052107	0.331863167103354	5.65608855271514	1.54861589798092e-08	1.02258464987401e-06
Thbs1	129.275089514296	-3.20077385050827	0.565949055505974	-5.65558652208844	1.5531496345093e-08	1.02258464987401e-06
Grsf1	1659.23039689586	-1.55916155529408	0.275940453806529	-5.65035511751118	1.60116710674666e-08	1.05036562202581e-06
Mapk6	2288.26813922088	-1.83997438065069	0.32587068902066	-5.6463328634446	1.63906356904946e-08	1.07132995600189e-06
Armcx5	162.431869318594	-2.23076293884745	0.395315540599532	-5.64299327940482	1.6711887250179e-08	1.088384281564e-06
Elavl2	396.255477616113	-2.25361179808923	0.399975036362197	-5.63438113184761	1.75688090464298e-08	1.14007667337264e-06
Elf3	972.036304400702	1.78342467386121	0.31671841010185	5.63094729254198	1.79222496626117e-08	1.15884366994092e-06
Lancl1	1318.3867255288	1.68187527891272	0.298734894620025	5.62999270993092	1.80217238653973e-08	1.16111392332774e-06
Usp34	2566.81666108979	-1.64294829776682	0.292429348814925	-5.61827430941833	1.92874119203463e-08	1.23823811759092e-06
Bnc2	371.333814631716	-1.99881535114002	0.355940084139141	-5.61559498412283	1.95887013058835e-08	1.25312117573808e-06
Pdgfrb	105.415895827223	2.28867521952796	0.4078941073945	5.61095435809871	2.01213834370391e-08	1.28264931874271e-06
Retreg2	805.742357138366	1.50785181868884	0.268795917611029	5.60965297423463	2.02732726253432e-08	1.28778112028589e-06
Lifr	1064.55726904993	-1.6125507385853	0.287612932748973	-5.60666978071088	2.06256642534789e-08	1.30556836186933e-06
Mlycd	158.756970765099	1.94979480834866	0.347870201786982	5.6049491975246	2.08316056238125e-08	1.31399358550202e-06
Pbrm1	1166.41343774235	-1.69737012875205	0.303207610572346	-5.59804592486326	2.16781333326083e-08	1.36262552376395e-06
Gm12258	107.170553483879	-2.26558550411343	0.405327696773939	-5.5895156490552	2.27703846438068e-08	1.42631159366068e-06
Trim54	87.7365000436329	2.33129659105783	0.41715485563145	5.58856395793099	2.2895505224351e-08	1.4291865544889e-06
Nr3c1	318.841564917638	-2.14425995572974	0.383757638747707	-5.58753687021572	2.30312870581301e-08	1.43270489147816e-06
Ccdc112	134.100255268534	-1.85675344226051	0.332866182944234	-5.57807773032798	2.43190987998953e-08	1.50245391215791e-06
Cphx1	72.1319600770825	2.50372724791433	0.44883228634506	5.57831360195304	2.42861526790445e-08	1.50245391215791e-06
Tmed8	598.851813888715	-1.53094598591039	0.274978209538159	-5.56751747159057	2.58394176596413e-08	1.59093206341273e-06
Ccdc92b	377.791628461787	1.56834109348958	0.281979907914156	5.56188951578435	2.66869235857778e-08	1.63197322538112e-06
Nkrf	472.787359389829	-1.72175225641843	0.309548932945863	-5.56213274597056	2.66497446026321e-08	1.63197322538112e-06
Purb	2202.54421142654	-1.75072862649798	0.314834806777841	-5.56078485862385	2.68564104414147e-08	1.6367893390646e-06
Gm6348	29.2548730840742	-4.75632702292705	0.855440080237207	-5.5600937258027	2.6962981210266e-08	1.63775145129023e-06
Rc3h2	626.100085866098	-2.14397469579025	0.385654825112633	-5.55930992219295	2.70843381691723e-08	1.63960221668412e-06
Arhgap11a	1610.16201545403	-1.72124042955108	0.309656609476866	-5.55854574671905	2.72031662844134e-08	1.64128802598936e-06
Nexmif	550.86540544096	-1.60434534505025	0.289000525547659	-5.55135788078586	2.83459109498354e-08	1.70453411178344e-06
BC005537	2351.05288108062	-1.77054298106338	0.319037389597073	-5.54964101010066	2.86256785790743e-08	1.71563867630066e-06
Dipk2a	348.364622237193	-1.60175039479023	0.288786442462539	-5.54648750520209	2.91465445844254e-08	1.74107173610276e-06
Larp4	2460.93624589827	-1.51319130759777	0.27301333450626	-5.54255458010633	2.98090444166476e-08	1.76893145156685e-06
Tmtc3	600.978890684818	-2.18117998216727	0.393523289840111	-5.54269604488591	2.97849634363103e-08	1.76893145156685e-06
Apbb1	448.012681385077	1.635591918225	0.29537683250653	5.53730603834287	3.07159559668515e-08	1.8167732644e-06
Cotl1	1595.20551374687	1.75647889307055	0.317419010838353	5.53362852600234	3.13672939614792e-08	1.84923523877478e-06
Gm12800	74.7073832034955	-3.56089206669662	0.643749913547713	-5.53148356490256	3.17533619072637e-08	1.86589787885028e-06
Ubr1	794.961721516306	-1.72520628191299	0.311958843801353	-5.53023681230065	3.19798769689515e-08	1.87310707961002e-06
Birc6	3573.59642426297	-2.10272416946661	0.380335143325998	-5.52860866623702	3.22780463802729e-08	1.87837405387136e-06
Itpkb	88.9248720683099	3.02352121488613	0.546876841303406	5.52870589231751	3.22601654901001e-08	1.87837405387136e-06
C330018A13Rik	38.7848199591116	3.09084465401044	0.559220665020158	5.52705729123766	3.25646643926669e-08	1.8889599538383e-06
Fam76b	448.46626319735	-1.91596424902489	0.346817417296137	-5.52441761420794	3.30580309555557e-08	1.91143230268662e-06
Ptpn12	816.929002588874	-1.54068633384678	0.278930527952147	-5.5235486239466	3.32220294590107e-08	1.91477767233403e-06
Etl4	1599.68954932633	-2.12856043175619	0.385401287083836	-5.52297177796703	3.33313291194404e-08	1.91495916342263e-06
Ilkap	1196.3462715252	1.54050938747546	0.278961771968513	5.52229567730642	3.34598793970862e-08	1.91624198197916e-06
Myef2	1834.78849151076	-1.6063187294827	0.290939604970499	-5.52114150854635	3.36804390974033e-08	1.92276937125682e-06
Cnppd1	563.241864518608	1.80385618087408	0.326875679866741	5.51847779440021	3.41948669650354e-08	1.94597917996605e-06
Cyp27a1	40.8442167419216	2.87986291206854	0.521975872709975	5.51723377005334	3.443772127886e-08	1.95363676688878e-06
Tasor	999.338734239573	-1.68221834120549	0.304947572193294	-5.51641821283038	3.45978386474394e-08	1.95656742695864e-06
Echdc2	975.026913526285	1.72344397377009	0.31266714757818	5.51207246146368	3.54632850756671e-08	1.99924269614074e-06
Abca7	360.049859080317	1.74345039485254	0.316331972721744	5.51145804153707	3.55873270718995e-08	1.9999856086513e-06
Ddx3y	315.430116363139	-6.56493374272125	1.19250302841483	-5.50517154782231	3.68808960644328e-08	2.06359511430435e-06
Zfp365	600.588408871728	-1.7205576798874	0.312552969882891	-5.50485148335677	3.69479613037864e-08	2.06359511430435e-06
Adad2	173.059037115929	1.84315252546067	0.334986743060563	5.50216557413868	3.75154379091238e-08	2.07048931015342e-06
Npl	786.278463363753	1.73325453998067	0.314982348684952	5.50270371408746	3.74010672343859e-08	2.07048931015342e-06
Pdzk1	149.496727561447	2.6507234706108	0.481766223454794	5.50209487830465	3.75304880498985e-08	2.07048931015342e-06
Xpnpep1	7017.75800180487	1.54317832504533	0.28041602832509	5.50317445925845	3.73012972790501e-08	2.07048931015342e-06
Arvcf	1500.689576297	2.26006697808577	0.410904225685411	5.50022812327095	3.793001908689e-08	2.08006380978764e-06
Vmn2r53	201.658044373552	-2.35289706622233	0.427783395790846	-5.50020662179398	3.79346448680783e-08	2.08006380978764e-06
Gm36816	1316.01407101739	-1.79908271391415	0.327259589641347	-5.49741786294426	3.85392723646083e-08	2.10681355593192e-06
AI506816	890.003984037331	-1.67701342790179	0.305248467611161	-5.49392906384069	3.93088435571226e-08	2.1305811234976e-06
Crebbp	860.99971680469	-2.06933846617286	0.376665121331236	-5.49384147610818	3.93283544415023e-08	2.1305811234976e-06
Setx	3790.74820916706	-1.50945714234504	0.274735683229711	-5.4942158390214	3.92450276925257e-08	2.1305811234976e-06
Hdac7	190.235335983927	2.0112323474277	0.366284295990572	5.49090520517283	3.99878946195463e-08	2.15982520639705e-06
Lats1	376.978542585224	-1.85002131461089	0.337442972991859	-5.4824710030501	4.19425764059857e-08	2.25863903989248e-06
Ppp4r3a	1898.11510314897	-1.56757868621901	0.286116817067719	-5.47880653183694	4.28204249926698e-08	2.29904900853501e-06
Gstt3	153.87369571148	1.99580466138402	0.364569669925894	5.47441223453863	4.38966128081551e-08	2.34288430490863e-06
Hipk1	1152.06503569145	-1.75180903355739	0.319976093516279	-5.4748122408347	4.3797574164976e-08	2.34288430490863e-06
Ckb	6405.11385916148	1.46936058800678	0.268613015403034	5.47017643877797	4.49587779405614e-08	2.39249661960982e-06
Msl2	1081.32520591845	-1.69198801717426	0.309347154417272	-5.46954446812842	4.51193713797701e-08	2.39398076379722e-06
Ccdc85a	65.6750963773905	-2.60757341912768	0.476928814748793	-5.46742687480759	4.56615482803962e-08	2.41564319934999e-06
Igfbp4	146.32911044119	1.98440689995518	0.362989528514184	5.46684337721229	4.58120503299929e-08	2.41651867822536e-06
Med13	1015.92971185851	-1.79000150703242	0.327557340178769	-5.46469667281916	4.63699018708589e-08	2.43881349781427e-06
Cops9	1272.30642664384	1.89742877477479	0.347299745646387	5.46337507746611	4.67166061411211e-08	2.44293822242451e-06
Dhx15	5368.15728417133	-1.48469262841883	0.271754226207287	-5.46336536928903	4.67191622359454e-08	2.44293822242451e-06
Glcci1	101.69003446776	-2.57674026189211	0.472372766451938	-5.45488742131853	4.90038820481981e-08	2.55500009291761e-06
Epc2	658.756785690558	-1.83309764032224	0.336389329030145	-5.44933350177099	5.05589290716165e-08	2.62848149986156e-06
Coq8a	458.002478390304	1.67315457394622	0.307329105383342	5.44417871473394	5.20449480200102e-08	2.69796224793386e-06
Zswim6	447.077076158602	-2.20234985321354	0.40482292493996	-5.44027948402422	5.31970497081701e-08	2.74978446055986e-06
Mmgt1	416.162701941362	-1.96057562642242	0.36045204100709	-5.43921355236231	5.35162771917837e-08	2.75052319242102e-06
Ppp3r1	1331.19235611336	-1.4821806972447	0.272495181260791	-5.4392914046659	5.34928991092859e-08	2.75052319242102e-06
Ptprk	1113.17753948217	-1.50217422498279	0.276235600311208	-5.43801821086942	5.38764690195758e-08	2.76116903725326e-06
Miip	172.59514376171	2.51233556743509	0.463064974089795	5.42544936026171	5.7808918221299e-08	2.95431412099783e-06
Gm48443	370.634459315174	-2.08412660734854	0.384300440441248	-5.42316996815195	5.855126891145e-08	2.98379912757785e-06
Myo5a	864.095477884414	-1.88606068368589	0.347870433914361	-5.42173320814668	5.90239291868327e-08	2.99941319022665e-06
Mdm2	2208.18723633441	-2.28798766156319	0.422075768303764	-5.42079842858107	5.93334327005941e-08	3.00667170201887e-06
Lefty2	270.62525708052	-2.42012274088505	0.447296099095609	-5.41056080251609	6.28276864453525e-08	3.16595380858703e-06
Tjp3	216.761454818482	1.77068332383181	0.327236156027141	5.41102592491322	6.26646982725975e-08	3.16595380858703e-06
2810025M15Rik	1849.08412164724	1.53115214163829	0.283258802334425	5.40548829910874	6.4632070305224e-08	3.24780654124301e-06
Naa15	2524.34320771424	-1.68218341126764	0.311279113432913	-5.4040998533947	6.51346539971738e-08	3.26396988363615e-06
Stk11ip	1581.1201309359	1.36311283312657	0.252326509905986	5.40217844583373	6.58364063080859e-08	3.28999659223787e-06
Dennd4c	535.825279658951	-2.0022758849585	0.370845730015466	-5.39921515309073	6.69330645726493e-08	3.3355593505265e-06
Taf1	1416.29610182509	-2.13400814973003	0.395660244695978	-5.39353695079924	6.90841109710222e-08	3.43327096946898e-06
Ints2	1273.09505406906	-1.47495720396654	0.273594783520989	-5.39102823886038	7.00556636632783e-08	3.47198948485039e-06
Tmco6	433.624704623667	1.71542215767679	0.318602550671983	5.38420723267498	7.27646326056213e-08	3.59636704713811e-06
Camk1	169.454951915443	1.92190493994557	0.357000432577	5.38348070357322	7.30590829632533e-08	3.60105425316145e-06
Ric8b	522.513435613098	-1.51306555022988	0.281392195012071	-5.37707007177284	7.57077149292981e-08	3.72143645047558e-06
Dpp4	333.184359493853	-1.93340274725964	0.359631093673312	-5.37607226202731	7.6128248465367e-08	3.72400698300882e-06
Hectd1	1393.8300906283	-1.76415290223787	0.328155474255874	-5.37596670065695	7.61728701069987e-08	3.72400698300882e-06
Ssh2	323.385226264306	-1.76792222511314	0.329015112396418	-5.37337696203763	7.72755409791316e-08	3.76770475476631e-06
Lmod1	74.7186167515971	2.19254026485938	0.408112220101062	5.372395524732	7.76974480873911e-08	3.77806459163487e-06
Elovl6	1654.07402363048	-1.73927716847131	0.323876193081082	-5.37019146707051	7.86530899911319e-08	3.81425199849468e-06
Sgsh	80.9856695090658	2.24523693641317	0.41846331506725	5.36543313492687	8.07551928644466e-08	3.90569351011962e-06
Rbm27	1784.47904849202	-1.57796993563093	0.294363384455164	-5.36061894570071	8.29372967707429e-08	4.00050490305936e-06
Mgst3	523.76745326525	1.95347792727181	0.364512768470774	5.35914814580341	8.36152698440193e-08	4.02245191462962e-06
Atg4b	1699.48262045454	1.37636063148974	0.256907938691124	5.35740794349106	8.44243577384476e-08	4.04243580103989e-06
H19	131.382548906054	2.24271777259284	0.418629047809364	5.35729134021807	8.44788412966761e-08	4.04243580103989e-06
Sox21	176.937358052362	-2.39160337691809	0.446483632099969	-5.35653091171459	8.48349918562651e-08	4.04873876478048e-06
Zfp266	991.84089750907	-1.61988138633577	0.302502446425736	-5.35493648225237	8.55864771716008e-08	4.0738259846324e-06
Apela	629.631193993744	1.83182482256226	0.342457484103178	5.34905764246739	8.84133812912162e-08	4.19730894340406e-06
Atf7	518.279627857669	-1.88638865730872	0.352891820183887	-5.34551539428073	9.0160134373897e-08	4.25011250728409e-06
Oaf	168.480253866611	2.2389617096642	0.418851307013603	5.34548101479717	9.01772502020358e-08	4.25011250728409e-06
Yes1	1051.46586158047	-1.8404129566554	0.34430037254407	-5.34537021571136	9.02324329428938e-08	4.25011250728409e-06
Arhgef16	212.300594215955	1.78556062731246	0.334312333671641	5.34099537310586	9.24376160146501e-08	4.34264216902158e-06
Nab1	222.545380519002	-2.1760035427982	0.407456882398849	-5.34045106806704	9.27156010015969e-08	4.34438816121768e-06
Pds5a	2933.96860795641	-1.57300887392108	0.29469486318484	-5.3377546419411	9.41046858239812e-08	4.39805319239539e-06
Zdhhc21	411.434680823383	-2.22162025450828	0.416340951269712	-5.33605989930372	9.4988033669056e-08	4.42786596224747e-06
Gm37206	103.992396475624	-2.56318103675569	0.480406124403355	-5.33544621217945	9.53098801064041e-08	4.43141813690601e-06
Gm4302	49.656953454842	-3.27469510862069	0.614089450426407	-5.33260277691928	9.68149400377396e-08	4.48982395444941e-06
Rbbp6	1671.07310482662	-1.81762828774417	0.340942784018436	-5.33118274662145	9.75751652986339e-08	4.51347687689065e-06
Tent4b	959.920834810748	-1.70831696835214	0.320811992638127	-5.3249785156227	1.00964972355819e-07	4.65833273989507e-06
Pura	906.901070013151	-1.60734798304209	0.30200748663539	-5.32221237608795	1.02512790615069e-07	4.71768046606083e-06
Upf2	688.727094953475	-1.64539763590775	0.309283403784127	-5.32003209928521	1.03748945328216e-07	4.76241978046061e-06
Rlf	1160.08266744198	-1.61918289540193	0.304512505566144	-5.31729523682968	1.05321101901018e-07	4.81010804631484e-06
Sdhc	4463.46025497676	1.66893555154814	0.313851989516547	5.31758793091909	1.05151872566523e-07	4.81010804631484e-06
Hspb8	701.661500318036	2.1193449852821	0.39911914254778	5.31005596913556	1.09591574598058e-07	4.98476748692611e-06
Tmem170b	145.167970966547	-2.08426318586795	0.392525552446214	-5.30987899482937	1.09698042810957e-07	4.98476748692611e-06
Actn2	123.832222357268	2.01376011771403	0.379374513578313	5.30810596294402	1.10770243447976e-07	5.020842190456e-06
Ythdf3	1403.96878327385	-1.76871736514532	0.333366891963324	-5.30561794762722	1.12291930521563e-07	5.07705871330575e-06
Fnbp4	1720.31547813696	-1.74704244260343	0.329466654706832	-5.30263812026134	1.14141046197452e-07	5.14776118350511e-06
Nynrin	898.573242817675	1.42454856021301	0.268783995913875	5.2999753775127	1.15818299119517e-07	5.21037934193539e-06
Pum2	2606.64578543751	-1.58131287431299	0.298513333774609	-5.2972939410035	1.17531417548653e-07	5.26120787240124e-06
Unc93b1	111.423616508661	1.90537159439221	0.359661322174961	5.2976827835419	1.17281482175348e-07	5.26120787240124e-06
Btbd7	805.215013661516	-1.59434813211522	0.301045613035681	-5.29603509593828	1.18344102439097e-07	5.28447427723094e-06
Trim52	76.8295245368716	-2.28309079445883	0.431343183551485	-5.29297988590173	1.20339160743242e-07	5.36029249335332e-06
Gm43041	4041.42046251879	-1.65292900476391	0.312336891261568	-5.29213503434553	1.20896569437659e-07	5.37185742033342e-06
Kank1	443.057071240708	1.6346385135502	0.30905227968439	5.2891973979921	1.22854248660426e-07	5.43219241254278e-06
Plekhb2	570.08367079256	1.49665190020387	0.282964089235904	5.28919377807028	1.22856679840214e-07	5.43219241254278e-06
Gm5039	599.407398008328	-2.24754151568108	0.424999521219194	-5.28833893561474	1.23432106870968e-07	5.44429146198595e-06
Secisbp2l	550.262337676619	-1.8663995087635	0.352966696532704	-5.28774960101816	1.23830328059792e-07	5.44853443463084e-06
Atrn	363.179782531215	-1.81370713925033	0.343347264993845	-5.28242780463924	1.2748307912398e-07	5.59560765789926e-06
Il13ra1	76.0986192203715	-2.19130159379291	0.414986238903938	-5.28041989917685	1.28888162848684e-07	5.63967447406213e-06
Kpna1	2117.0034892866	-1.44462855319215	0.273598628628339	-5.28010158689269	1.29112281473817e-07	5.63967447406213e-06
Megf8	2145.39183999727	1.42112611867394	0.269521138609043	5.2727816675462	1.34371383606203e-07	5.84922971490018e-06
Slc38a7	985.575885339905	1.46396753492928	0.277659575060162	5.27252674290838	1.34558222377138e-07	5.84922971490018e-06
Mmp15	247.627117524113	1.64752092485173	0.312670252452199	5.26919626005548	1.37022400648887e-07	5.94202910506232e-06
Srrm4os	64.9218783192607	2.9234799352459	0.555274362374269	5.26492871514101	1.40243763688139e-07	6.06714028041732e-06
Tril	57.9259460605928	-2.52612652138229	0.479927729492512	-5.26355608594128	1.41295376819777e-07	6.09801099959036e-06
Gprc5b	737.654718151586	1.53149705412779	0.291219868954412	5.25890303991425	1.44917270778293e-07	6.22686552066558e-06
Prrx2	122.743052787772	2.06407604778808	0.392496871541644	5.25883439447766	1.44971370215052e-07	6.22686552066558e-06
Pramef25	89.2471274858978	-3.27166699477843	0.622211246553184	-5.2581289922068	1.45528430316031e-07	6.23594509002661e-06
Cdk12	2716.08616181291	-1.69180669036223	0.322008251778399	-5.25392340419433	1.4889282226927e-07	6.36499173871475e-06
Paxbp1	609.183795148743	-1.74887092833387	0.333055852100751	-5.25098393348402	1.51288877043291e-07	6.4521308318226e-06
Usp24	1911.66064366427	-2.08181507192603	0.396572913061804	-5.24951403224453	1.52500983379968e-07	6.48848523626092e-06
Sccpdh	572.47362051455	1.59348980756922	0.303847698231278	5.24437017902408	1.56817074574073e-07	6.65642358897949e-06
Mef2a	252.250825328269	-2.18239320590187	0.41647585609798	-5.24014339354269	1.60451869097072e-07	6.79472234392294e-06
Birc7	42.9971484539702	2.67128422853002	0.509969832828882	5.23812205461643	1.62218771545435e-07	6.85345817020997e-06
Ubald2	4931.57152302295	1.63284584074223	0.311749364656062	5.23768778981689	1.62600820942218e-07	6.85354862102244e-06
BC080695	94.4080248643017	-2.82774345467144	0.540153731195831	-5.23507159417594	1.64920924490497e-07	6.91900808792692e-06
Hnrnph2	1335.85424360097	-1.33673051759833	0.255327976953349	-5.23534684114372	1.64675330366317e-07	6.91900808792692e-06
Fcsk	756.937952139048	1.52843251293361	0.292247903867652	5.22991779481088	1.69585431822067e-07	7.08279124868798e-06
Zfp317	544.966358558157	-1.5438749070831	0.295202123379957	-5.2298909283114	1.6961007868255e-07	7.08279124868798e-06
Cpeb4	228.844760905225	-2.66285381895872	0.509568634085033	-5.22570197779161	1.73495614168986e-07	7.21027722161905e-06
Edrf1	724.741273305049	-1.78205777721833	0.341043346509809	-5.22531166626078	1.73862006175404e-07	7.21027722161905e-06
Selenom	217.14063693983	1.72260327370588	0.329619661050505	5.22603314443048	1.73185327958302e-07	7.21027722161905e-06
Tns3	5009.92339339316	-1.72640162348251	0.330651225635194	-5.22121646507138	1.77751619178522e-07	7.35467708711132e-06
Gm5662	600.260566453328	-2.2265156302087	0.426579285234903	-5.21946495592872	1.79440762985805e-07	7.40042805099191e-06
Mdn1	6131.26688841917	-1.90537951437953	0.365090090897065	-5.21892968855389	1.79960059772167e-07	7.40042805099191e-06
Nfatc3	1056.08347483817	-1.62303779344624	0.310998392178136	-5.21879802039807	1.80088021861721e-07	7.40042805099191e-06
Lgr4	1106.95414037784	-1.57712288996437	0.302284672709134	-5.21734322759365	1.81507734505714e-07	7.44181711473428e-06
Togaram1	518.279938148277	-1.53149073865408	0.293675955008424	-5.2149000029987	1.8391642224616e-07	7.52347450639619e-06
Huwe1	11173.2636476048	-1.81686674038563	0.348517905718325	-5.21312308657691	1.85687598667234e-07	7.5787427148346e-06
B230219D22Rik	976.232645686941	-1.99138505474732	0.382029892529434	-5.21264197825537	1.8616998231869e-07	7.58085567985741e-06
Ccdc14	465.117200662755	-1.58489308841283	0.304092084050272	-5.21188538452985	1.86931032963848e-07	7.58085567985741e-06
Zfp352	30.1506926476781	-3.82971876147306	0.734814521684744	-5.21181692584475	1.87000043100695e-07	7.58085567985741e-06
Taf4b	540.00976790234	-1.4424792899887	0.27684991049714	-5.2103296237244	1.88505419701064e-07	7.62474836638385e-06
Mfap3	953.019170724507	-1.54651714825024	0.296857717364274	-5.20962419970542	1.89223505532628e-07	7.63667122999689e-06
Wac	1126.39465605582	-1.64381513444655	0.315611279492959	-5.20835357052954	1.90523617712013e-07	7.67197782036766e-06
Nup160	2708.65348661413	-1.52845648223995	0.293498756037366	-5.20771025702528	1.91185146577287e-07	7.68147003174666e-06
Gli3	235.051996757824	-2.05713733692894	0.395197778938968	-5.20533628111971	1.93645608749527e-07	7.76303729298103e-06
Clk4	354.612346384193	-1.65881930485287	0.31884832315135	-5.20253419700586	1.96589170177428e-07	7.86356680709714e-06
Cd38	141.565735720343	-2.05207299355509	0.394515304908184	-5.20150414451645	1.97682063268995e-07	7.86900277421442e-06
Gm9030	22.9521725351738	-4.71230672256162	0.905997726364966	-5.20123460074043	1.97969019133095e-07	7.86900277421442e-06
Plekhf1	407.179349795166	1.57431482517039	0.302684518067513	5.20117393258693	1.98033661834443e-07	7.86900277421442e-06
Tfrc	3921.22831678078	-1.40088432682886	0.269559313829925	-5.19694276901419	2.0259270051856e-07	8.03246663154907e-06
Sema4c	199.727947017326	2.01518607002965	0.388162374561851	5.19160588994322	2.08487957765915e-07	8.24807622389717e-06
Ptgr1	1052.36177581268	1.9011799539398	0.366261846268272	5.19076713370594	2.09429417322045e-07	8.26719187853325e-06
Rdm1	1070.5827940192	1.58170950063499	0.304828587640664	5.18884896222243	2.11597930527142e-07	8.33455604085075e-06
Fcgrt	151.231072436142	2.05954488324811	0.397385794683838	5.18273403528853	2.18656734525366e-07	8.59382895607319e-06
Soat1	905.062015121278	1.67992544375321	0.324206456728201	5.1816532610317	2.19927770948567e-07	8.62499345198293e-06
Pkd2	521.07983414765	-1.86380839000429	0.359753832536703	-5.18078814299814	2.2095032830679e-07	8.6462991814631e-06
Dcdc2c	69.3100732175166	-2.5653796182372	0.495218069551466	-5.18030293313153	2.2152584885632e-07	8.65005695534203e-06
Golga4	1303.1723064208	-1.80695076736378	0.349437890843568	-5.17102127362797	2.32818057881073e-07	9.05702873556203e-06
Hccs	404.840550485115	-1.72905553033809	0.334381059383578	-5.1709134887172	2.32952402067671e-07	9.05702873556203e-06
Gm48765	428.765741683159	-2.09666351270605	0.405628331997271	-5.16892767914484	2.35440978135586e-07	9.13409730229242e-06
Ccp110	733.454112107493	-1.66367404304574	0.322030600562146	-5.16619861634757	2.38902924594847e-07	9.24851665169753e-06
Gm428	61.9577936543591	-2.52859538414948	0.489574683025765	-5.16488182869622	2.40590872170656e-07	9.29391720333756e-06
Pnkd	1075.94485613185	1.59391998004894	0.30877648223244	5.16205110092897	2.44258586415861e-07	9.41543781825243e-06
Dr1	975.140876173641	-1.58232954349561	0.306755598233779	-5.15827438066742	2.49236200404941e-07	9.58485679365963e-06
Tgfbr1	517.828064158017	-1.80640125849042	0.350219347988564	-5.15791394411884	2.49716335533261e-07	9.58485679365963e-06
Arrb1	618.727450448204	1.49628148983407	0.290142996687485	5.15704844479058	2.50872913004674e-07	9.60880541529579e-06
Gm2027	87.1487621597108	-2.51584114499644	0.488031961175927	-5.15507455481901	2.5353003734945e-07	9.69000396988151e-06
Map4k3	942.588544175839	-1.68246309567458	0.326436388103446	-5.15403048492687	2.54946469245829e-07	9.72353975728278e-06
Chpf	1068.33582148993	1.56107822541143	0.302967714808008	5.15262237232338	2.56868889430939e-07	9.77619148804671e-06
Smg1	2480.08368438966	-1.68193596444376	0.326778505258643	-5.14702141474242	2.64655123998868e-07	1.0051323025136e-05
Stim2	309.844510823175	-1.80001068454234	0.349817183174758	-5.1455753779914	2.66702081147055e-07	1.01077847560775e-05
Ap3m2	235.311118223806	1.63742004033178	0.31826887517898	5.14476962100352	2.67849307065966e-07	1.01299821791824e-05
Gm48348	5238.89958783197	-1.62840853093364	0.31660740438102	-5.14330526829352	2.69946446355337e-07	1.01666678335079e-05
Tvp23a	39.1688829403109	2.73968677222218	0.532632558308033	5.14367124106176	2.69420845254657e-07	1.01666678335079e-05
Coro1b	2889.74817536575	1.46857873242464	0.28555945640584	5.14281246682821	2.70655760557584e-07	1.01721456676225e-05
Zzz3	971.812509373827	-1.63435082846975	0.317851194343922	-5.14187411453093	2.72011359068322e-07	1.02018397455146e-05
Kctd12	99.3655676374157	-2.51845744753889	0.489942665400391	-5.14031054119517	2.74284767996972e-07	1.02657618561522e-05
Hnrnph1	5229.31127621148	-1.85127132855735	0.360308541795903	-5.13801676565859	2.77653115987242e-07	1.03697969816407e-05
Tspan9	1266.14596327684	1.43060338393948	0.278455499529378	5.13763738319898	2.78214065361093e-07	1.03697969816407e-05
Gm2a	618.40420976548	1.38026713054786	0.268685642018321	5.13710788629987	2.78998801879882e-07	1.03776049194084e-05
Klf15	317.08935569787	1.64484980109611	0.320354966054644	5.13446013137672	2.82955065332804e-07	1.04815387651002e-05
Smyd3	880.402820293208	1.64478374645578	0.320340500132478	5.13448579176087	2.82916464986835e-07	1.04815387651002e-05
Capza1	911.371558063614	-1.6926642702263	0.329711945524457	-5.13376689320086	2.83999814979158e-07	1.04986816848853e-05
Miga1	702.158342475756	-1.44103293146077	0.280798858101508	-5.13190452840034	2.86824985515196e-07	1.0581437093444e-05
Hid1	157.919559930959	1.71251607143445	0.33438863023575	5.12133462859398	3.03380728719723e-07	1.11466157761788e-05
Taok1	1556.2149165919	-1.84518518767614	0.360292565150064	-5.12135238457559	3.03352158583029e-07	1.11466157761788e-05
Plin3	2274.88366793761	1.58378519695432	0.309421640211144	5.1185340361895	3.07919673823694e-07	1.12903880402021e-05
Polr2b	4081.87632566475	-1.48771455072701	0.29075246392694	-5.11677366593475	3.10806206879219e-07	1.13731115052761e-05
Mrtfb	418.597442829509	-1.62590360081866	0.317866235038611	-5.11505602544153	3.13647847271546e-07	1.14538606574467e-05
Cpd	381.214034898837	-1.80005547818209	0.35207842797142	-5.11265483816635	3.17662415780907e-07	1.15770302640153e-05
Zfp871	895.966000529462	-2.22465183282664	0.435302315579341	-5.11059039478313	3.21153601489321e-07	1.16806672799745e-05
Robo1	487.491906283128	-1.89796687080248	0.371459538807854	-5.10948480928431	3.23038461201779e-07	1.1702035823454e-05
Trip11	298.451000100565	-2.02928707218251	0.397132352453226	-5.10985080829325	3.22413307580884e-07	1.1702035823454e-05
Ints6	1228.57765482554	-1.59623870119495	0.312562035760142	-5.10695004053498	3.27400265069234e-07	1.18143707299454e-05
Sp1	3611.73241959178	-1.67310512279656	0.327615187967168	-5.10692173088212	3.2744929961046e-07	1.18143707299454e-05
Lmbrd2	395.14020031267	-1.95336869848695	0.382592630893115	-5.10560983343315	3.29729402132956e-07	1.18728910468633e-05
Suox	191.511450545148	1.82053874615498	0.356654481362216	5.104488633373	3.31690209429107e-07	1.19197039404404e-05
Anln	2979.94649400571	-1.6979257217362	0.333233264420666	-5.09530681064536	3.48176916186527e-07	1.24872993399701e-05
Pnn	2102.70947252279	-1.72950668210205	0.339500541192014	-5.09426782069216	3.50091576977508e-07	1.25310556521315e-05
Nxf3	26.333488504767	-3.32789301250551	0.653317256041238	-5.09383914435508	3.50884503952286e-07	1.25345672302955e-05
Gm8038	768.384713667915	-1.66542381040499	0.327055765718535	-5.09217077016236	3.5398704654113e-07	1.2620407746249e-05
Nes	203.031965280482	-2.23855610018291	0.439689787647953	-5.09121695129126	3.55772666152738e-07	1.26590510796753e-05
Olfr1565	44.6013073373223	-2.91085246959892	0.571954400663463	-5.08930863408402	3.59371310291002e-07	1.27619260583655e-05
Ubap1l	98.2602384564535	2.10964410298223	0.414720918218794	5.08690063680185	3.63962394588975e-07	1.28995709202065e-05
Kcnab2	63.0636707690032	2.73597483958233	0.537974777054729	5.08569352370213	3.66285124923147e-07	1.29564385364972e-05
Fam169b	308.864149044018	1.54825553119164	0.30469425107344	5.08134146193152	3.74778729380082e-07	1.32309359648076e-05
Gabarapl1	841.272016379835	1.3898001502132	0.27355228839557	5.08056488346198	3.7631417350482e-07	1.32550167107498e-05
Gtf2a1	579.870109518244	-1.60230801489455	0.315401366834821	-5.08021899516272	3.77000013315884e-07	1.32550167107498e-05
Psap	6962.51537513049	1.40422402605034	0.276428356485873	5.07988414756609	3.77665110273026e-07	1.32550167107498e-05
Pex6	1077.37900187203	1.34773765637136	0.265358826451032	5.07892529672483	3.79575914544166e-07	1.32962126182073e-05
Hexa	1099.89644323412	1.68258861554232	0.331538066754326	5.07509931518403	3.87293660800112e-07	1.35358588852351e-05
Pou2f1	1900.59128837586	-1.63622085544286	0.322421196452138	-5.07479307640912	3.8791790707686e-07	1.35358588852351e-05
Pld4	62.7404999995278	2.18562063014207	0.430803721097691	5.07335596956567	3.90860341160647e-07	1.35859740935223e-05
Socs4	398.686910765485	-1.75659896925956	0.346227072224387	-5.07354597655818	3.9047007548426e-07	1.35859740935223e-05
Bhlhb9	525.140896126535	-1.45140353726362	0.286241206109826	-5.07056114313164	3.96644456695263e-07	1.37605115361203e-05
Scube3	538.042312465041	1.70440182981334	0.336338581009187	5.06751804892339	4.03036297804103e-07	1.39554219047716e-05
Cyth4	62.6320884707766	2.46677788347555	0.486820288274394	5.06712218633985	4.03875053868843e-07	1.39576742754673e-05
Kdm2a	1973.64367662713	-1.60583787175831	0.31714961108032	-5.06334491878541	4.11963521285215e-07	1.42099845582893e-05
Igtp	52.7195805048787	2.61980152746957	0.517502261202607	5.06239629056209	4.1401929531884e-07	1.42536413884578e-05
Ttc3	1203.54710718724	-1.69638139496792	0.335573369945083	-5.05517286799468	4.30001099534784e-07	1.47756568297286e-05
Aldh3b1	61.1517435938425	2.58374412803956	0.51131851092294	5.05310109617555	4.34693655755999e-07	1.48802154645887e-05
Tbc1d17	841.318995758154	1.42588184151813	0.282171968951535	5.05323702710893	4.34384264289992e-07	1.48802154645887e-05
Aldoc	288.192898991494	1.66108870471824	0.328762163243872	5.05255437039469	4.35940203022644e-07	1.48946236032737e-05
Ramp3	407.745263256476	1.78946922751559	0.354445700718872	5.04864136844165	4.44963143392799e-07	1.51741684438678e-05
Ythdf2	1710.36806551399	-1.4342990186367	0.2842801855912	-5.04537105058475	4.52642082921476e-07	1.5406911652648e-05
Zhx1	128.750433332585	-2.17092296402052	0.430448441775551	-5.04339835699186	4.5733575184966e-07	1.55081521867817e-05
Znrf3	390.658459027361	-1.48557897475433	0.294549112475425	-5.04356968611907	4.56926250530575e-07	1.55081521867817e-05
Mllt10	1087.04923365343	-1.50888229481326	0.299214690274987	-5.04280820379024	4.58749014686171e-07	1.55268897278396e-05
Kif26a	620.40021000236	2.16035598249009	0.42869529618405	5.03937412357936	4.67056693627105e-07	1.57784695749681e-05
Wdr86	319.883913155022	2.54548458802728	0.50540218891531	5.03655236137852	4.73991492568568e-07	1.59828159363308e-05
Dop1a	227.085365068481	-1.83881411314874	0.365211685501688	-5.03492682777325	4.78031398426976e-07	1.60889672157139e-05
Slc26a11	113.203812304036	1.85611131060057	0.368693418890274	5.03429466190979	4.79611459432879e-07	1.61120870170748e-05
Smyd2	773.892233626946	1.32208284926865	0.262713341516469	5.0324160989965	4.84336596962229e-07	1.62126065125145e-05
Tsc22d2	524.368393031481	-1.6763049705851	0.333126628540282	-5.03203534923177	4.85299751483249e-07	1.62126065125145e-05
Wnk1	4825.08861540565	-1.83316908792544	0.364289493103714	-5.03217666890968	4.84942050167128e-07	1.62126065125145e-05
Trappc6a	482.06589498697	1.47112879760258	0.292391898599589	5.03135963974568	4.87013593734199e-07	1.62397878576062e-05
Cntn2	268.732818343365	1.63385295688697	0.324823479833924	5.02997184108219	4.90551874877687e-07	1.63275937689916e-05
Foxo4	2164.76772692245	1.51398179013304	0.301034398279381	5.0292650899249	4.92363296768308e-07	1.63577051081036e-05
Fbxo6	1498.3853450202	1.44153337156861	0.286650283671484	5.02889218564555	4.93321658346015e-07	1.63594167583862e-05
Oas1a	355.101129894026	1.88315622737057	0.374498310407643	5.02847723216894	4.94390200834059e-07	1.6364769216599e-05
Senp6	1170.90023184695	-1.55214452758733	0.308714319233391	-5.02776978872137	4.96217079946779e-07	1.63951577330401e-05
Kcnq1ot1	273.427853082505	-2.28683991867886	0.454921098353537	-5.0268935139642	4.9848897118263e-07	1.64401115907397e-05
Eno2	122.550231532308	2.064817945595	0.410944735024339	5.02456357172384	5.04578644737598e-07	1.66105816625297e-05
Nkapd1	612.741690075061	-1.39083294503156	0.276864153945751	-5.02352119337227	5.07326235251118e-07	1.66706107175413e-05
Tmem51	467.559590451308	1.74340006104341	0.347159238832878	5.021903109664	5.11619921900718e-07	1.67551666068583e-05
Tnpo1	4870.89177787586	-1.43965069440263	0.286677264248678	-5.02185165669019	5.11757028845839e-07	1.67551666068583e-05
Itga3	2876.96700909315	1.46568967335301	0.291934529706616	5.02061087061533	5.15074106488154e-07	1.68332189874027e-05
Kifc3	1359.12251789961	1.91816776026248	0.382470148515761	5.0152090763325	5.29758268879757e-07	1.72818068184283e-05
Bag2	174.468090124406	1.87114197511182	0.373132354023846	5.01468702709238	5.31198601586213e-07	1.72975140299915e-05
Gm17131	748.067263716281	-1.83661382052605	0.366305582881442	-5.01388432597403	5.3342062135925e-07	1.73073885059728e-05
Itch	1041.65669860367	-1.33331322427239	0.265906659283064	-5.01421524330103	5.32503499574854e-07	1.73073885059728e-05
Arhgdib	314.491964593676	2.29510327191189	0.45784771380785	5.01280928722756	5.36410563301784e-07	1.73420189282512e-05
Fancm	1142.68990100575	-1.79531461190692	0.3581397025009	-5.01288910268865	5.36188023066118e-07	1.73420189282512e-05
Ldhb	11235.5736545758	2.05909168792747	0.410897939215174	5.01119984164531	5.40917044795699e-07	1.74252562287757e-05
Zmpste24	712.023080317856	-1.31344473379035	0.262096066084211	-5.01131036956635	5.40606400498416e-07	1.74252562287757e-05
Emsy	880.217120429731	-1.95287372785544	0.389835168598837	-5.0094857651621	5.4575663038041e-07	1.75498210553701e-05
Gm27204	50.1713503439462	2.67885158456133	0.534932602893246	5.00783008938406	5.50470947578844e-07	1.76699215201465e-05
Mterf3	486.595567367506	-1.48411008137996	0.296475007200368	-5.00585224837163	5.56154063927281e-07	1.78206382118084e-05
Dpy19l4	255.849565661198	-1.72869980702069	0.345400756553232	-5.00491030845286	5.58880473139317e-07	1.78762477578604e-05
Eda2r	1009.60911124854	-1.77155559638726	0.354020117710865	-5.00410995805082	5.61207178748695e-07	1.79188982382769e-05
Ufc1	1340.9200295404	1.46802399692545	0.293457671966666	5.00250679114022	5.65895879062464e-07	1.80366813750651e-05
Ccser1	37.6452946428501	-3.01189756206415	0.602141405923774	-5.00197716422351	5.67453134027377e-07	1.80544171743455e-05
Mex3c	1044.12207085993	-1.5376736081879	0.307467459448004	-5.00109380988961	5.70059644901833e-07	1.808776448599e-05
Ralgapa1	412.531555406803	-1.9867934422576	0.397283780853261	-5.00094274674512	5.70506540605782e-07	1.808776448599e-05
Ddx6	6100.51405312609	-1.38789373774637	0.277649490277355	-4.99872604253642	5.77103267718013e-07	1.8232824780443e-05
Hspa13	360.926837587307	-1.63950562460707	0.327970387069992	-4.99894407923232	5.76451162029106e-07	1.8232824780443e-05
Aldh9a1	2242.36491887238	1.39072084434349	0.278316576606109	4.99690266854541	5.82584538599848e-07	1.83738200635337e-05
Atg9a	607.093535904571	1.45073485208551	0.290360753699583	4.99631866084246	5.84350719218254e-07	1.83973594671855e-05
Gm13083	21.2971510453396	-4.92520410763917	0.986349906243126	-4.99336399432389	5.93365754442561e-07	1.85838857814997e-05
Luzp1	2626.24114253671	-1.5345518789884	0.307299164043905	-4.99367410830037	5.92413299368736e-07	1.85838857814997e-05
Npat	813.127574070435	-1.43897960579672	0.288144487243744	-4.9939515399421	5.91562470862791e-07	1.85838857814997e-05
Alpk3	659.130617295359	2.17821297921464	0.436268464546348	4.99282702333218	5.9501844881252e-07	1.86033497687658e-05
2310009B15Rik	172.606508859653	1.65580024525226	0.331692692669739	4.9919708267463	5.9766284075616e-07	1.86536983516283e-05
Mipep	995.72176339733	1.29540437590963	0.259565188031232	4.99067068945223	6.01700032366007e-07	1.87149458342806e-05
Oplah	326.972637783582	1.64905944295357	0.33042458545587	4.99072864290181	6.01519516671429e-07	1.87149458342806e-05
Atad5	813.326359945103	-1.47186593479947	0.295086339243751	-4.98791620978313	6.10340275754473e-07	1.89510130371957e-05
Fam169a	2077.70183092325	-1.57631836084187	0.316449443629228	-4.98126444073887	6.31701464231482e-07	1.95805745957662e-05
Epm2aip1	603.090208274409	-1.4868265030427	0.298591927915068	-4.97945980463886	6.37619934196827e-07	1.97301262657131e-05
Peg10	3718.7438335727	-1.63517346453708	0.328551086520363	-4.97692301631068	6.4603000224946e-07	1.99561322612676e-05
Kcnj12	157.046448387876	2.07117916400475	0.416186560747435	4.97656426071302	6.47227958286731e-07	1.99589613119532e-05
Igf2	327.293334507095	1.99577050113603	0.401162484320264	4.97496794725882	6.52584370815666e-07	2.00897987193082e-05
Cdc27	1200.89329399937	-1.40313463010974	0.282242099308417	-4.97138674048934	6.64756943382767e-07	2.03259275270714e-05
Inpp4b	17.1514264745974	-5.03701729091575	1.01332335961839	-4.97078967252139	6.66807551222121e-07	2.03259275270714e-05
Kat6a	1205.80446485898	-1.78126366300817	0.358350560268016	-4.97072939323978	6.67014916631168e-07	2.03259275270714e-05
Ppm1h	86.9677498073064	2.11841947399925	0.426075425806018	4.97193535626181	6.62878101133493e-07	2.03259275270714e-05
Renbp	1309.88236466716	1.88705030625179	0.379607151859031	4.97106099558565	6.65874947692012e-07	2.03259275270714e-05
Thnsl2	139.26588683944	1.80646608044473	0.363321116170649	4.97209217973514	6.62341969575958e-07	2.03259275270714e-05
Loxl2	407.42465142226	1.76556015017089	0.355502658629835	4.96637678316008	6.82153606219966e-07	2.07521940239598e-05
Gm21818	170.695099429784	-1.97558194481746	0.397857956244678	-4.96554590352971	6.85080856496954e-07	2.07596000075161e-05
Pnisr	1307.70905884437	-1.69588316373327	0.341529702361692	-4.96555102530226	6.85062775092891e-07	2.07596000075161e-05
Ppp1r1a	260.814007349273	1.47429711758612	0.296918353395762	4.96532834944369	6.85849312886895e-07	2.07596000075161e-05
Kmt2c	1268.47005661341	-1.75680386675566	0.354228321838039	-4.95952400880838	7.06661143434844e-07	2.1353713614011e-05
Gm8300	439.445160496898	-2.10970368546748	0.425564533309554	-4.95742365807748	7.14340966494637e-07	2.15496840059586e-05
Pde3b	138.097604811502	-1.97372699694171	0.398194131017056	-4.95669534832287	7.17022721500123e-07	2.15944739496865e-05
Syde1	185.872620202212	1.63358655769663	0.329630021866196	4.95581849143504	7.20264321868192e-07	2.16559472775036e-05
Zfp146	517.59458607745	-1.52115162739369	0.307010051256359	-4.95472907537967	7.2431139145144e-07	2.17413935137837e-05
Zfp397	347.590733885467	-2.36696058562195	0.478107066173515	-4.95069149378129	7.39502518408836e-07	2.21605073622847e-05
Napb	65.527047614258	-2.18164491337316	0.440707282996911	-4.95032643558207	7.40891056336477e-07	2.21652979374959e-05
Bri3	800.217627939288	1.41317231439838	0.285509085269455	4.94965795244193	7.43440217066065e-07	2.22047376090593e-05
Fbxo11	654.868730797252	-1.82685273751829	0.369261092583657	-4.94731986177074	7.52422804440962e-07	2.24358799869669e-05
Aamp	7659.86521949532	1.50760919584535	0.304797089716957	4.94627162367382	7.56483835803771e-07	2.24456717070724e-05
Sema6a	29.0798737875698	-3.67361600361079	0.742689704913532	-4.94636721002951	7.56112646786084e-07	2.24456717070724e-05
Usp32	556.244650985382	-1.59287191100395	0.322024475526608	-4.94643119408585	7.55864276528002e-07	2.24456717070724e-05
Atad2	1696.75531891193	-1.61621808328244	0.326796779592166	-4.94563650626985	7.58954639261346e-07	2.24820060628484e-05
Ppp4r3b	985.519256339663	-1.62210148144364	0.328012847823257	-4.94523763995269	7.6051032505895e-07	2.24911578099401e-05
Abca3	512.430524356518	1.42495612610263	0.288235741204269	4.94371766717433	7.6646683217494e-07	2.25220031706468e-05
Btaf1	1665.27159612567	-1.48610342397174	0.300555194312751	-4.94452750141237	7.63287662401861e-07	2.25220031706468e-05
Rev3l	516.662843371097	-1.83653448350834	0.371490078664558	-4.94369725864647	7.6654711456636e-07	2.25220031706468e-05
Zfc3h1	712.162892228713	-1.89255039334146	0.382785612432315	-4.94415237112944	7.64758730519997e-07	2.25220031706468e-05
6820431F20Rik	3440.97662559507	-1.63741190579983	0.331258233489673	-4.94300741916766	7.69265551746026e-07	2.25295485269834e-05
Pstpip1	152.257606101767	1.6269854892321	0.329149516031465	4.94299827278667	7.69301657018944e-07	2.25295485269834e-05
Tle4	2610.50655127356	-1.41986498836367	0.287328204020416	-4.94161369645003	7.74786130257983e-07	2.26533902590827e-05
Arrdc3	1020.81677354077	-1.57958093901049	0.319705358857096	-4.94073963807576	7.78267752707825e-07	2.27183661146427e-05
Atad2b	914.534436244374	-1.8075242652017	0.36593019697166	-4.93953294961794	7.83099108450731e-07	2.28224683626029e-05
Ckap5	1814.67833174678	-1.59662500755234	0.323409253359609	-4.93685629265839	7.93919275811658e-07	2.31004898961973e-05
Abcb7	660.741281671398	-1.57567449755157	0.319691614516511	-4.92873264735004	8.27647388827706e-07	2.40430900071688e-05
Gm15903	20.4428513629787	-5.04495529900105	1.0237762572049	-4.9277908756887	8.31645594343414e-07	2.41203963375485e-05
Wdr47	417.623972844304	-1.59538597806504	0.323840869079148	-4.92645039707796	8.37368569415548e-07	2.42473980614069e-05
Atxn7	181.141151790828	-2.32080190865176	0.471692521300753	-4.92015837404387	8.64742117498462e-07	2.48802995210084e-05
Ndufs2	6151.34825261427	1.41298833738952	0.28718169288367	4.92018945637279	8.64604799006822e-07	2.48802995210084e-05
Spopfm3	33.4900595537857	-3.34013629349591	0.678746246457764	-4.92103832754493	8.60862681907945e-07	2.48802995210084e-05
Usp38	903.230620819052	-1.49276075826541	0.303373980627863	-4.92052995176445	8.63101900139631e-07	2.48802995210084e-05
Neil2	203.971337840768	1.63722439846497	0.333021521854056	4.91627204557209	8.82077995860141e-07	2.53382492228809e-05
Rfx7	1121.66806521735	-1.34312761360476	0.273217562528865	-4.91596367807746	8.83467780553884e-07	2.53382492228809e-05
Map4k5	515.043847526305	-1.45642624909582	0.296314292095427	-4.91514006562595	8.8719007242147e-07	2.54046173118783e-05
Eif2d	4562.69296597355	1.46233555625051	0.297599630287547	4.91376805420616	8.93424392477539e-07	2.54850211223109e-05
Gm4840	129.603647335251	-1.96035610328769	0.398963997826615	-4.9136165517863	8.94115389006571e-07	2.54850211223109e-05
Gm7942	135.506510500096	-2.5833276457803	0.525751556212054	-4.913590107831	8.94236051575543e-07	2.54850211223109e-05
Cdc42ep5	229.538452307985	1.90385229748007	0.387694822074269	4.91069828401102	9.07526350254106e-07	2.58229895245806e-05
Gm21319	95.8948262521374	-2.48459466857111	0.506416645398175	-4.90622630821618	9.28453926252749e-07	2.6376864298582e-05
Ncapg2	944.330514797706	-1.49551826689451	0.304858830264394	-4.90560914898708	9.31378290111936e-07	2.64183401786468e-05
Ceacam1	254.956946733263	-1.9508250250496	0.397732181737002	-4.90487095243294	9.34887828779446e-07	2.64762581337225e-05
Sertad4	72.0735939849193	-2.15297373973007	0.439094906555166	-4.9032081848109	9.4283966816839e-07	2.66596044102786e-05
Mib1	1212.01199047482	-1.78396748437731	0.363890477779452	-4.90248465764619	9.46320081309231e-07	2.67161412626268e-05
Canx	6950.68172941717	-1.38275648924672	0.282188881778162	-4.90010974398967	9.57831374523786e-07	2.69988718693892e-05
Ppil4	851.872549418588	-1.45677651997073	0.297318069627266	-4.89972412977464	9.5971313639117e-07	2.70097113580292e-05
Grtp1	1075.60459908063	1.56769732030529	0.320043852839836	4.89838285095833	9.66286212170563e-07	2.71523415382507e-05
Arhgef12	1222.35714161928	-1.64723401252828	0.336439541420175	-4.89607733257213	9.7768604347205e-07	2.74125802808461e-05
Atp2b2	53.8920994546109	2.41136461751772	0.492527713644543	4.89589631347729	9.78586568784084e-07	2.74125802808461e-05
Otud6b	1609.66523643433	-1.28880867731696	0.26335092318489	-4.89388327077224	9.88654924465761e-07	2.76516819183912e-05
Car14	34.4309461101031	2.87586126068525	0.588073384069102	4.89031018677649	1.00677200718457e-06	2.81148096123988e-05
Skil	1613.23347505452	-1.75367146689504	0.358748885840067	-4.88829801600231	1.01711479966061e-06	2.83597387726079e-05
Ckap2	1414.65657488237	-1.31723993238555	0.269557556720098	-4.8866741055727	1.02553639102888e-06	2.85504266885201e-05
Actr1b	3986.84411217899	1.36256866801943	0.27894661025052	4.88469340708501	1.03589916143065e-06	2.87638323911895e-05
Sox11	193.280799230993	-2.02645105618544	0.414865310823883	-4.88459990101631	1.03639085666703e-06	2.87638323911895e-05
Ammecr1	257.180851821075	-1.49320050648647	0.305922724752572	-4.88097282637031	1.05563788795377e-06	2.92076922368129e-05
Gpc1	1196.16045431356	1.59386393588106	0.326566382213689	4.88067364765707	1.05724074449217e-06	2.92076922368129e-05
Tbc1d9b	688.050422946782	1.28312465033194	0.262879179585729	4.88104326996916	1.05526082513549e-06	2.92076922368129e-05
Csnk1g1	648.876805924759	-1.75746369520961	0.360411233797149	-4.87627335223066	1.08108772093739e-06	2.98208294888539e-05
Pdlim4	38.2671251270642	2.70926050568227	0.555750862839356	4.87495510459585	1.08833203654517e-06	2.99748243347708e-05
Ina	1125.80595945336	-1.61303043931111	0.330988045672273	-4.8733797501202	1.09705054186089e-06	3.01688899011745e-05
AL627257.1	13.6229334905732	-7.17619141277681	1.47284771009596	-4.87232411306751	1.10293033578212e-06	3.02111534866686e-05
Pou4f1	123.410935581464	-1.89100272552478	0.388120741849354	-4.87220218253308	1.10361142725691e-06	3.02111534866686e-05
Slc16a9	61.8640041079229	2.80850656438206	0.576410396757445	4.87240788886029	1.10246260724204e-06	3.02111534866686e-05
Gdap1l1	61.4564763158928	2.07564841323482	0.426111531497398	4.87113879772459	1.10956856803304e-06	3.02967968192123e-05
Prkx	261.897099080177	-1.75597836713362	0.36049319589289	-4.87104441121092	1.11009881915185e-06	3.02967968192123e-05
Ccnt1	1666.28662536025	-1.61101608989809	0.330769731207327	-4.87050639131277	1.11312600444174e-06	3.0333524350648e-05
Mpst	429.383118748192	1.40668607563279	0.288952530501655	4.86822549430738	1.12604799526331e-06	3.05932316785393e-05
Pank3	736.553829496173	-1.46066545859525	0.300031879937004	-4.86836751781823	1.12523919143403e-06	3.05932316785393e-05
Actr2	4984.1655205963	-1.36198237880356	0.279939482325149	-4.86527433533518	1.14298156515763e-06	3.10065976472837e-05
Tpgs1	600.254467734513	1.43659794895453	0.295312277543727	4.86467396785361	1.14645630446227e-06	3.10541617605095e-05
Lpp	371.809809822985	-2.03633590808678	0.418639882002036	-4.86417084380143	1.14937605522821e-06	3.10865727680914e-05
Ssr3	3526.36216560928	-1.26046623475995	0.259250410604937	-4.86196427546156	1.16226602248583e-06	3.13881422838988e-05
Gm4971	145.691083283078	-2.30025316370136	0.473295090169015	-4.86008245485904	1.17336872090802e-06	3.16406154337528e-05
Tmem263	420.426996294319	-1.54003906397226	0.317166898591161	-4.85561094431051	1.20016135589199e-06	3.23147923287933e-05
Ect2	2561.88979034238	-1.53291150283229	0.31572062340724	-4.8552783352864	1.2021776483411e-06	3.23208416931051e-05
Wnt11	56.2065034354631	3.2314909149744	0.665760806531465	4.85383171143716	1.21098512866616e-06	3.25091841088356e-05
Bmpr1a	1121.61637529131	-1.29242734515772	0.26631356425441	-4.85302860474303	1.21590144706414e-06	3.25443057938237e-05
Slc7a4	71.1414531075682	2.22093747509717	0.457628907941485	4.85314069228589	1.21521413796778e-06	3.25443057938237e-05
Vill	787.336950117567	1.45321546370085	0.299606883258559	4.85040746692972	1.2320810312373e-06	3.29285063755866e-05
Arpin	203.899041962182	1.71490638079278	0.353715510099497	4.84826458503443	1.24546215674738e-06	3.32368895084655e-05
Acvr2a	234.804557872081	-2.06007505819516	0.425005372613794	-4.8471741557657	1.25232485170956e-06	3.32801689672069e-05
Zfp626	303.69883998423	-1.72032771008534	0.354916939176527	-4.84712765211156	1.25261833307835e-06	3.32801689672069e-05
Zfp654	479.826440739673	-1.64383421534852	0.339101501886723	-4.8476170297165	1.24953321714963e-06	3.32801689672069e-05
Engase	576.412959573326	1.39504738592439	0.287845502254372	4.84651444958684	1.25649440555823e-06	3.32851087757276e-05
Kif11	2277.32431417687	-1.36809154939816	0.282273403104038	-4.84668953700153	1.25538649719964e-06	3.32851087757276e-05
Fat1	5436.18808050622	-1.71017260395608	0.352999996786707	-4.84468164170953	1.26814854334577e-06	3.35445743723719e-05
Sec24b	989.497385630122	-1.48644932316635	0.306972121505281	-4.84229419882606	1.28348541424986e-06	3.39005517907283e-05
Ppp6r3	3106.08115738246	-1.42322531459611	0.294024789716394	-4.84049428610732	1.29516580349867e-06	3.4159051308649e-05
Phtf2	694.244273393597	-1.52984998307948	0.316194513709332	-4.83831918882005	1.30941738998501e-06	3.4484510533328e-05
Nxn	1121.33100086823	1.51853367606058	0.31389090740483	4.83777529147126	1.31300459799038e-06	3.45285757255778e-05
Cdc42ep4	2519.45758606701	1.23813175464919	0.256018531380331	4.83610208985175	1.32409935658042e-06	3.47696541378615e-05
C130074G19Rik	148.846804932731	1.81306710334688	0.375069392033414	4.8339511084001	1.3384947267551e-06	3.50965768468925e-05
Tecpr1	487.833810240799	1.42369648656156	0.294567652201904	4.83317321477553	1.34373772065815e-06	3.51829150662888e-05
Slc35a3	337.466768916972	-1.94427553231496	0.402307696870625	-4.83280719568287	1.34621151313047e-06	3.51966024592373e-05
Stil	356.895431488421	-1.40468571061016	0.290691538422097	-4.83222084218529	1.35018359842879e-06	3.52493663034086e-05
Tcn2	395.427806321807	1.74376500266625	0.361056921750768	4.8296124450702	1.3679904558146e-06	3.56626413625656e-05
Pbxip1	390.732886787709	1.44387386309793	0.299092741679509	4.82751221239967	1.38249213370704e-06	3.59886841155484e-05
Gmpr	283.53672071347	1.60938803464845	0.333475633701523	4.82610383488748	1.39229938010586e-06	3.61917591024636e-05
Mycbp2	891.023645483594	-1.49409194726072	0.309688283944932	-4.8245026522424	1.40353049900872e-06	3.63788652329272e-05
Prr18	46.2952754050833	-2.58745578551238	0.536305777283471	-4.82459055096986	1.40291170057697e-06	3.63788652329272e-05
Gm48082	573.560965187086	-1.8375251245761	0.380912037321379	-4.82401432492869	1.40697305794318e-06	3.64157732644117e-05
Palm	551.107298056371	1.59316037154291	0.330304519550372	4.82330781822666	1.41196809090501e-06	3.64926996560549e-05
Aspg	211.202147164185	1.78308517364429	0.369708248019686	4.82295210668209	1.41448943684147e-06	3.65055642927327e-05
Acbd6	1330.13081321109	1.36260027060014	0.282544120328693	4.8226106033103	1.41691414601283e-06	3.65159017058163e-05
Cep126	95.1110711250783	-2.19374381943425	0.455083761521168	-4.82052757079581	1.43179066061892e-06	3.67941645549364e-05
Gm2016	455.387627273501	-2.12832716571809	0.441491784325619	-4.82076278943474	1.43010329339025e-06	3.67941645549364e-05
Cacna2d1	66.2940114471833	-2.76997242472235	0.575065694973565	-4.81679301849101	1.4588387547739e-06	3.74359191125478e-05
Hif1a	1706.21877267584	-1.33845904635576	0.27793049260835	-4.815804965459	1.46607666999189e-06	3.75682146685423e-05
Tmem177	472.719582986974	1.53372192260898	0.318514375195971	4.81523611505865	1.47025939383521e-06	3.76219566876415e-05
Kbtbd2	501.590983906193	-1.60691927305933	0.333772675195495	-4.81441230058195	1.47633720018067e-06	3.77078496108083e-05
Mob1b	322.840859159848	-1.97635728519867	0.410525349109836	-4.81421497962088	1.4777965451686e-06	3.77078496108083e-05
Olfr552	103.046655512638	-2.08862289514904	0.434154721228644	-4.81078010447129	1.50342349130962e-06	3.83075703152903e-05
Entpd6	905.704737792612	1.32209239489639	0.274848504856098	4.81025863898584	1.50735121071453e-06	3.83534779143725e-05
Map3k7	1797.24680448033	-1.47805866923467	0.307330006247902	-4.80935359120913	1.51419153392566e-06	3.8419149468381e-05
Topors	1761.54443671119	-1.29251693919316	0.268737672655678	-4.80958596694111	1.51243240317695e-06	3.8419149468381e-05
Pcgf6	1102.35204421962	-1.37539186084207	0.286011722365995	-4.80886534812042	1.51789404261831e-06	3.84590007427448e-05
Fam122b	619.921130810463	-1.65523137236532	0.344270916910584	-4.80793262242138	1.52499142108736e-06	3.85846356751976e-05
Chmp2a	1986.80697812791	1.29988618065486	0.27040595384906	4.80716553075771	1.53085234180411e-06	3.86786782158908e-05
Zfp870	461.373014606358	-1.38234360615858	0.287581240530752	-4.80679339030379	1.53370345534549e-06	3.86965179502555e-05
Gm38356	69.648884469846	-2.31224899075692	0.481261630525552	-4.80455711424964	1.55094425246191e-06	3.90768635676157e-05
Tsix	217.022162515528	-1.67772319432971	0.349312375837968	-4.8029308732764	1.56359877493857e-06	3.93407557878548e-05
Zfp444	623.366561133234	1.59401181955081	0.331997926498396	4.80127040660451	1.57662201100969e-06	3.96131769897143e-05
Ahr	98.958632427165	-2.08869400543517	0.435074129723146	-4.80077729917954	1.58050954951582e-06	3.96476120024129e-05
Gk5	346.028255213146	-1.70097731165165	0.354330452386997	-4.8005394404934	1.58238806218056e-06	3.96476120024129e-05
Ralgapb	866.977460243239	-1.46329077259393	0.304972844160218	-4.79810186583428	1.60176316432287e-06	4.00774028909633e-05
Gm21897	790.270892514172	-1.82900691031693	0.381228528802645	-4.79766536901485	1.60525665554606e-06	4.01091829169681e-05
Clcn3	1056.26958112073	-1.47055588723885	0.306587447078386	-4.79652999903438	1.61437789650029e-06	4.02812963386794e-05
Tmem38a	248.784714807832	1.50567479966764	0.314077391127719	4.7939611134103	1.63519984145291e-06	4.07444822373073e-05
Shc2	267.01808750378	1.42046960452985	0.296325236922025	4.79361670063773	1.63801100606657e-06	4.07582324819874e-05
Tspan32	67.8860283256372	2.32403291465694	0.484874599247096	4.79305972774332	1.64256696106351e-06	4.08153002446085e-05
Cdk13	1165.54599172487	-1.4729631393567	0.307364522929045	-4.7922353735559	1.64933241630294e-06	4.09270382257291e-05
Rest	4185.43654076298	-1.48185206310722	0.309299121119043	-4.79099991537602	1.65952196618412e-06	4.1123319052145e-05
Chd1	1906.76688404892	-1.737815847505	0.362783516412595	-4.79022824600602	1.66591704664619e-06	4.12251625809291e-05
Cmtm7	847.885152503533	1.43012851618333	0.298586264728674	4.78966612038529	1.67059047327304e-06	4.12841810107474e-05
Son	7205.00722386405	-1.70191570501253	0.355468811876887	-4.78780598507746	1.68614536402734e-06	4.16115764255175e-05
Cux2	95.5452663418787	2.14821209076215	0.448711272723776	4.78751531630135	1.68858854567269e-06	4.16149417540099e-05
Ccdc186	467.555676338713	-1.53697211383604	0.321230276350448	-4.78464275316087	1.71291720825371e-06	4.2156925561933e-05
1110051M20Rik	185.94582913754	1.573525377339	0.328982283570728	4.78300946865642	1.72689987578187e-06	4.23854064749727e-05
Plppr2	161.86135301472	1.49520439789005	0.312601306325129	4.78310348561028	1.7260920231078e-06	4.23854064749727e-05
Hipk3	312.668579802887	-2.20261058247853	0.460647440733319	-4.78155393411527	1.73945319632357e-06	4.26355104098874e-05
Med23	947.198875748069	-1.31890783076601	0.275909002698129	-4.78022760355167	1.75096852055447e-06	4.28014527246647e-05
Nsmf	134.398601256018	1.9230343609297	0.40228059447353	4.78033091167721	1.75006896540995e-06	4.28014527246647e-05
Pds5b	1183.09265702568	-1.4563240604159	0.304864341607691	-4.77695768792122	1.77967202667059e-06	4.34442264697395e-05
Zfp280c	183.568809438702	-1.95127926040205	0.40850241877096	-4.77666513278615	1.78226201539963e-06	4.34486577808233e-05
Krr1	1394.82361275521	-1.27911355608626	0.267828509592822	-4.77586780448013	1.78933915868607e-06	4.35623190589699e-05
Ntmt1	818.645039484447	1.3808328522698	0.289200714438058	4.77465228587998	1.80018017898542e-06	4.3767183866438e-05
Apoc1	362.377144127054	1.38803908467674	0.290784188283443	4.77343384064522	1.81111063056169e-06	4.39736686074466e-05
Zbtb26	229.452230083845	-1.54935115853181	0.324614147506092	-4.77290090538256	1.81591151787168e-06	4.40309728258134e-05
Tmem64	2187.22913709157	-1.60957493846069	0.337405217201556	-4.77045065221732	1.83814214934439e-06	4.45101803680173e-05
Tdpoz3	35.866827947985	-3.72446247089371	0.781527755414007	-4.76561765732903	1.88275990293881e-06	4.55294754008259e-05
Fam172a	198.848176932746	-1.53554178733285	0.322341841517667	-4.76370607086913	1.90069311963531e-06	4.58402458264987e-05
Zmat3	2655.92127184699	-1.1524688344461	0.241923809544195	-4.76376771933876	1.90011222289603e-06	4.58402458264987e-05
Ftl1-ps1	62135.746786543	1.22071458858738	0.256318465174611	4.76249180001838	1.91216970124173e-06	4.60554624971974e-05
Gm44739	83.0050872094115	-2.97387535549804	0.625196667786024	-4.75670378415366	1.96779585097722e-06	4.73320495355054e-05
Arl2	835.434325371691	1.43299753310461	0.301498380419297	4.75291950527803	2.00500187028828e-06	4.81627613049276e-05
Cryzl2	184.090246378994	1.61475097989735	0.3398352866963	4.7515694900171	2.01843767125815e-06	4.8421031369012e-05
Slc5a3	133.123959838552	-2.33153462222714	0.491175652734689	-4.7468448593614	2.0661430545587e-06	4.94996290892948e-05
Kalrn	346.092179488525	1.36133981332503	0.286877123850316	4.74537598207148	2.08119394926399e-06	4.97940833484382e-05
AC160336.1	552.321099878183	-1.71715384204676	0.361909094996419	-4.74471038663385	2.08804861087354e-06	4.98919164770312e-05
Megf9	42.4335850151406	-2.50878333845761	0.528799969896359	-4.74429553948218	2.09233189502523e-06	4.99281314633005e-05
Zfp866	448.411921802138	-1.5292360696332	0.322604329438638	-4.7402837782562	2.13419095937616e-06	5.08597158614873e-05
Tmem184c	497.016717120216	-1.41951004797981	0.299585234067033	-4.73825104364853	2.1557065342968e-06	5.13046779402563e-05
Selenot	1568.47142566527	-1.55305182707909	0.327905959596129	-4.73627203662884	2.17685345852091e-06	5.17397053909317e-05
Tubgcp5	642.934489072983	-1.28298442885222	0.270903460620938	-4.73594698979294	2.18034577981555e-06	5.17545235103586e-05
Fabp3	3525.36432208174	1.69356803525637	0.357649162871841	4.73527750395781	2.18755573443833e-06	5.18257647740018e-05
Pdzd8	815.52947177985	-1.65837820812909	0.350228280136243	-4.73513505957875	2.18909272493289e-06	5.18257647740018e-05
Gm48836	16.158356439173	-6.46021497445772	1.36464324087811	-4.7339955095522	2.20142598419416e-06	5.20032428073772e-05
Spns3	26.1667928001879	3.28818542630306	0.694602444485872	4.73390995440118	2.20235462887118e-06	5.20032428073772e-05
Arcn1	2651.11909137291	-1.49845738360466	0.316649931753245	-4.73222076918798	2.22076684161619e-06	5.23694559774588e-05
Zfp715	325.855636131921	-1.41023590588769	0.298198180364435	-4.7291901787067	2.25417157891455e-06	5.30878006313558e-05
Septin11	5221.72151163678	-1.41253368360654	0.298801191397818	-4.72733618296028	2.27484459095093e-06	5.35048193230179e-05
Kif5b	2758.81519783211	-1.73451796536441	0.367040746773563	-4.7256823135075	2.29343962327886e-06	5.38719411509774e-05
Pspc1	1185.04919004245	-1.38906085105209	0.294129513767462	-4.72261635107547	2.32829807500995e-06	5.46196323448367e-05
Capza1-ps1	1898.42406226539	-1.37610155597907	0.291538366651917	-4.7201387995086	2.35683766790735e-06	5.51548060289616e-05
Irgm2	63.4860347240826	2.50781590944156	0.531305077512794	4.72010529464812	2.35722591176992e-06	5.51548060289616e-05
Chd8	2930.6320968392	-1.392160202604	0.295014616021581	-4.71895332298438	2.37061201234037e-06	5.53961667132386e-05
Ankrd17	2916.03429152034	-1.4162196467168	0.300188276860739	-4.71777133180255	2.38442279135627e-06	5.55749188062883e-05
Ninj1	303.12543000452	1.62645567830468	0.344749466562402	4.71779026816936	2.38420092490943e-06	5.55749188062883e-05
Blm	1121.98018653994	-1.33995541820656	0.284176115664082	-4.71522884699604	2.41439229304139e-06	5.59163641674813e-05
Ccdc25	650.679334689158	-1.36236966805325	0.288878926912594	-4.71605763221859	2.4045834925313e-06	5.59163641674813e-05
Gjb3	1855.502728881	1.66862948357869	0.353859994535692	4.71550757176757	2.41108926335851e-06	5.59163641674813e-05
Il11ra1	177.565630296299	1.5422900684512	0.327087593413622	4.71522032479196	2.41449335388621e-06	5.59163641674813e-05
Rgs16	79.5871427362908	1.87319062365019	0.397265254066136	4.71521383880792	2.41457027086851e-06	5.59163641674813e-05
Naf1	819.599620369153	-1.3639130271541	0.289291396965991	-4.71466846736005	2.42104622704781e-06	5.59944537640288e-05
Amd-ps3	10.2999273027088	-6.77517421859499	1.43768780821406	-4.71254898308647	2.44637250121488e-06	5.64812926131107e-05
Gm43108	10.470290395671	-6.79886273212272	1.44276508345966	-4.71238374844745	2.44835758444859e-06	5.64812926131107e-05
Kif21b	633.722748779495	1.53696807629641	0.326184531990316	4.711958801106	2.45346988895991e-06	5.65269435464071e-05
Arid5b	3413.99714793104	-1.63389260907415	0.346799628042374	-4.71134475632861	2.46087522532167e-06	5.66252411540853e-05
Acaa2	812.390837703417	1.63467138271812	0.347116245156285	4.70929092351217	2.48580053067521e-06	5.71259128323322e-05
Haus6	1174.88518351465	-1.89024535681533	0.40166090630374	-4.7060725282184	2.5253470467809e-06	5.78437202393239e-05
Lgmn	1218.93390629343	1.48750647476866	0.31606243076319	4.70636915364095	2.52167710117251e-06	5.78437202393239e-05
Prpf4b	1600.49167219488	-1.44412184647408	0.306880761718169	-4.70580768370329	2.52862812064377e-06	5.78437202393239e-05
Rad21	6020.82553174642	-1.22867215467613	0.261102493415991	-4.70570823970878	2.52986115680857e-06	5.78437202393239e-05
Mat2a	10445.9756782492	-1.22409666043704	0.260287123495235	-4.70287059920369	2.56529012239608e-06	5.85795364658548e-05
Sh3gl2	332.908466445571	-1.72441710434124	0.366711265201407	-4.70238377704091	2.57141593726358e-06	5.86170764700281e-05
Thrsp	53.5923238844848	2.72394753215197	0.579289220408512	4.70222375315573	2.57343262551343e-06	5.86170764700281e-05
Eif3j2	2305.61665851888	-1.21797085227208	0.259049502124903	-4.70169153880413	2.58015074077322e-06	5.86959891091411e-05
Rnf157	375.591570011182	1.49282274376531	0.317585081441884	4.70054429820088	2.5946896013489e-06	5.89523934613781e-05
Dnah8	416.124454466384	-1.64637254090776	0.350300375888934	-4.69988802247176	2.60304183784902e-06	5.90677669871651e-05
Timm17b	1144.58141754847	1.39047586529574	0.295938441615906	4.69853074072888	2.62039752771338e-06	5.9368497647011e-05
Tmx4	154.143381870726	-1.79684478331496	0.382442673306724	-4.69833757770507	2.62287653130087e-06	5.9368497647011e-05
Etfb	2294.27152901685	1.31740687348842	0.280464210769849	4.69723701955503	2.63704380983949e-06	5.96143738464967e-05
Hmgcl	528.345729285185	1.38849240678022	0.295641461666161	4.69654154378425	2.64603437814958e-06	5.97134848865448e-05
Mef2b	80.1243733553832	1.94182020121844	0.413471160183329	4.69638608012578	2.64804811026806e-06	5.97134848865448e-05
Eaf1	2108.583575299	-1.25307803685278	0.266838012087744	-4.69602522912188	2.65272791042193e-06	5.97443339625613e-05
Dcun1d3	604.039104438111	-1.38035973986538	0.293983571308279	-4.69536353246724	2.66132994433441e-06	5.98633319149535e-05
Noc3l	1404.74786035869	-1.33360952141188	0.28425262922035	-4.69163477949074	2.71030632130431e-06	6.07377963184221e-05
Sars	7783.89832475284	1.38089459969421	0.294317265322576	4.69185726559645	2.70735990902687e-06	6.07377963184221e-05
Zfp207	6831.64068770224	-1.14486865784251	0.244013236587521	-4.69183013943539	2.70771897967359e-06	6.07377963184221e-05
A330094K24Rik	41.0838362476433	2.66336226970366	0.567772081985369	4.69090037042768	2.72005405531189e-06	6.08051736776041e-05
Gnl3	3530.57992206374	-1.22615662724282	0.261386225319575	-4.69097644967213	2.71904270352882e-06	6.08051736776041e-05
Plvap	118.067701831765	1.97649909689289	0.421531117098293	4.68885692353764	2.74735387317322e-06	6.13394354852041e-05
Gstt2	289.621363433869	1.59872794146634	0.341051452418107	4.68764443057233	2.76367649237564e-06	6.16275944653358e-05
Nsd1	4917.74307907357	-1.32026880471889	0.281752222760734	-4.6859215227561	2.78703048401149e-06	6.20716418908238e-05
Zfp462	1784.13132786704	-1.78229719404616	0.380418203375842	-4.68509965671991	2.79823746830484e-06	6.22443944860904e-05
Gm48416	4174.77806588888	-1.6745491275895	0.357472491514774	-4.6844139544659	2.80762079796442e-06	6.2376205905515e-05
Eif4a3l1	578.242752821144	-1.95335026046146	0.417072720935002	-4.68347643567386	2.82049892380042e-06	6.2585240572398e-05
Trim33	1324.42546258634	-1.29715578585868	0.277008338358157	-4.68273191177921	2.8307663564299e-06	6.27359030343924e-05
Chid1	485.95782695029	1.65825956214645	0.354171253183918	4.68208401229372	2.83973045632762e-06	6.28573465425157e-05
Ctdspl	96.3792555527455	1.75717439287425	0.375325837642726	4.68173042365102	2.84463406132146e-06	6.28887236105871e-05
Pcsk1n	387.674173461567	1.47908752842736	0.315950086238239	4.68139618519383	2.84927678511729e-06	6.29142634069961e-05
Dnajc6	406.548557582468	-1.44856317944788	0.309637450604328	-4.67825573625114	2.89325560043374e-06	6.38072506501525e-05
Fads2	1630.07585368866	1.62350633196852	0.347066162269691	4.67780068604603	2.89968189364241e-06	6.38240973745589e-05
Mga	2999.63953502587	-1.45813906221052	0.311721323499085	-4.67770072910909	2.90109533520722e-06	6.38240973745589e-05
Nktr	1321.362948442	-1.62114400686513	0.3466103860359	-4.6771362664742	2.90908953690932e-06	6.3922016133793e-05
Zbtb6	279.721287461036	-1.62246569734244	0.346918974298852	-4.67678569793296	2.91406509855987e-06	6.3953448148443e-05
Pwwp2a	531.750883455185	-1.62614537890284	0.347918819549162	-4.67392186777945	2.95501788198894e-06	6.47734174861246e-05
S100a13	70.1171351004055	1.86965412525654	0.400040765804344	4.6736589994705	2.95880444465e-06	6.4777708958114e-05
Bod1l	1055.3806719383	-1.59569957868568	0.341632810841876	-4.67080306119732	3.00024480588962e-06	6.56053530887864e-05
Arhgap35	3177.45692927083	-1.49759784129701	0.320670916199369	-4.67020164799079	3.00904215420113e-06	6.56576850152011e-05
Dbt	490.752835809933	-1.47792124326643	0.316461740951258	-4.67014192244509	3.00991715673899e-06	6.56576850152011e-05
Amd2	418.271804869865	-1.34421626075515	0.287876238498945	-4.66942415172648	3.02045189024517e-06	6.58079131642788e-05
Frrs1	1808.1664093844	-1.44627136929098	0.30978070266986	-4.66869419827066	3.03120170337625e-06	6.59624592628559e-05
Rnf6	481.48772450209	-1.58076640512585	0.338881023573755	-4.66466486808698	3.09120409867137e-06	6.71062839230222e-05
Tmem143	599.307976153312	1.69838984717225	0.364085903662814	4.66480528382433	3.08909408409936e-06	6.71062839230222e-05
Pla1a	120.079644610525	1.80614884189654	0.387434892837473	4.66181254008583	3.13436625652062e-06	6.7959477128197e-05
Wt1	105.406194704927	-2.17157166839193	0.465845406397326	-4.66157149683207	3.13804015785965e-06	6.7959477128197e-05
Crkl	1890.49744950697	-1.514240434833	0.3250435098621	-4.65857766388081	3.18401681824067e-06	6.88439528271242e-05
Rprd1a	838.843814374058	-1.58822126364233	0.340935881453912	-4.65841628892038	3.18651333761911e-06	6.88439528271242e-05
Kif5c	260.225824139251	-1.60006764720489	0.343502537133047	-4.65809557204271	3.19148049932197e-06	6.8868789722211e-05
Notum	482.278634514486	-2.13820784743471	0.459415690886998	-4.65418985430483	3.25257008673391e-06	7.00590890168772e-05
Plet1	246.374884201536	1.75672701855019	0.37746790010483	4.65397724697203	3.255927477362e-06	7.00590890168772e-05
Usp25	141.751576536757	-1.85175883396223	0.39790017180299	-4.65382768137905	3.25829133509756e-06	7.00590890168772e-05
Fndc3a	783.691787426168	-1.44147013603542	0.309783583968898	-4.65315210563301	3.26898921422085e-06	7.01890293047747e-05
Pik3r5	48.8178650059324	2.36043523455821	0.507298095920822	4.65295504465411	3.27211605572703e-06	7.01890293047747e-05
Map2k4	1000.69177174853	-1.35074288630087	0.290316124371736	-4.65266229777614	3.27676647821233e-06	7.02053055426965e-05
Rdx	2696.20558471473	-1.32060330018255	0.283874334332798	-4.65207009040256	3.28619336113349e-06	7.03237582857036e-05
Lrp6	1329.55296790963	-1.69291214263727	0.363997981549422	-4.6508833247676	3.30516289646422e-06	7.06458988770315e-05
B3galnt2	545.080423806654	-1.54009549267863	0.331264143323557	-4.64914637976489	3.33311606504236e-06	7.07419753902303e-05
Casp8ap2	850.631476254426	-1.49478929534284	0.321536160694965	-4.64889949582038	3.33710759739944e-06	7.07419753902303e-05
Celf2	79.2489497363837	-2.2195215645554	0.477420511085069	-4.64898661247489	3.33569860301211e-06	7.07419753902303e-05
Dennd5b	232.872504566144	-1.4823884201669	0.318807672575569	-4.64978903484676	3.32274730482136e-06	7.07419753902303e-05
Ncapd3	1366.12247419437	-1.49046502335837	0.320565073832281	-4.64949286439786	3.32752194516773e-06	7.07419753902303e-05
Tug1	1652.04416956497	-1.27452601271896	0.274083265757539	-4.6501416611346	3.31707109351933e-06	7.07419753902303e-05
Twsg1	1249.47916557983	-1.86593417892031	0.401338872082928	-4.64927349109296	3.33106275996078e-06	7.07419753902303e-05
Plekha3	516.95778203379	-1.30909419744418	0.281647392232551	-4.64798976858015	3.35185535001632e-06	7.09712095238198e-05
Rbm12b2	276.522356248139	-1.64993046857431	0.355073619054937	-4.64672783341594	3.37241632882393e-06	7.12655316323833e-05
Tbl1xr1	780.873079149559	-1.51260643433087	0.325526088509402	-4.64665195117591	3.37365654179907e-06	7.12655316323833e-05
Ranbp17	1016.54339531194	-1.37341041046071	0.295762558114137	-4.64362500519996	3.42348695491463e-06	7.22335727095438e-05
Kntc1	1439.64478266373	-1.30781002584687	0.281764377101846	-4.64150237620051	3.45885043555104e-06	7.28944647866131e-05
Ndufa10	2776.72270971629	1.20745447274053	0.260309540402264	4.63853330490546	3.50890397263968e-06	7.38630427846205e-05
Nup62cl	1202.45289777188	1.25796967443967	0.271348360044694	4.63599512535278	3.55224337131217e-06	7.46881939609225e-05
Mrpl15	6603.4376242724	1.45822107773849	0.314610501033052	4.63500446727077	3.56929771673756e-06	7.49594072292731e-05
Zfp326	327.141589819735	-1.62952100291597	0.3516995222269	-4.63327613469058	3.59923937328629e-06	7.5500323597773e-05
Cep295	1050.21772972074	-1.70704251472526	0.368493030080909	-4.63249607285774	3.61283190916069e-06	7.56256182413448e-05
Snx8	1188.40717410886	1.62119812594651	0.349965424608756	4.63245227084628	3.61359661441459e-06	7.56256182413448e-05
Fam120a	3066.58866252124	-1.30024519845184	0.280733927476977	-4.63159266191107	3.62863530196755e-06	7.58523532415929e-05
Zfp280b	1859.21815805325	-1.42548034505725	0.3078112739393	-4.63102058223622	3.63867695720271e-06	7.59742272082603e-05
Fbxo2	552.895955527498	1.69923862153075	0.367163003542077	4.62802244544776	3.6917401308642e-06	7.69930542899309e-05
Heatr1	5430.39815047163	-1.58749661598718	0.343085605368107	-4.62711518976119	3.70794306523172e-06	7.72416777099078e-05
Hapln3	70.652147507221	2.10182792113437	0.45427536900475	4.62677059894127	3.71411505599194e-06	7.72810099309051e-05
Mier3	406.233645372995	-1.88780780406982	0.408138791421354	-4.62540646404984	3.73864497815251e-06	7.76123767616471e-05
Stxbp1	382.840829972032	1.41927690987515	0.306832697573815	4.62557257129909	3.73564974831123e-06	7.76123767616471e-05
Ift140	754.045060384019	1.30947816547761	0.283245729528909	4.62311706395545	3.78016247883961e-06	7.83840587566283e-05
Mylpf	2212.79253193726	1.73793490859572	0.37595629786624	4.62270460279415	3.78768915725498e-06	7.84499568276461e-05
Ltn1	1456.15693899251	-1.55874302835352	0.337228027125229	-4.62222265937191	3.79650196279751e-06	7.85423112487008e-05
Api5	4034.28150801384	-1.28810699669324	0.2787699361392	-4.62068117722007	3.82482163500496e-06	7.88882940092082e-05
Dcc	28.0647495001026	-3.24655702133741	0.702615241404001	-4.62067548499229	3.82492658529209e-06	7.88882940092082e-05
Sp5	33.9992951354114	-2.77811499590043	0.601245692055115	-4.62059858824862	3.82634463736459e-06	7.88882940092082e-05
Pdk2	154.993360807515	1.75809166827855	0.380573557988045	4.61958439144577	3.84509464879396e-06	7.90940792066626e-05
Zfr	1809.42211254034	-1.34078240029669	0.290236787691642	-4.61961562819245	3.84451584574599e-06	7.90940792066626e-05
Dcbld2	613.814740816687	-1.56725248708917	0.339301043344689	-4.6190617972755	3.85479048397476e-06	7.91131061785037e-05
Slc23a2	979.534219604498	-1.61387661341737	0.349381449444142	-4.61923956175983	3.85148974291941e-06	7.91131061785037e-05
BC061212	76.9736555030885	-2.62730661254039	0.569044677988434	-4.61704803536321	3.89237197261378e-06	7.97030537865522e-05
Ttc37	894.277852517834	-1.42725815629724	0.309117682584726	-4.61719997498378	3.88952422003275e-06	7.97030537865522e-05
Arl5b	662.938709680403	-1.31645204607871	0.285198412583181	-4.61591645673959	3.91364372034823e-06	7.98666659672874e-05
Mmp17	596.473864950083	1.57687821820002	0.341601019901545	4.61614025231686	3.9094279256359e-06	7.98666659672874e-05
Snap47	1735.67335002723	1.25816373970689	0.27255079570531	4.61625414246543	3.90728416835237e-06	7.98666659672874e-05
Gm37515	94.9502692454702	-2.04281998035873	0.442684701604592	-4.61461616575897	3.93822455706869e-06	8.02774813666884e-05
Aff4	3319.05763911535	-1.59914295303593	0.346633631988177	-4.6133519816406	3.96226465031752e-06	8.06763592457427e-05
Ankib1	418.38595918729	-1.66223034929735	0.360356774316755	-4.61273512187742	3.974046033068e-06	8.08250174030967e-05
Cep350	385.121819343085	-1.49664465463855	0.324532814795586	-4.61168974724866	3.99408830571286e-06	8.09543642801232e-05
Flot1	294.348593792658	1.40048633668378	0.303672764522	4.61182727034553	3.99144614363517e-06	8.09543642801232e-05
Grina	608.30613001985	1.67246025508094	0.362674168775636	4.61146781069922	3.99835579676218e-06	8.09543642801232e-05
Rilpl2	178.717439101861	1.93817455158275	0.420251370370489	4.61194106249808	3.98926117884061e-06	8.09543642801232e-05
Radil	272.285116986817	1.52056642579652	0.329756568108159	4.61117858704115	4.003923671728e-06	8.09762141681312e-05
Gm43558	1634.4506695293	-1.33802499434043	0.290189319096052	-4.61086920258958	4.00988789009987e-06	8.10060218783893e-05
Cltc	7106.12979671024	-1.36258923872624	0.295666342216715	-4.60853686797904	4.05512476193854e-06	8.17955268678629e-05
Defb42	22.0303163984287	3.09472908942038	0.671542715815691	4.6083875478589	4.05803750259076e-06	8.17955268678629e-05
Prkd3	664.597636124645	-1.44447004391192	0.313514881932556	-4.60734123690706	4.0785038837699e-06	8.21163058741172e-05
Fem1c	931.858567827071	-1.28141833204207	0.278154392126463	-4.60685996092226	4.08795107086997e-06	8.22147573227361e-05
Dpy19l1	888.698302288896	-1.63921848293438	0.355882394082748	-4.60606793196191	4.10354384121076e-06	8.24364486586215e-05
Dkk3	100.464527863696	1.82734677717911	0.396753363932414	4.60574992753029	4.10982045604206e-06	8.2470701921022e-05
Agpat4	856.464480192837	1.4312228385614	0.31080199534992	4.6049345241495	4.12595655469055e-06	8.26107172548474e-05
Plk4	780.012401870824	-1.21273402578809	0.263344537729626	-4.6051231449243	4.12221853046589e-06	8.26107172548474e-05
Bmf	717.206432929364	1.50279135039117	0.326379211918303	4.60443341828811	4.1359030899885e-06	8.27180617997699e-05
Cox5b	4622.86008505088	1.22822186667472	0.266794325568233	4.60362814710838	4.15193520402517e-06	8.29467453827397e-05
Cox4i1	12585.2358642316	1.22048515722382	0.265311641530249	4.6001945115728	4.22096614324726e-06	8.40549488708813e-05
Dnajc21	1556.13866691241	-1.2459597877122	0.270866783662237	-4.59989878000647	4.22696279696794e-06	8.40549488708813e-05
Nr5a2	1110.6260595761	-1.45557690463809	0.316465179142842	-4.59948519006287	4.23536300020128e-06	8.40549488708813e-05
Pgm1	1094.57661248522	1.37933577453677	0.299819971263889	4.60054668380559	4.21383565602558e-06	8.40549488708813e-05
Ptbp2	518.236652046756	-1.8329808868314	0.398502535554785	-4.59967182963985	4.23157028534845e-06	8.40549488708813e-05
Wasl	1062.7501827876	-1.38486835170311	0.301054377767765	-4.60006050060302	4.22368252040689e-06	8.40549488708813e-05
Gm43321	161.528380793647	-1.74478130680704	0.379404214398258	-4.59873992062605	4.25054016614015e-06	8.41709600407994e-05
Qrich1	2543.17008605667	-1.33335875520739	0.289931269672134	-4.59887875052322	4.24770899710681e-06	8.41709600407994e-05
Parg	1243.61229901013	-1.23010438249006	0.267511573450467	-4.59832210854917	4.25907155425394e-06	8.41989756340555e-05
Supt16	6601.15309455489	-1.36280602188222	0.296377275277371	-4.59821361339801	4.26128962050403e-06	8.41989756340555e-05
Maskbp3	266.566844301688	-1.49958237655783	0.326183008589608	-4.5973650897449	4.2786749902002e-06	8.44499965243015e-05
Luc7l2	2478.05883157391	-1.42500005665464	0.309982444043228	-4.59703471612061	4.2854623684859e-06	8.44915203579079e-05
Ccar1	1355.04378027345	-1.23363036075263	0.268440822236086	-4.59553934635055	4.31631331274099e-06	8.50068691723225e-05
Gm42445	64.7198428737352	-2.26246557252674	0.492492062731735	-4.59391276273041	4.35011293210446e-06	8.55791028300594e-05
Ddias	707.313154136056	-1.81335713021822	0.394786781957599	-4.59325695056572	4.36381199984758e-06	8.57550854872009e-05
Tgoln1	1130.15770948688	-1.36996855572539	0.298499363088422	-4.58951919210484	4.44268151450189e-06	8.72099831573604e-05
Gnai1	225.099297069375	-1.49937987247757	0.326813848411853	-4.58787129053369	4.47788560098932e-06	8.77692710225853e-05
Herc1	1525.95364326074	-1.59301464589871	0.347250847484486	-4.58750398289489	4.48576872964655e-06	8.77692710225853e-05
Tex264	782.712290492087	1.37351292374595	0.299402945067619	4.58750639021184	4.48571702073603e-06	8.77692710225853e-05
3110001I22Rik	151.943912176761	-1.49306285500042	0.325500384443389	-4.58697723983823	4.49709685741486e-06	8.78004624542901e-05
Khk	142.822771170605	1.75294007415274	0.382155211023799	4.58698461668648	4.49693802197957e-06	8.78004624542901e-05
Zmym5	372.260407821385	-1.61203925037155	0.35166449041203	-4.58402623615139	4.56106970410059e-06	8.89531864453781e-05
Frmd8	2014.22613530895	1.26605437178021	0.276491341230897	4.57900188173681	4.67199995866651e-06	9.10182281364405e-05
BB287469	169.028093335746	-2.47914069891566	0.541449047853956	-4.57871467082965	4.67841861788767e-06	9.10449534700038e-05
Gm11543	33.388497944453	-2.69913323927886	0.589537751544564	-4.5783891399783	4.68570387314516e-06	9.10884675339857e-05
Nipbl	1394.09315286229	-1.68256065980874	0.367759279526037	-4.57516846883429	4.75836928324093e-06	9.24014874808034e-05
Sltm	1110.96624908689	-1.49755159470218	0.32733909548502	-4.57492433796596	4.76392120208865e-06	9.24098263286874e-05
Irgm1	26.6307730374832	-3.45090120607194	0.754449071714512	-4.57406780053376	4.78344932080085e-06	9.26070062391348e-05
Sirt3	461.441181125914	1.32908925297781	0.290573031705511	4.57402824060013	4.78435309395086e-06	9.26070062391348e-05
Arsa	309.00668571249	1.32839506710618	0.290557426049671	4.57188475671274	4.83356767478391e-06	9.34593363913201e-05
Smpd2	543.622342884938	1.64941528532511	0.360794346847826	4.57162175553928	4.83963949578477e-06	9.34765487194403e-05
Ddx3x	10664.7066284745	-1.35753084244802	0.297117867845922	-4.5689976583704	4.90062257305077e-06	9.45531884682737e-05
Zbtb2	498.770201735423	-1.45542372287486	0.318564658188738	-4.5686917411051	4.90777969365054e-06	9.45901128989912e-05
Slc39a11	365.353560678053	1.50695219863246	0.329872828453734	4.56828228531655	4.91737482868918e-06	9.46738974488291e-05
Fbp2	87.7230152691165	2.32465193357203	0.508953968721265	4.56750919815531	4.93554026103984e-06	9.49223308199986e-05
Dph6	322.141538902392	-1.46037701611461	0.319823917809732	-4.56619075307373	4.96666846747074e-06	9.5419274923506e-05
Gxylt1	585.49025524695	-1.4445412023508	0.31651380494156	-4.56391215737814	5.02090937813875e-06	9.63587289166202e-05
Tbc1d23	523.945099386334	-1.45885178775018	0.319756099738357	-4.56238923649587	5.05747758154283e-06	9.69573810531696e-05
Acvrl1	43.7264846172873	2.29020240774056	0.502050172204435	4.56170027327068	5.07410455096165e-06	9.71728727169301e-05
Zfp148	660.387492941814	-1.47372279570658	0.323093730668247	-4.56128564506192	5.0841361227274e-06	9.72617345217417e-05
Osbpl5	96.0188281972496	2.08089809868738	0.456391400914629	4.55945947823988	5.12854512234221e-06	9.80073665328955e-05
Nupr1	173.715886350888	1.80775000165556	0.396506553257964	4.55919325116287	5.13505021367617e-06	9.80278368832996e-05
Gm43951	101.733643222828	-1.8835588854287	0.413218164460001	-4.55826739342438	5.15773453850764e-06	9.81034449369047e-05
Hmgb1-ps3	17.898833020647	-5.06645136561094	1.11148035925854	-4.55829140245965	5.15714508614916e-06	9.81034449369047e-05
Ktn1	1172.41263446163	-1.49843902426136	0.328738846492932	-4.55814407164555	5.16076326192475e-06	9.81034449369047e-05
Pdik1l	216.927524554267	-1.62260223031896	0.355933635879176	-4.5587212523791	5.14660263330932e-06	9.81034449369047e-05
Zfpm1	324.412260403694	1.76574353493149	0.387514645036246	4.55658529954741	5.19919306048297e-06	9.87299398011713e-05
Naglu	69.4415083398158	1.89215303037533	0.415412950051649	4.55487251935712	5.24173568760333e-06	9.94331354409716e-05
Ythdc1	1816.44798118175	-1.36058873451042	0.298770041003907	-4.55396642159524	5.26437625807128e-06	9.97577181676532e-05
Perp	567.318497369523	-2.16717916522988	0.475964961231409	-4.55323257330327	5.28278144453898e-06	0.000100001445183088
Ppp1r12a	1617.71394065508	-1.36923700912869	0.300733182614525	-4.55299610513469	5.28872526727406e-06	0.000100009018680948
N4bp1	3880.31065188079	-1.37136200930531	0.301313207956439	-4.55128408942357	5.33194958883689e-06	0.000100720806892793
Rasal2	408.915817783151	-1.45346319633577	0.319393412200435	-4.55069873333407	5.34680587604388e-06	0.000100895792891037
Rbm26	1371.80787150796	-1.35637154588252	0.298074529824485	-4.55044430223941	5.35327566482219e-06	0.000100912322877108
Asl	871.273914878965	1.46047067541772	0.321053408343983	4.548996015806	5.39024634799397e-06	0.000101483697874129
Gm48415	5101.11799870201	-1.74843067225467	0.384370427962724	-4.54881683151815	5.394837375903e-06	0.000101483697874129
Armc9	520.230885430337	1.28872384973101	0.283332147537725	4.54845615271885	5.40408997850181e-06	0.00010155185751268
Gm21761	1166.55890759421	-1.87005271465337	0.411535650259959	-4.54408436662071	5.51745579172565e-06	0.000103574300190146
Irf8	54.1390330006598	2.15681527155013	0.474784599046429	4.54272374437154	5.55320051458816e-06	0.000104136941042797
Gas2l3	467.381364565677	-1.72700499603028	0.380191737494368	-4.5424579908338	5.56020791938663e-06	0.00010416007358851
Prpf38b	1591.49233852602	-1.40639837911013	0.309699362390865	-4.54117298871009	5.59421051812697e-06	0.000104688337911837
Tmem132a	772.468577373669	1.25479163444326	0.276388797104716	4.53995113979909	5.62672656470158e-06	0.000105187717333903
Mest	642.819926023901	1.94030096892089	0.427426882156154	4.53949213286036	5.63898841888856e-06	0.000105307816849637
Bclaf1	4493.0493178243	-1.35749781460565	0.299124858150479	-4.53823136933252	5.67280005536331e-06	0.000105829692863241
Hsd17b10	1466.71254711013	1.33466310116616	0.294151309158476	4.53733524077945	5.69695066919264e-06	0.000106170444289499
Adamts4	104.199904572627	1.86757911925882	0.411748815312777	4.53572432950451	5.74061231755191e-06	0.000106790587991639
Tax1bp1	2041.06037860665	-1.3362141758313	0.294601219068819	-4.53567089795091	5.74206598402938e-06	0.000106790587991639
Gm47611	120.547581753343	-1.87176381303969	0.412765368472421	-4.53469199697346	5.76876054452e-06	0.000107176560476973
Gm42653	69.3495515214801	-1.97903107404624	0.436801445464399	-4.53073380272854	5.87791640471464e-06	0.000109092193354992
Gcc2	275.540766786136	-1.30422322346841	0.287890477546932	-4.53027566101348	5.89067756355665e-06	0.000109138967157669
Npc2	2880.92102202288	1.13200979214713	0.249880257049215	4.53020901096709	5.89253625341293e-06	0.000109138967157669
Thap4	1247.44547338201	1.35957666014211	0.300225283938211	4.5285215232636	5.93978317575693e-06	0.000109788615256819
Zfp800	131.414851620059	-2.07079959274972	0.457265558184573	-4.52865857855372	5.93593236220217e-06	0.000109788615256819
Galnt3	31.615076042733	-3.70964193820415	0.819354652012421	-4.52751678298632	5.9680862485406e-06	0.000110198849461282
Clock	374.33759163543	-1.87930595068137	0.415218135585803	-4.52606904568362	6.00909541933651e-06	0.000110842618982445
Calm3	10165.8034423187	1.32124505788725	0.292191681291179	4.52184351056383	6.13033752170417e-06	0.000112963522871852
Acsf2	752.528698619371	1.42337374683957	0.314921673013118	4.51977068844124	6.19066485519192e-06	0.000113958769375166
Olfr639	87.458609671177	-2.00315126787118	0.443237396595623	-4.51936430286976	6.20255870303571e-06	0.000114061324161839
D630003M21Rik	19.1841517836803	3.76437999063316	0.833295636477615	4.51746034162064	6.2585745014172e-06	0.000114925078709574
Psg16	965.07278738784	-1.38908989187773	0.307502055631033	-4.5173353037499	6.26227008711262e-06	0.000114925078709574
Car13	384.102245800962	1.31383984991576	0.291050580571972	4.51412894395813	6.35775282511707e-06	0.000116558801793813
Gm47626	530.771342717035	-1.74446081310651	0.386477358462085	-4.51374647158703	6.36923508985009e-06	0.000116650762457762
Rcan1	704.304262188782	1.28004799557393	0.283608365396759	4.51343525704251	6.37859275011376e-06	0.000116703664515266
Pax6	232.367039939041	-2.27964419748299	0.505392909891819	-4.51063747208276	6.46330984922516e-06	0.000118133849726466
Alg11	551.740506820743	-1.39166921377503	0.308563629100446	-4.51015311763137	6.47808502165732e-06	0.000118173175316162
Gm42519	123.425275333105	-2.48942545759093	0.551962211797238	-4.51013747750075	6.4785626600712e-06	0.000118173175316162
Ccdc114	359.394696394318	1.38772813661927	0.307923916651725	4.50672410155411	6.58361474883346e-06	0.000119968090978743
Uso1	1896.46105839495	-1.23037644161322	0.273026514264201	-4.50643573914075	6.59256382918315e-06	0.000120009940946987
Stra6	59.4358473567133	2.55010958605956	0.566092371043785	4.50475879291142	6.64483748460349e-06	0.000120839584901459
Gm48786	94.9103720380096	-2.07819769310942	0.461486979259378	-4.50326398470578	6.6917676011731e-06	0.000121448176584671
Tgs1	860.816219229417	-1.40584939905181	0.312174912690145	-4.50340287416758	6.68739378308783e-06	0.000121448176584671
Atf1	1603.47855025328	-1.2853312289027	0.285504546704574	-4.50196413240556	6.73283458661708e-06	0.00012182581338272
Dock4	139.651862015647	-1.70027759955064	0.377659345045916	-4.50214623801754	6.72706673132268e-06	0.00012182581338272
Rps14	34699.9451918262	1.42110481112734	0.315648134405353	4.50218029580485	6.7259885392896e-06	0.00012182581338272
Acaa1a	1123.0440723117	1.24556943016426	0.276721317487734	4.50116905149336	6.75807275403321e-06	0.000121915632482759
Dync2h1	140.920315734384	-1.73883355313806	0.386293158192122	-4.50133147911787	6.75290948719693e-06	0.000121915632482759
Pdpk1	1486.38060297929	-1.59415221477034	0.35416163425555	-4.50119962350315	6.75710063927296e-06	0.000121915632482759
Fsd1l	136.61729082102	-1.85467706261183	0.412107264432905	-4.50047165551431	6.78028460020555e-06	0.00012219414004766
Gm47031	5092.07266357223	-1.554282768317	0.345397383818405	-4.49998419540483	6.79585150054168e-06	0.000122292108213166
Tmf1	379.601333126466	-1.40019777056138	0.311163563497874	-4.49987702551473	6.79927852205128e-06	0.000122292108213166
Sos1	651.884653890104	-1.67526378453621	0.372327195872725	-4.4994397484434	6.81327867570213e-06	0.000122421859870186
Eif4e2	6899.91474393605	1.252664375755	0.278536635507427	4.49730561824641	6.8820030286072e-06	0.000123533666304551
Ltbp3	79.5056838833113	1.89517832629215	0.421444141349428	4.49686717728226	6.89620379901526e-06	0.000123665523393872
AI593442	24.439568075724	-4.26402419602449	0.948666594530412	-4.49475529191072	6.96499972560374e-06	0.000124434078001013
Ctnnbl1	2744.4271426854	1.27113760258743	0.282807806631079	4.4947047881377	6.96665292577733e-06	0.000124434078001013
Dagla	73.109962551455	1.88075263761999	0.418430420166964	4.49477988925739	6.96419468723655e-06	0.000124434078001013
Litaf	736.162420023708	1.29930697363023	0.289060750860694	4.49492699981395	6.95938181237789e-06	0.000124434078001013
Ctsz	1593.30060906958	1.40609690381889	0.313022853515778	4.49199439601945	7.05592807084928e-06	0.00012590399841555
Gm21847	23.3552395402243	-3.53622853076804	0.787644220327767	-4.4896267115329	7.13480954787996e-06	0.00012718573541873
Bmp4	567.580058385663	-1.36032344672254	0.303081687569768	-4.48830629666269	7.17916592290383e-06	0.000127622046166403
Ptprd	18.9802193429068	-4.81287202777316	1.0723516413442	-4.48814721049916	7.18452783269095e-06	0.000127622046166403
Trim24	2648.67304315615	-1.46618480121327	0.326701157331719	-4.48784697669304	7.19465748066698e-06	0.000127622046166403
Zcchc10	461.318612389217	-1.35289281487647	0.301404925383231	-4.48862211908544	7.16853264364699e-06	0.000127622046166403
Zfp369	394.704887521599	-1.4452802183227	0.322042683604727	-4.48785298316738	7.19445469320828e-06	0.000127622046166403
Prkcz	436.060580501632	1.20348640976097	0.26820924339764	4.48711757475382	7.21932384875993e-06	0.000127933793940697
Tekt1	105.596414806242	1.62465182058846	0.362168008838869	4.48590648797828	7.26045819258141e-06	0.00012841045666095
Tgm3	108.217172906128	-2.01100843361677	0.448277073567842	-4.48608361255491	7.25442822603058e-06	0.00012841045666095
Mysm1	451.180357453298	-1.6326662843209	0.363978843486795	-4.48560764873174	7.27064263752913e-06	0.000128464635828624
Erbin	354.024592428936	-2.09418454388602	0.467039763104766	-4.48395342179089	7.32726629952694e-06	0.000129212007862626
Pfn1	15671.658905408	1.29279661065958	0.288312715271632	4.48400830827589	7.32538080737922e-06	0.000129212007862626
Gm49336	1815.25826780148	-1.28591529663138	0.286863660634597	-4.48267059615252	7.37146707815634e-06	0.000129864517665957
Msn	2154.90344653783	-1.17259820530625	0.261660441109619	-4.48137364721098	7.41641362480768e-06	0.000130528879796615
4930533N22Rik	113.905595889097	-2.14937461888683	0.479855298512989	-4.47921409964102	7.49183608090055e-06	0.000131727800096926
Gm20234	22.3763065401504	-3.17437795916588	0.708742671790683	-4.47888646403301	7.50334267576666e-06	0.000131801657128365
Slf2	1023.70635546108	-1.38625371139934	0.309604691806292	-4.47749581348938	7.55237081766518e-06	0.000132533822520117
Ndufb2	1306.18159328579	1.47404736332578	0.329270483610248	4.47670664908607	7.58032932055667e-06	0.000132895180702471
Atp6v1g1	2043.37761799734	1.1722452056352	0.261884978432003	4.47618344761063	7.59891981926784e-06	0.00013309176071805
Arg2	67.5359348610931	-2.45098919538202	0.547632198593605	-4.47561191923429	7.61927729665445e-06	0.00013331887723729
Gm42546	44.30506531702	-2.62667993269527	0.587015386026465	-4.47463558063681	7.65417454015592e-06	0.000133799717736834
Zfp599	279.880013890143	-1.38435380455892	0.309422589527402	-4.4739907537886	7.67730630848488e-06	0.000134074158572185
Cask	257.527485793053	-1.83507170240216	0.410259934699163	-4.47294884826565	7.71482372648668e-06	0.00013434073836979
Cdc40	638.139151132393	-1.48124686702655	0.331156854990195	-4.47294641408045	7.71491158265533e-06	0.00013434073836979
Mtus1	570.036233731158	-1.25205611722235	0.279894795819346	-4.47330974324534	7.70180865303226e-06	0.00013434073836979
Nmnat3	21.4527806951133	3.3609127612926	0.751575822385461	4.47182128693981	7.75562296010621e-06	0.000134919419672436
Cbfb	1156.20015711525	-1.57790101615049	0.352870833294016	-4.47161076312522	7.76326328889431e-06	0.000134922225175003
Sdhb	2683.74782497761	1.25974422279587	0.281752934349644	4.47109530803531	7.78200057283271e-06	0.000135117700032629
Gm37903	106.29463536849	-2.16685285784463	0.484937637953633	-4.46831239370992	7.88391135738341e-06	0.000136755539314612
Emc8	3736.46621317428	1.36677690654291	0.305995782158676	4.4666527652795	7.9452932462631e-06	0.000137687886803637
Rab2b	185.51531098283	-1.68536331067515	0.377465216442972	-4.46494998017857	8.00874600986201e-06	0.000138654297521987
Larp4b	1686.2018229612	-1.53015040773004	0.342861762132042	-4.46287856136246	8.08658878363617e-06	0.00013986774847248
Cln3	478.881113290772	1.21271106676268	0.271760871260821	4.46241970426563	8.10392996809089e-06	0.000140033425885402
Drc1	54.7220282720655	1.9531855068108	0.437869541227385	4.46065625239851	8.17090596266617e-06	0.000140920787348468
Ipo11	1820.12783006019	-1.25663054363172	0.28171097311636	-4.46070854014151	8.16891248199393e-06	0.000140920787348468
Gm15927	21.6596071280798	-3.63299221773324	0.814652823666334	-4.45955886015715	8.21285171289379e-06	0.00014137389780592
Oaz2	3000.01371801584	1.34345167618531	0.301240899529147	4.45972535032656	8.20647472186967e-06	0.00014137389780592
Gm15915	29.96965770236	3.43462897046205	0.770232140647046	4.45921273497719	8.22612433832995e-06	0.000141467381376046
Cand2	820.656702843824	1.31390419825883	0.294705137403257	4.45836882870815	8.25857102399525e-06	0.000141890115497976
Pomgnt2	199.399869067257	1.40406074037253	0.314993419867559	4.4574287963313	8.29485760588494e-06	0.000142242615218787
Serping1	159.623352666504	1.43855423391978	0.322729186193647	4.457465563888	8.29343546686437e-06	0.000142242615218787
Hps1	651.151087031417	1.24527232108984	0.279396968312205	4.45700011926521	8.31145569516536e-06	0.000142391890542054
Gm43540	88.2823254429991	-2.0908762753366	0.469165001453842	-4.45659047213117	8.327346617833e-06	0.000142528778923821
Sec24a	541.231410968771	-1.21214803801905	0.272096620579688	-4.45484414851105	8.39541589823273e-06	0.000143421688261476
Tulp2	85.5250294123097	1.70825976619231	0.383449614393756	4.45497844323854	8.39016245635803e-06	0.000143421688261476
Ireb2	2892.0880777752	-1.19832416635598	0.269043317022099	-4.45401944794472	8.42774615417661e-06	0.000143837786775162
Ankrd26	257.511393384325	-1.51931031809789	0.341191982676162	-4.45294847253173	8.46990861400011e-06	0.000144420748011873
Cul1	1923.47528043872	-1.20820316289405	0.271357794068206	-4.45243582202165	8.49016205691086e-06	0.000144629389524714
Rras	349.152069304195	1.4857753631135	0.333735339838867	4.45195694238092	8.50912311093415e-06	0.00014481564237854
Pias2	2681.5586438267	-1.28143211815088	0.287892252433648	-4.45108233138791	8.54385749860364e-06	0.000145269735414524
Kpna2	103.786806340365	-1.82464524475843	0.410109248286656	-4.44916873340795	8.62032751155512e-06	0.000146431928727358
Slain2	926.528579721344	-1.32531509196538	0.298003762385323	-4.44730993111331	8.69523378795845e-06	0.000147511698746153
Zbed5	277.720703503282	-1.62499472322941	0.365398409602229	-4.44718608654694	8.70024653358682e-06	0.000147511698746153
Trim59	1794.25512773602	-1.19802773843413	0.269439645422544	-4.44636770715514	8.73344083105926e-06	0.000147935467222825
Apol7b	27.3815919567222	-3.15105403798614	0.708757934913609	-4.44588184874463	8.75320495921858e-06	0.000147992331269263
Rock1	713.858388135555	-1.60166857245926	0.360250854756415	-4.44598132471396	8.74915492148541e-06	0.000147992331269263
Oxct1	579.132498699082	-1.37103799810341	0.308412464979017	-4.44546882434436	8.77003989322377e-06	0.000148138127035353
Folr1	1915.94374372376	1.41497441950199	0.318389845064852	4.4441568769688	8.82372053732036e-06	0.000148905442931019
Ahnak	2708.47708322362	-2.08963306061154	0.470313410589339	-4.44306501486544	8.86863525852636e-06	0.000149523532769921
Rims2	240.340717470862	-1.51801049353217	0.341723917251808	-4.44221319286115	8.90382733577457e-06	0.000149976699474672
Homer1	285.103988749589	-1.39733128854209	0.314624062827929	-4.44127278753724	8.94283410492207e-06	0.000150379116584223
Ndc1	1703.26084138034	-1.31951229850612	0.297118198180336	-4.44103493689486	8.95272567690993e-06	0.000150379116584223
Tmem245	1101.38711390829	-1.41579013087866	0.318793598514193	-4.44108707790009	8.95055637767828e-06	0.000150379116584223
Vps26c	848.638497695174	1.53758444148848	0.346249520375895	4.44068323854789	8.96737103078712e-06	0.000150484998507348
Prkdc	666.741650378571	-1.2380006857889	0.278811460757598	-4.44027904170421	8.98423079001782e-06	0.000150627809899555
Zfp799	400.273907441025	-1.92355860209944	0.433307219339624	-4.43924891219447	9.02733637105266e-06	0.000151209979697112
G3bp2	15021.0813664046	-1.16384217443576	0.26218488916377	-4.43901316413694	9.03722895583487e-06	0.000151235260077237
Abhd2	967.058026287192	-1.31632331393707	0.2967012998464	-4.43652695360122	9.14218925235676e-06	0.000152385668372787
Ap1g1	1903.11069197659	-1.24358448126209	0.280314811149851	-4.43638520619337	9.1482083618475e-06	0.000152385668372787
Arid4b	593.663880512107	-1.55178112320913	0.349731250215253	-4.43706738318076	9.11927534720927e-06	0.000152385668372787
Crxos	124.180520730417	1.76607739347245	0.398071713482016	4.43658098191454	9.13989601020271e-06	0.000152385668372787
Mib2	1109.23793995949	1.32233572796374	0.298057421508051	4.4365133445537	9.14276697767009e-06	0.000152385668372787
Plk2	819.604798914314	-1.80486048415038	0.406937042216793	-4.43523271884611	9.19728789855426e-06	0.000153061876097711
Suz12	3357.1624414515	-1.44497356439152	0.325956802570461	-4.43302165500646	9.29215289841598e-06	0.000154498099804078
Gm2808	36.6398262886657	-2.52503364935755	0.569805276975563	-4.43139744644	9.36243387543659e-06	0.000155523303050531
Lmo4	167.611157639269	-1.46271776151175	0.330172592742169	-4.43016105414292	9.4162738229672e-06	0.000156273762434525
Zfp868	283.415902858405	-1.45246510487407	0.327995323199997	-4.42831041218359	9.4974149425755e-06	0.00015747551981991
Mt3	66.4225485660567	1.96134818316683	0.443182841660184	4.42559593647517	9.61764012888189e-06	0.000159322523347134
Arhgap32	954.578969196011	-1.58564810624912	0.358407530969343	-4.42414840436136	9.68234484436194e-06	0.000159972178977249
Bmp7	118.369803464181	1.61873441498294	0.365888158769581	4.42412353661968	9.68346005782458e-06	0.000159972178977249
Nup98	3414.70146984485	-1.43357690258188	0.32401855918457	-4.42436663563234	9.67256335226979e-06	0.000159972178977249
Dapk2	31.5609339809472	2.58385493299757	0.584257311168543	4.42246058988929	9.75831530220076e-06	0.000161061306543185
Hus1	945.086717566201	-1.13182753657381	0.256118645632437	-4.41915321619389	9.90883820475201e-06	0.000163036895687889
Jmjd1c	2757.14142715174	-1.36935523199706	0.309903992147823	-4.41864340793612	9.93223660537636e-06	0.000163036895687889
Mob1a	1755.26076275133	-1.20394940121439	0.272450163121436	-4.41897111538069	9.9171899388337e-06	0.000163036895687889
Nup54	1555.64331101297	-1.1993839592997	0.271415531666442	-4.41899530191106	9.91608027900314e-06	0.000163036895687889
Saal1	999.028379867635	1.30692645798914	0.295771292338366	4.41870624987499	9.9293495329874e-06	0.000163036895687889
Srrm2	11968.1100058089	-1.4623937904912	0.330944929618291	-4.41884331685609	9.92305520840597e-06	0.000163036895687889
Marf1	979.277029033532	-1.4622125995783	0.331086154903251	-4.41641119063279	1.00353103528773e-05	0.000164579089787188
Txlng	897.702066846994	-1.22651448053574	0.277795072362827	-4.41517723875893	1.00927263540361e-05	0.000165370375501191
Gabpa	2160.97871637664	-1.31545487292329	0.297970155625601	-4.4147202264651	1.01140707286994e-05	0.000165569724088691
Tomm40l	918.096943579342	1.46166897606124	0.33119868028963	4.41326932457287	1.01821199472188e-05	0.000166532587350704
Slc35g1	623.025030787892	-1.50440743564604	0.340972947724254	-4.41210203239544	1.02371846822522e-05	0.000167281532307817
Batf	14.2260070812366	4.82742366292622	1.09445611236114	4.41079693228786	1.02990869612539e-05	0.000168140750028073
Alms1	730.260625089866	-1.42096931824551	0.322345070552212	-4.40822413015729	1.04221661990679e-05	0.000169858772115735
Dmxl1	1013.68471968272	-1.47008392157845	0.333488205373455	-4.4082036422613	1.04231519252837e-05	0.000169858772115735
Acat1	867.0173009148	1.22940146993127	0.278932608942793	4.40752149628877	1.04560226271342e-05	0.000170240657214351
Eif4a3l2	313.587249213018	-1.89379984610026	0.429709882002511	-4.40715916812264	1.04735224360647e-05	0.000170371816723722
Tubb2b	12104.3696762737	1.23130921299628	0.279516978946571	4.4051320876348	1.05719439369891e-05	0.000171817899660616
Xrn1	794.165123427059	-1.36931949941618	0.310935868577445	-4.4038647122988	1.06339272656608e-05	0.000172669710056275
Gm12715	9.61426670674704	6.73852610211674	1.53106866122686	4.40119132000068	1.07658143853072e-05	0.000174654039128544
Hebp1	756.053013460599	1.33129558619804	0.302508780293727	4.40084940643836	1.07827943119462e-05	0.000174772335478446
Gm6509	9.01227935787667	-6.58229741597405	1.49609699552715	-4.39964616976907	1.08427523627764e-05	0.000175586402714978
Dgat2	287.655721136943	1.50918545638389	0.343039866881094	4.39944625126329	1.08527452178011e-05	0.000175590604241374
Bclaf3	572.630347557422	-1.36637666689907	0.310809699976521	-4.39618411845669	1.10170493794105e-05	0.000178089221151044
Lrba	660.521162616136	-1.52128619750777	0.34607296243323	-4.39585394597614	1.10338109286921e-05	0.000178200491632592
Mogat2	21.0397358610586	3.03461947251189	0.690986706588299	4.39171903537062	1.12457964745379e-05	0.000181461689088251
Speer4cos	17.2515295257586	-3.98287416404418	0.907307153159625	-4.38977489615742	1.13468057087473e-05	0.000182927949048974
Akr7a5	614.906915359597	1.29955732982546	0.296098382442051	4.38893761967713	1.13905733438356e-05	0.000183469592073923
Tab1	340.619466765375	1.22843608355056	0.279939705782334	4.38821667014872	1.14283892108179e-05	0.000183914488281137
Brca2	911.054520350852	-1.43858924080145	0.327917087702392	-4.38705177238911	1.14897448159771e-05	0.000184668515526486
Uckl1	356.116411611568	1.3625406194567	0.310590303345287	4.38693869313088	1.14957174576632e-05	0.000184668515526486
Gm48240	101.158880502172	-1.79685668275462	0.409646271641146	-4.38636161768534	1.15262437207923e-05	0.000184994160785671
Lgals1	1181.0541671515	1.74022949947084	0.396797782801957	4.38568352671313	1.15622124069167e-05	0.000185406499396247
Osgep	1288.83158101962	1.19058600355546	0.271486085106773	4.38544024489217	1.15751431540312e-05	0.000185449007547711
Zmym4	1519.94657503591	-1.3582998431348	0.309777059696126	-4.38476575530548	1.16110653849005e-05	0.000185859467208168
Golt1b	1175.93582719121	-1.10195760152426	0.251341045883378	-4.38431215105059	1.16352834367492e-05	0.0001860820152473
Kank4	468.008339452868	1.55369840717176	0.354499239628813	4.38279757327153	1.17164969000825e-05	0.000187214884036748
Alkbh8	486.360631855061	-1.56257772161348	0.356686051845664	-4.3808209306979	1.18233009390021e-05	0.000188587399592924
Gpalpp1	740.999796047794	-1.3312821685959	0.303883636748598	-4.38089455174338	1.18193063624268e-05	0.000188587399592924
Meak7	310.504489621803	1.40255658567704	0.320243374607563	4.37965840010203	1.18865493271477e-05	0.000189428754294827
Hoxb13	26.0091961897257	2.72563375752162	0.622481728618904	4.37865664518212	1.19413094937673e-05	0.000190133471551246
Mroh1	1121.18039813429	1.40482787208513	0.320962923875145	4.3769163588241	1.20370138524113e-05	0.000191488297969576
A930004J17Rik	142.262391606182	-2.07089041381315	0.473242038743246	-4.37596461065179	1.20896629673509e-05	0.000192004204981293
Slc35d1	240.815631694912	-1.51169065292819	0.345454645865965	-4.37594535496484	1.20907304245426e-05	0.000192004204981293
Rnh1	1273.60091845484	1.20847538467015	0.276255801046712	4.37447966736385	1.21722467289974e-05	0.000193128699200628
Stam	593.9512119433	-1.37120791851763	0.313483204340061	-4.37410329974223	1.21932634303605e-05	0.000193292154906593
Clip2	242.033289186121	1.29856696097218	0.29689992237915	4.37375311709873	1.22128490359886e-05	0.000193432657251304
Aifm2	414.989778427757	1.63264876894737	0.373310949008136	4.37342856748567	1.22310277980548e-05	0.000193550650418341
Akap11	1461.10879874701	-1.4538444044654	0.332468681803386	-4.37287625583082	1.22620234094938e-05	0.000193871080023898
Card19	213.870471551804	1.35182505000648	0.309315983864026	4.37036920342512	1.24036634659732e-05	0.000195767356890775
Kmt5b	793.171122094167	-1.68980619809085	0.386641176206259	-4.3704765609067	1.23975662634346e-05	0.000195767356890775
G430049J08Rik	145.597085758942	-2.26929003463865	0.519349759529029	-4.36948317198904	1.24540936308827e-05	0.000196391476486997
Gm47654	2049.9762930747	-1.65224094632144	0.378188004184666	-4.36883488645681	1.24911159210144e-05	0.000196803258703144
Blvrb	524.373807721419	1.36675103464626	0.313003857077899	4.36656291524902	1.26216943555472e-05	0.000198606922714415
Eef1b2	22489.0493389646	1.10011385613321	0.251946368193737	4.36646046545612	1.26276131016316e-05	0.000198606922714415
E2f8	846.534550907114	-1.47562991303079	0.33805983363155	-4.3649962705687	1.27124927416651e-05	0.000199767743083309
Nup155	2514.42326537009	-1.36326217506027	0.31238804972288	-4.36400232425543	1.2770421897054e-05	0.000200503403849308
Gm37567	709.585386314948	-1.27949634496627	0.293231292010509	-4.36343725866887	1.28034672438651e-05	0.000200847433982023
Xpo4	2326.97188067542	-1.38920051644483	0.318423589349832	-4.36274372536705	1.28441369797411e-05	0.0002013103658684
Usp17lb	108.487009138466	-1.97937234015763	0.454003654944977	-4.35981587063989	1.30171929177912e-05	0.000203843481174625
Zdhhc20	405.63110072468	-1.51020532136468	0.346406899849483	-4.35962829268377	1.30283555318372e-05	0.000203843481174625
Lin54	413.193200925924	-1.36946222344269	0.314190051920434	-4.3587065060529	1.30833431553424e-05	0.000204349359759633
Med14	611.649451081228	-1.31127989720495	0.300836827455135	-4.3587745167287	1.30792785396536e-05	0.000204349359759633
Crb2	35.4822850758429	2.43730115019572	0.55968861151788	4.35474494216658	1.33221942478651e-05	0.000207899986359417
Tmprss13	31.8208761169676	2.48020044914223	0.569566394241273	4.35454140942803	1.33345773428207e-05	0.000207913375336633
Gm42785	135.784785918255	-1.91889559909923	0.440754608534853	-4.35365975066711	1.33883450832017e-05	0.000208571455354886
Dhx33	1076.96786205013	-1.25649092726674	0.288679389777902	-4.35254809230902	1.34564341170873e-05	0.00020945131274569
Vgll3	54.1444604196865	-2.41464625327758	0.554842769223245	-4.35194687074677	1.34933964235424e-05	0.000209845578862677
Agpat3	1023.71957581774	1.17565326891609	0.270294520033199	4.34952683750929	1.36431587081927e-05	0.000211991888971401
4932438A13Rik	682.914996539622	-1.72369549535022	0.39643962892362	-4.34793943287216	1.37422539597226e-05	0.000212798507668151
Atp6v0d1	2092.9186718181	1.13144437499643	0.260222168864237	4.34799379289906	1.3738849159796e-05	0.000212798507668151
Cpne3	541.494048286805	-1.49675912466309	0.344242519619087	-4.34797864691234	1.37397977365571e-05	0.000212798507668151
Zfp65	218.599576927895	-1.46401362322696	0.336707119635819	-4.3480328684776	1.37364021870474e-05	0.000212798507668151
Fktn	356.132127783184	-1.71201660066192	0.393856258140403	-4.34680563093051	1.38134525297219e-05	0.000213621154599059
Kpna4	1981.7791801787	-1.41756337769939	0.32613690515864	-4.34652857520023	1.38309040228215e-05	0.000213621154599059
Tmem209	1217.39097639921	-1.42733500475825	0.328373943926278	-4.34667558482866	1.38216414004168e-05	0.000213621154599059
Cdkl5	152.166075331748	-1.51865673375999	0.349718682072302	-4.34250959874662	1.40864329045589e-05	0.000217195939827557
Strn3	1116.58533721188	-1.56643054288921	0.360716878002706	-4.34254851495322	1.40839371392764e-05	0.000217195939827557
Myh14	501.823933737476	1.4818857035913	0.341353165614674	4.34120978759013	1.41700348385853e-05	0.000218298401783159
Klhl36	90.2052408259876	1.68033549026322	0.387149388841122	4.34027674767374	1.42303381186823e-05	0.00021904035807255
Hand1	26.1258286683165	2.73275279083406	0.62978651985106	4.33917320345366	1.43019771959461e-05	0.000219768031188132
Syncrip	6164.46554236389	-1.10181360467678	0.253913023367432	-4.33933474567142	1.4291468869512e-05	0.000219768031188132
Unc5b	750.747774111818	1.42102162202305	0.327523288533857	4.33868879487683	1.4333532185074e-05	0.00022006546435637
Olfr1388	9677.25401167232	-1.47506754395432	0.340028712925746	-4.33806760394508	1.43740945232728e-05	0.000220500565646123
Snx14	339.454424099493	-1.24329347180412	0.286647420484778	-4.33736145157511	1.44203375958223e-05	0.000221021996795781
Plcb4	416.365148143154	-1.70515725906166	0.393237051438017	-4.33620701006204	1.44962430202862e-05	0.000221996794640037
Nptn	881.190344404851	-1.35849790964492	0.313309379071998	-4.33596310990978	1.45123283245459e-05	0.000222054625084655
Gm48216	2135.56681979934	-1.74281566831191	0.402022254705112	-4.33512236677118	1.45679062013041e-05	0.000222716125314852
Ino80d	1212.91426933365	-1.72177417025091	0.397258434558646	-4.33414125533623	1.46330198521372e-05	0.00022333306102585
Tle6	168.416992862339	1.98536670682717	0.458067614175386	4.33422194756387	1.46276540755686e-05	0.00022333306102585
2900097C17Rik	2436.24417816004	-1.33323264141823	0.307651051150504	-4.33358714827211	1.46699169396451e-05	0.000223706932875062
Lims2	60.2383420143818	2.57114280673322	0.593349928793693	4.33326555201662	1.46913721802064e-05	0.000223844893691659
Kif1b	1166.68079687435	-1.3985654289388	0.322852431462413	-4.3319030388087	1.47826044055677e-05	0.000225044880570836
Ephb3	900.754302737569	1.31365059559162	0.30326472595558	4.33169598426702	1.47965157228095e-05	0.000225066731567861
Ttn	601.131187941183	-1.97711215272969	0.4565655429841	-4.33040158880003	1.48837652737843e-05	0.000226203138617582
Itga1	36.6118066617093	-2.43651169724607	0.562994738584056	-4.32776992441164	1.50626692245829e-05	0.000228729421558481
Prr11	447.042771004653	-1.53363026566148	0.354520308346278	-4.32593064362199	1.51889211896813e-05	0.000230258939715841
Usp21	1299.54816689758	1.08749610631298	0.251384064200839	4.32603438794013	1.5181773201359e-05	0.000230258939715841
Naa50	4394.89306287935	-1.19559394866546	0.276417523975201	-4.32531892866795	1.52311336615738e-05	0.000230704996855408
Hmbox1	508.125975147397	-1.60801030981936	0.371783680149916	-4.32512344052044	1.52446472341685e-05	0.000230715969886241
Jph2	36.5780555930186	2.24843251021606	0.520057710570857	4.32342885128651	1.53622696468875e-05	0.000232301210754276
Rad18	544.960041826731	-1.2559566908075	0.29055805825638	-4.32256705714657	1.54224186725e-05	0.000233015437899414
Gm5503	165.937520175277	1.46995022761414	0.340145992648175	4.32152740113143	1.54952804203095e-05	0.00023372479831303
Mfsd14a	1827.8515965313	-1.1538182579962	0.266983005279773	-4.32169177505176	1.54837388761106e-05	0.00023372479831303
Cspg5	150.406940628273	1.48873936055436	0.344557071132872	4.32073373406477	1.55511233967945e-05	0.000234371149605825
Nudt17	160.451037772854	1.50729719203258	0.349089522078072	4.31779557020184	1.57595291338251e-05	0.00023731377760785
Mfsd13a	515.588701064507	1.44973179200815	0.335793843842829	4.31732689145637	1.57930180375842e-05	0.00023761972093246
Rab11fip4	1517.81114966577	1.59502820061438	0.369524588031702	4.31643320167247	1.5857063716516e-05	0.000238384524538291
Usp1	2531.48878507336	-1.14875595123971	0.266170371220809	-4.3158671116205	1.58977601818703e-05	0.000238797330292206
Csde1	6603.25765249034	-1.16706046454517	0.270427964154213	-4.31560570370469	1.59165864980798e-05	0.000238876836463018
Scaf11	2526.68565193867	-1.30654122829312	0.302760656512035	-4.31542606409029	1.59295362674618e-05	0.000238876836463018
Bambi	312.780650008726	1.55015045402592	0.359258362205954	4.31486255325423	1.59702235477651e-05	0.000239288067111032
Capg	455.701154672164	1.61113672094931	0.373444789502093	4.31425679575663	1.60140716456558e-05	0.000239594265142316
Olfr986	239.395533422047	-1.58941187285187	0.368412906176428	-4.31421333564986	1.60172219380063e-05	0.000239594265142316
Fgfr4	93.9090829300465	1.7519347676569	0.406111593315943	4.31392453820924	1.60381710055371e-05	0.000239708869047133
Ube2q2	719.202592820345	-1.21602271043408	0.281907889945895	-4.31354621066994	1.60656540133916e-05	0.00023992085960396
Tmem86a	78.4658463873565	1.70912433161818	0.396338479022571	4.31228463063473	1.6157624303499e-05	0.000241094741468256
Rnf111	1012.59255785507	-1.37329308339515	0.318517321607768	-4.31151774246758	1.6213776141889e-05	0.000241732662479072
Gm47331	87.8036960493079	-1.92068930990436	0.445547633962897	-4.31085065545271	1.62627717247438e-05	0.000242262924784788
Gm7102	38.358938875247	-2.45174527715021	0.568815580966451	-4.31026392242025	1.63059821600628e-05	0.000242706203108525
Tmsb4x	3804.62741247634	-1.2593102204165	0.292178213156487	-4.31007571307868	1.6319866157115e-05	0.000242712601380342
Ankhd1	1355.90505221195	-1.58769210086916	0.368436319216566	-4.30927142102924	1.63793249622153e-05	0.000243195903142687
Parp3	36.279168914249	2.52189001829167	0.585210031708996	4.30937591914985	1.6371588087874e-05	0.000243195903142687
4930432K21Rik	137.242878131279	1.54882550791843	0.359480034554386	4.30851607611078	1.64353532199727e-05	0.00024362676424676
Braf	767.861840406806	-1.16050740926393	0.269350662145935	-4.30853742856281	1.64337668805361e-05	0.00024362676424676
Cuedc1	266.981263182157	1.55940154576236	0.362023471019591	4.30745979361645	1.65140101439719e-05	0.000243812611279971
Igsf21	261.545170975105	1.75371379319628	0.407104055249028	4.30777775505949	1.64902952242336e-05	0.000243812611279971
Ocln	116.331204811028	-1.58826705990924	0.368726425635204	-4.30744028495688	1.65154662408052e-05	0.000243812611279971
Rab11fip5	690.205417017458	1.31084251098713	0.304274507061684	4.30809180711742	1.64669037473285e-05	0.000243812611279971
Scyl2	623.266785379876	-1.40247284735828	0.325578823470874	-4.30762920145432	1.65013709426802e-05	0.000243812611279971
Gm43970	40.2410680529069	-2.43887053695142	0.566228842964537	-4.30721706824844	1.65321355104779e-05	0.000243859137047441
Nit1	667.015620419833	1.25980347430989	0.292568196119533	4.30601648100936	1.66220677992684e-05	0.000244985378348695
Pebp1	9851.32537094656	1.29882727492775	0.301645269705727	4.30581018623244	1.66375675701347e-05	0.000245013648134882
Dzank1	31.2354590556055	-2.7887736200574	0.647915048603435	-4.3042272687886	1.67569578203958e-05	0.000246570570212024
Galnt7	200.641111414128	-1.6054726306403	0.373264342526561	-4.30116795987835	1.69900214952667e-05	0.000249796241055102
Igip	64.0968731571516	-2.27730324177609	0.529588493637518	-4.30013731252781	1.70692313351078e-05	0.000250756460330085
Gm10800	16.9124612187518	-4.55776136205564	1.05996634419765	-4.29991139530536	1.70866410417072e-05	0.000250807977536532
Thoc2	884.688700421951	-1.28581484941937	0.299104379474372	-4.2988833920753	1.71660752658478e-05	0.000251769103899102
B020031M17Rik	101.402669903809	-1.77605272173118	0.413226709412655	-4.29801046562453	1.72338027985822e-05	0.000252557110062082
Zer1	393.797946586709	1.24637143454357	0.290038595941026	4.2972606128496	1.7292184680977e-05	0.000253206989971449
B020004J07Rik	27.3455112807072	-3.19202192682841	0.743061230535701	-4.2957724015922	1.74086121701333e-05	0.000254705079926362
Cdk18	549.123298973765	1.4064070583087	0.327427814758083	4.29531944116542	1.74441967166772e-05	0.000255018888791619
Fubp3	4762.07363854333	-1.1106741630122	0.258633652167988	-4.294391521374	1.7517310583627e-05	0.000255880391035329
Jarid2	10005.7522509543	-1.29296440150333	0.301496385483829	-4.28849055496447	1.79891447201883e-05	0.000262458814100247
Nckap1	1985.37418138528	-1.23457167294051	0.287886548037184	-4.28839652758298	1.79967601464526e-05	0.000262458814100247
Capn1	1304.30849720882	1.31042010799825	0.305607983224669	4.28791189998101	1.80360596379946e-05	0.000262819479700664
Srsf11	3078.9821870557	-1.27803514534634	0.298076797258812	-4.28760358773131	1.80611038771527e-05	0.000262972004797284
L1td1	8205.89126219966	-1.35610083010466	0.316337248986663	-4.28688317436127	1.81197523519932e-05	0.000263613171314482
Supt20	1229.6484220797	-1.19811703539817	0.279549081150689	-4.28589151667549	1.82007795092454e-05	0.000264578615911996
Coasy	592.034921337821	1.25480542229132	0.292858442415549	4.28468242862135	1.83000396854355e-05	0.000265807339714377
Vps54	1076.22096388351	-1.43858046435013	0.335773140531078	-4.28438219350954	1.83247673169452e-05	0.000265952375219382
Wdr81	610.280183731515	1.54077050300467	0.359643061644038	4.28416579472251	1.83426098494497e-05	0.000265997332543466
Nuak2	332.455815191754	1.48034045300762	0.345579684460937	4.28364432161796	1.83856744165137e-05	0.000266285893017914
Smc3	2294.25125988897	-1.34370928195396	0.313689301005766	-4.28356745877434	1.83920300831664e-05	0.000266285893017914
Atp2b1	822.227787999832	-1.62004156437234	0.378386680110302	-4.28144448398682	1.8568405023333e-05	0.000268623918701626
Dusp9	8651.22610470166	1.57399173709596	0.367671132515304	4.28097720462306	1.86074419574038e-05	0.000268972959063754
Marchf2	439.430044407219	1.25430986965337	0.293057871181504	4.2800756881105	1.86829764602478e-05	0.000269632716274297
Spin1	2118.70182210741	-1.14313980783349	0.267077452939133	-4.28018088106453	1.86741477301346e-05	0.000269632716274297
Gm28756	58.5548429313939	-2.03585552098646	0.475851603846342	-4.27834119824436	1.88291248202515e-05	0.00027152470963816
Ap4e1	262.299166572401	-1.47798966276718	0.345521740942612	-4.27755908712171	1.88953812482584e-05	0.000272262522139442
Lrrc58	890.833474553133	-1.59314443327028	0.372481979843077	-4.27710471776771	1.89339750001642e-05	0.000272600885078182
Gm48132	1457.24977617315	-1.65809634252713	0.387751185785956	-4.27618638784105	1.90122065224796e-05	0.000273508935937426
Cyp4f39	63.2729048963096	1.84856186292994	0.43239952127539	4.27512467515572	1.91030363973662e-05	0.00027437800685389
Polr3f	780.094934367774	-1.22863621915113	0.287384036948563	-4.27524170165036	1.90930045110863e-05	0.00027437800685389
Olfr839-ps1	69.422104539035	-2.15207636127737	0.50354696099741	-4.27383447417616	1.92139698605121e-05	0.0002757518029305
Naa30	766.758748119942	-1.43023039528689	0.334803443276172	-4.27185091435014	1.93857169203015e-05	0.000277995495423084
Hnrnpr	2212.12822652392	-1.32363735888854	0.309894032971558	-4.27125797226957	1.94373401738034e-05	0.0002785143897819
Polq	249.687017361327	-1.42035021425937	0.332570564385291	-4.27082359764667	1.94752411442295e-05	0.000278835992255477
Pacsin3	330.817380926724	1.20850112854264	0.283063278255045	4.2693673866582	1.96028156841905e-05	0.000280439964268674
Tmem144	83.852638951458	1.98878467089105	0.465871676414051	4.26895381620815	1.96391922875677e-05	0.000280737740782663
Cd2ap	1000.78158484425	-1.3220615277074	0.309758984748372	-4.26803286684761	1.97204277501526e-05	0.000281604374777079
Plagl1	16.6950356529691	-4.60495461412143	1.07897109933424	-4.26791284489718	1.97310382327177e-05	0.000281604374777079
Tcp11	200.309918600981	1.60956718465243	0.377194781121629	4.26720428068017	1.97937893846915e-05	0.000282276648616471
Tjp1	2189.99086715382	-1.18813343683271	0.278533900792067	-4.26566903868438	1.99304045594228e-05	0.000284000393563971
Dcaf1	2410.49776733532	-1.24429861003668	0.291831642428005	-4.26375495023177	2.01019896222385e-05	0.000285768237025361
Gm49883	29.7695079795205	-2.60275607695434	0.610432709255578	-4.26378868217661	2.00989536425079e-05	0.000285768237025361
Naga	281.907952330874	1.30967045711736	0.30715099595843	4.2639303611264	2.00862068647928e-05	0.000285768237025361
Slc38a6	520.214570304436	-1.23859666336723	0.290638394351576	-4.26164157055223	2.02930735188918e-05	0.000288257516756541
Zeb2	22.4421758982233	-2.84912246824188	0.66890649261786	-4.25937332001584	2.05000840945537e-05	0.000290968935535601
A530017D24Rik	54.4811090068055	-2.37186902914382	0.5569259107517	-4.25885918279945	2.05472852645997e-05	0.000291180696129912
Ppm1k	92.8994889048625	-2.26670092275419	0.532215567268036	-4.25899027040791	2.05352407433111e-05	0.000291180696129912
Ntrk1	46.3944778736894	2.24751911097245	0.527813230633355	4.25817122521827	2.06106061725275e-05	0.000291848771862164
Sorcs2	136.714555978362	1.50425468465071	0.353337700322586	4.25727196185794	2.06936562574895e-05	0.000292794948145185
Gm6161	8.49389069020213	-6.49490667333272	1.52575682019519	-4.25684262876297	2.07334189346633e-05	0.000293127647007309
Ndufa13	1881.65104662956	1.26467791015984	0.297127595327192	4.25634619620974	2.07794867121516e-05	0.000293548896074562
Tdpoz4	21.1329815120494	-3.38340729130697	0.79504548483486	-4.25561474889671	2.08475409231678e-05	0.000294279842139238
Rap1gap	414.281165968191	1.32237328032467	0.310796393518988	4.25478965618653	2.09245626289439e-05	0.000295136129652969
Rmnd5a	2310.84315158204	-1.43742059050261	0.338028120859944	-4.25236985267916	2.11520146576915e-05	0.00029811120658184
Ccdc71	1420.61616563338	1.13493937270179	0.266925549607152	4.25189486121556	2.1196937487698e-05	0.000298511125900134
Zgrf1	379.506813401388	-1.5089497325019	0.354932754167263	-4.25136794163214	2.12468777371996e-05	0.000298981025256693
Amer1	375.622125052766	-1.5655859874784	0.368426052933375	-4.24939000652463	2.14353431872223e-05	0.000301397966560788
Elavl3	140.935700380307	-1.73381042569671	0.40830109227892	-4.2464016346846	2.17231083671869e-05	0.00030497031361402
Rpl37a	17976.0243248996	1.34944172169437	0.317784844051473	4.24640050321528	2.17232180151893e-05	0.00030497031361402
Rpl31	15357.1296645931	1.07373975140995	0.252909144160675	4.24555527627658	2.18052743048415e-05	0.000305884252301198
En2	128.875344411842	-1.79989152262651	0.424019166701703	-4.24483529041207	2.18754045652884e-05	0.000306629602453615
Coprs	962.207860309912	1.22901257449787	0.289551953236407	4.24453214962234	2.19049961908226e-05	0.000306806002548479
Thoc2l	265.065639877133	-2.0545481426372	0.484118412409528	-4.24389589400538	2.19672293695689e-05	0.00030743895874866
Clta	6332.81746653759	1.2348932538399	0.291068146536711	4.24262588858775	2.20919542080395e-05	0.000308944847994598
Taf2	1139.09870919265	-1.37172994573954	0.323719725691927	-4.23739993850411	2.26123139515476e-05	0.000315535992381519
Vps50	749.392489894172	-1.23986383583643	0.292602497862418	-4.23736586288274	2.2615744908498e-05	0.000315535992381519
Zfp275	480.113200258929	-1.32561640986649	0.312823586246353	-4.23758459447667	2.25937301915266e-05	0.000315535992381519
Olfr46	405.459535252144	-1.68584976952672	0.397939243293312	-4.23645015649819	2.27081299936676e-05	0.000316580112121919
Ntn1	776.517704814722	-1.66829361724723	0.393830458025132	-4.23607058126715	2.27465303172439e-05	0.000316870584496587
Spock2	560.714089597351	1.34045187229001	0.316498837076386	4.23525054522238	2.28297016303372e-05	0.000317783809730929
Zmat5	425.050640980049	1.20363542267059	0.28421589944401	4.2349334608837	2.28619391071275e-05	0.00031798718696421
H2-M3	37.2249959338292	2.15365175116549	0.508606797461946	4.23441401474118	2.29148440312032e-05	0.000318307351984931
Zfx	655.182199754307	-1.45237680681492	0.34299786802843	-4.23436103309696	2.29202466867198e-05	0.000318307351984931
Tbc1d13	3273.71946996485	1.08255891409846	0.255760281498188	4.2327092688398	2.30892900307012e-05	0.000320408301656807
Slamf9	28.698901356561	2.52429984583476	0.59644723568257	4.23222658236645	2.31389122666796e-05	0.000320850097840815
Sh3tc1	385.507311058052	1.43914416104439	0.340065321630972	4.23196388900279	2.31659608969574e-05	0.000320978444378734
Ipo7	5343.45133081013	-1.09235118854832	0.258173671261556	-4.23107121346101	2.32581016446521e-05	0.000321760854041046
Zfp959	89.0489465456437	-1.73486406127926	0.41002349392352	-4.23113330574872	2.32516812951677e-05	0.000321760854041046
Llgl2	4385.68861136815	1.34301509826889	0.31745491691167	4.23056952884613	2.33100378041372e-05	0.000322232246733054
Tsr1	3367.4102353185	-1.268845383671	0.29994085036623	-4.23031868490648	2.33360474195005e-05	0.000322344789776255
Glce	627.119342651685	-1.30828710824922	0.309313855196231	-4.2296427601642	2.34062705347064e-05	0.000322869969695865
Srcin1	191.505723076717	1.35735504321242	0.320917438916499	4.22960823754297	2.34098625477933e-05	0.000322869969695865
Sec23a	1081.14019869633	-1.22913087768617	0.290644276561283	-4.22898703607192	2.3474587087032e-05	0.000323515317838089
Brca1	1658.15564063191	-1.43307689969816	0.338943337715392	-4.22807218857772	2.35702174670538e-05	0.000324541247038273
Slc19a2	1676.98156684024	-1.23343216072999	0.291734222338017	-4.22793099433114	2.35850096933024e-05	0.000324541247038273
P2rx4	137.319564330482	1.67922828505886	0.397199107452185	4.22767386319217	2.36119707507371e-05	0.000324664597822635
Papola	3496.89363703233	-1.10837387763994	0.262205637437632	-4.22711688608745	2.36704722540813e-05	0.00032522111154884
Fam8a1	674.491785785888	-1.14999024158871	0.272062608734808	-4.22693234817012	2.36898853978342e-05	0.000325240131337084
Ccdc51	232.957442721081	1.34048036997973	0.317227740378698	4.22560892177808	2.38295526496411e-05	0.000326908843954011
Hmgxb4	1684.897696364	-1.44612804362477	0.342309956519041	-4.22461577901642	2.39348777598148e-05	0.000328104251357948
Prkar2a	1322.46650487815	-1.19451435024913	0.282764548032481	-4.22441341589935	2.39563930930765e-05	0.000328149834016021
Pdp1	168.980242122454	-1.4451571213784	0.34214777852833	-4.22378051844852	2.40238018556117e-05	0.000328823509465276
H1f10	832.795917672529	1.19929149171749	0.284067070222362	4.22186031903911	2.42294249155488e-05	0.000331386524242987
Cbx5	6337.55697586188	-1.39433695048259	0.330323142820302	-4.22113006850725	2.43080618217797e-05	0.000331995532265306
Plac9a	92.0825397279364	2.1016065890749	0.497880663941172	4.22110505846682	2.43107593194273e-05	0.000331995532265306
Gm47476	102.499004560966	-1.8631038808249	0.441534187968019	-4.21961409013212	2.44720856307439e-05	0.000333818601496675
Kpna3	2305.10478406155	-1.10359003610454	0.261543384197344	-4.21952954188221	2.44812644002273e-05	0.000333818601496675
Nedd4	19516.4042687095	-1.28714521289936	0.30512042639402	-4.21848261065681	2.45951935861425e-05	0.000335118800826292
Stk36	136.492268519793	1.38793085084035	0.329101517322	4.21733349069421	2.47208237479105e-05	0.000336576347480985
Pja1	1081.18290125327	1.10415095034913	0.261911799647532	4.21573580050626	2.48965096467308e-05	0.000338712695344663
Mvk	567.795937332459	1.28681361842569	0.305428964327119	4.21313551994204	2.51849849011191e-05	0.000342379146658771
Trappc12	633.906413221287	1.17392178032893	0.278645431201104	4.21295901127368	2.52046815852755e-05	0.000342388897438531
Gm13736	19.4987624486518	3.98878948172498	0.947158262200599	4.21132311347583	2.53879307299065e-05	0.000344618713594818
Mrps24	1516.23269908832	1.3211984578638	0.313770232380176	4.21071956967221	2.54558576505759e-05	0.000345280956403301
Nsun3	91.4410032603025	-1.67264902728504	0.397260174913577	-4.21046239444697	2.54848543910492e-05	0.000345414555382816
Speg	219.36485935004	1.87242562454821	0.444809207419759	4.20950284597241	2.55933218891592e-05	0.000346624269429754
Usp17ld	45.5530820628358	-2.43064126220225	0.577544286325041	-4.20857987820919	2.56980685031462e-05	0.000347781812300644
Dkc1	4492.62448254249	-1.18298499511721	0.281105112681199	-4.20833681690745	2.5725721021899e-05	0.000347895057897345
Fbxw7	811.739349636323	-1.24227494533057	0.295251895550949	-4.20750878842777	2.58201364786534e-05	0.000348910308670342
Gm44070	40.5764882567669	-2.57207647291993	0.611379519085872	-4.20700463889544	2.58777831491366e-05	0.000349427550906007
Ankrd39	205.704890614947	1.53955419825036	0.365996438926316	4.20647316341872	2.5938686919807e-05	0.000349877722614751
Rnf4	5619.02778297004	-1.23373883556135	0.293302126838431	-4.20637534701877	2.59499109123357e-05	0.000349877722614751
Cpn1	258.966208389575	1.63660395334309	0.389146691338925	4.20562217222528	2.603648918302e-05	0.000349998707050433
Jade3	626.287865469794	-1.36812174221757	0.325291636932662	-4.20583128148721	2.60124243345522e-05	0.000349998707050433
Rasa2	222.07796764326	-1.31568207710318	0.312831636241062	-4.20571938603212	2.60252989278134e-05	0.000349998707050433
Rasl11b	251.856842747276	1.31197985178555	0.31195276388329	4.20570036134188	2.6027488494748e-05	0.000349998707050433
Copb1	1632.02064307351	-1.06024239943161	0.252166897690824	-4.20452648281994	2.61629305563631e-05	0.000351181185915812
Gm47578	818.861519887919	-2.03981465089759	0.485147751266429	-4.20452253065763	2.61633876868543e-05	0.000351181185915812
Arid2	1357.02852580944	-1.4453460834312	0.343890392907714	-4.20292661045367	2.6348603433234e-05	0.0003534043166807
4930447C04Rik	227.132237491659	-1.42901881217426	0.340200173425826	-4.2005234676514	2.66298562426833e-05	0.000356911297635964
Isoc2a	864.939285072603	1.49500429783464	0.355923705696638	4.20035045125336	2.66502150782585e-05	0.000356918990357671
Stard10	183.368595189924	1.41083313461781	0.335934579861239	4.19972583709772	2.672383665159e-05	0.000357639475663712
Chd2	1580.81537052528	-1.35992043957484	0.323854853553359	-4.19916646193099	2.67899328048225e-05	0.000358258256337285
Ascc1	662.570578486711	1.25682745843344	0.299397647309676	4.19785348925426	2.69456857671705e-05	0.000360074200918338
Atg7	469.321059689097	1.21603313123577	0.289716802884796	4.19731654887589	2.70096287115043e-05	0.000360661511440073
Kdr	59.9297698597222	-1.95713722118466	0.466410163348714	-4.1961718997135	2.71464242309183e-05	0.000362220039294206
Zdbf2	669.574444946622	-1.9483937029869	0.464704395675166	-4.19275935652835	2.75581733047111e-05	0.000367442310729482
Pigyl	344.725178134747	1.35943362902752	0.324333686243989	4.19146603231602	2.77157688248784e-05	0.000369270657016843
Asxl2	1161.79790835932	-1.47101026037853	0.35111514434075	-4.18953805920414	2.79522899013806e-05	0.00037214709211875
Slc27a1	446.562452524119	1.1382335033098	0.271784972559608	4.18799278190467	2.81432465350524e-05	0.000374413102870461
Gm47933	50.628552214009	-2.11194888787389	0.504509610704275	-4.18614203389643	2.83735838247598e-05	0.000377199301546548
Scaf8	1636.85036582348	-1.16758626608265	0.278980073347823	-4.18519592482487	2.8492024238932e-05	0.000378494931716005
Olfr328	34.8807983563306	-2.47798900566735	0.592131054295905	-4.18486581254195	2.85334604500526e-05	0.00037876646542969
Zmym2	1208.50878858747	-1.14019394478646	0.272496413222455	-4.18425303769286	2.86105288214779e-05	0.000379510249955487
Apeh	895.277370579454	1.19058375215708	0.284585620293181	4.18356960878957	2.86967167303339e-05	0.000380173989031863
Ftl1	7923.20979020217	1.18051719460922	0.282182610875877	4.18352212046293	2.87027146929821e-05	0.000380173989031863
Wdr43	3838.47071317189	-1.10931057288149	0.265200515195333	-4.18291258621588	2.87798071625807e-05	0.000380915422753453
Tlk1	1467.09393217947	-1.17119296198986	0.280006636207455	-4.18273287323852	2.88025743866836e-05	0.000380937274146461
Dnajc10	1060.63591487584	-1.07403517159549	0.256836351145794	-4.18178800159723	2.89225588720193e-05	0.000382243928242657
Gm20667	47.5708402200456	-2.20683312862615	0.527779411458635	-4.18135509023947	2.89776906756937e-05	0.000382692196039176
Epha7	41.780101547048	-2.40342853361699	0.574835229679829	-4.18107382693934	2.90135634290553e-05	0.000382885650519501
Gpr137b-ps	47.362025155282	1.95068614906795	0.466588518863427	4.18074185327077	2.90559581764559e-05	0.000383164828584258
Gm14742	24.5537108947592	-3.10731937017591	0.743362120760537	-4.18008838948748	2.91395809620483e-05	0.000383986881340652
Myo18a	2366.26228244893	1.2914856314448	0.308976539719161	4.17988250052472	2.91659756243172e-05	0.000384054160775681
Gabpb2	1450.19113876794	-1.48288597140104	0.354840322045747	-4.1790232937785	2.92763701723211e-05	0.000384945858534018
Mcm3	17092.1493271515	1.09947802424055	0.263092928763165	4.17904817666269	2.92731675361516e-05	0.000384945858534018
Rnf169	1116.90239418608	-1.58220257959453	0.378647587547765	-4.17856241958743	2.93357487967711e-05	0.000385445672464494
0610005C13Rik	27.2479729190072	-2.67016202292051	0.639116977807896	-4.17789249172958	2.94222658836166e-05	0.000386301074629144
Shkbp1	1291.14531882933	1.22816576049457	0.294000830385786	4.17742276061934	2.94830733681308e-05	0.000386817922589876
Morc3	2288.45072570449	-1.10645503579772	0.264956455881089	-4.17598820952788	2.96695187304861e-05	0.000388981190332827
Gm49858	680.821422214236	-3.49977939533333	0.838136481390439	-4.17566765442225	2.97113334632544e-05	0.00038924651828403
Chd6	1113.17929945224	-1.52153294807826	0.364428871222862	-4.17511637585866	2.97833758849584e-05	0.000389624438698078
Ttf1	632.525360509629	-1.24406706562322	0.297968469260854	-4.17516346178935	2.97772161022529e-05	0.000389624438698078
Pimreg	626.535940277579	1.40347397748286	0.336303666840324	4.17323423996214	3.00305910636124e-05	0.00039257381361418
Gbp2	20.5761451088312	-3.64185927273859	0.872879615130886	-4.172235448748	3.01625713188432e-05	0.000394013603614722
Bcar1	2587.32911963745	1.16057494984014	0.278329375867011	4.16978964661882	3.04880912180878e-05	0.0003979776885487
Ncoa1	446.137817620739	-1.53160767491283	0.367373633372254	-4.16907348753816	3.05840373398395e-05	0.000398941455973033
Gm48754	3445.22321569819	-3.24584861198244	0.77862748676964	-4.16867971801096	3.06369140906666e-05	0.000399342435112446
Ctsl	4911.00953899617	1.71400745005503	0.411345539783565	4.16683125081867	3.08862959760745e-05	0.000402302367803888
Zfp966	292.987426550958	-1.35671849631576	0.325625948452937	-4.16649380297112	3.09320297321425e-05	0.000402607371116776
Mmp9	76.1410756283156	2.48607590252659	0.596787573001101	4.16576352289763	3.10312238180464e-05	0.000403316482476625
Zfp11	90.759275917521	-1.79863135232844	0.431756404503023	-4.16584753247325	3.10197974134292e-05	0.000403316482476625
Pmvk	644.366092471445	1.47972323627162	0.355243760906842	4.16537431225895	3.10842137806445e-05	0.00040371433880693
Gm45033	41.4672739368071	-2.20589127189932	0.529669521510437	-4.16465585108402	3.11822562387116e-05	0.000404696332767164
Ndufaf7	627.938726763454	1.13652432843436	0.272957555887468	4.16374012706545	3.13076435052985e-05	0.000406031552002577
Pla2g4f	62.0729999053233	1.74384265918642	0.418837030922852	4.16353505167414	3.13357894319105e-05	0.000406104627407806
Zfp780b	209.947656994737	-1.43873812100553	0.345572211381445	-4.1633501584346	3.13611860333063e-05	0.000406141992850571
Snx29	177.187559532602	1.43823481887908	0.345505924021131	4.16269221129509	3.14517191868467e-05	0.000407022248300369
Topbp1	3085.4001118427	-1.32914762196573	0.31934177104768	-4.16214771279414	3.15268296105735e-05	0.000407701796541036
Ctsf	416.630647658449	1.20761393774324	0.290168476589813	4.16176819734401	3.15792823373825e-05	0.000408087574044685
Mapkapk2	1587.48261718778	1.40848696834284	0.338573607353999	4.16006132123046	3.18162160087306e-05	0.000410855072868647
Gm47221	103.937718510844	-1.89873462821283	0.456439251671397	-4.15988463143782	3.18408387873997e-05	0.000410878921119235
Pck2	1035.15143961827	1.40397604398035	0.337518187299784	4.15970485979572	3.18659096213354e-05	0.000410908512915576
Gm47356	61.1107819694121	-2.04351768161261	0.491291024897592	-4.15948506699991	3.18965872626936e-05	0.000411010310156423
B3gat3	497.718219772473	1.364696676893	0.328116414067187	4.15918441865441	3.19385957858783e-05	0.000411257864366342
Spg21	1526.55809068732	1.12908932788141	0.271489177658354	4.15887416809769	3.19820010999929e-05	0.000411523038405045
Zmynd11	542.169055125148	-1.38308524773675	0.332678627175363	-4.15742141140821	3.21859943762514e-05	0.000413852700319013
Dusp12	1361.75640539526	1.27128805864992	0.305847495715471	4.15660770959066	3.23007922920643e-05	0.000415032972185784
Arid5a	202.470340854969	1.37755505112451	0.331432326758237	4.15636900781065	3.23345423190671e-05	0.000415170920594996
Kcng4	31.0386192030463	2.50167216265222	0.601996725754948	4.15562420130265	3.24400659457815e-05	0.000416229580129373
Krit1	636.785442287238	-1.42476599719781	0.342945612840531	-4.15449547640175	3.26006066510516e-05	0.000417992142135729
Aqr	3690.50151245343	-1.34609127964069	0.324183511440197	-4.15225090770541	3.29221015141682e-05	0.000421515054162948
Gm48498	69.6205258154122	-2.1328517577105	0.513651459463875	-4.15233271202358	3.29103317918898e-05	0.000421515054162948
Asph	466.372714531485	-1.44419003681173	0.347869021175356	-4.15153390759602	3.30254322617379e-05	0.000422538154611171
Lrp2	1984.73791631123	-1.55227300462621	0.373942082779258	-4.15110541474557	3.30873316711572e-05	0.000422920597249207
Mier1	583.140045961875	-1.25924470830164	0.303368880139486	-4.15086975210725	3.31214220871432e-05	0.000422920597249207
Olfr1307	103.368593011006	-1.99756858919781	0.481258187170766	-4.1507212603305	3.31429196990602e-05	0.000422920597249207
Slc36a1	472.61004224689	1.17017232882549	0.281934126365342	4.15051680302488	3.31725413030836e-05	0.000422920597249207
Slco5a1	80.5479030863421	-2.67820568011667	0.645247323821626	-4.15066530497853	3.31510239655621e-05	0.000422920597249207
Cndp2	3283.60106076404	1.18670169786284	0.286074016698749	4.1482330746329	3.35051197972842e-05	0.000426557770743124
Eps15	534.479082981927	-1.37778328243878	0.332129809571935	-4.14832768011559	3.34912797783442e-05	0.000426557770743124
Dhx36	1347.8991905242	-1.1404502300639	0.274950648728571	-4.14783611290817	3.35632513389266e-05	0.000426705736770656
Ywhaz	10729.7556566768	-1.14145718944733	0.275193777125202	-4.14783067179607	3.35640488069602e-05	0.000426705736770656
Slc13a4	53.2552124095823	1.89977103827084	0.458158092750109	4.14654039366064	3.37536654207718e-05	0.000428814171965298
Mbtd1	1635.78124790087	-1.22244300358701	0.294921391536212	-4.14497909839445	3.39844707648942e-05	0.000431442542293238
Eras	1307.9260093707	1.20374755530923	0.290432706864902	4.14466940828798	3.40304298748143e-05	0.000431722190535619
Mzt2	594.546741978487	1.32209288123365	0.319017598843436	4.14426315672474	3.40908085652756e-05	0.00043188074895897
Sirt1	1533.45884324932	-1.11527073514733	0.269108956471904	-4.1443092410184	3.40839542249972e-05	0.00043188074895897
Cttnbp2nl	446.000101779965	-1.27739866491525	0.308338702142289	-4.1428424522776	3.43027602786083e-05	0.000434260909070943
Gm45315	294.672816733058	-3.67929575290804	0.888342221851475	-4.14175490301439	3.4465854424576e-05	0.000435892758787781
Pepd	1264.80179298999	1.17574022254735	0.283881334753329	4.14166089351727	3.44799870726255e-05	0.000435892758787781
Pramef6	20.3330722274882	-3.62414972087538	0.87533954288951	-4.14027876418333	3.46884018538302e-05	0.00043822042678088
Ano7	20.5795011301709	2.81143319103105	0.679119753797932	4.13981948737067	3.47579218059503e-05	0.000438791399145796
Tex13c2	31.6899568226484	-2.49771294616405	0.60345234434049	-4.13903926231953	3.48763265708945e-05	0.000439978273663592
Gm12655	19.5377401125774	-2.90979185275674	0.703092352608363	-4.13856279614174	3.49488220236445e-05	0.000440584730472779
Cerk	90.7512355569683	1.50641322516265	0.3640609957676	4.13780449615723	3.50644943514112e-05	0.000441653813827258
Fnbp1l	1125.04630888029	-1.34364905298638	0.324746976983288	-4.13752597627883	3.51070714538962e-05	0.000441653813827258
Hoga1	39.7074818923168	2.12201504809063	0.512868817836338	4.13753960913996	3.51049862674822e-05	0.000441653813827258
Nepro	870.200537656049	-1.22867504384354	0.297051361836101	-4.13623770734121	3.53046475963499e-05	0.000443520781781443
Zfp619	94.4909775314425	-1.69865652906999	0.410666331583141	-4.13634232570655	3.52885634273487e-05	0.000443520781781443
Kdm7a	284.250485461185	-1.50752616813245	0.364504319394958	-4.13582525067138	3.53681270951525e-05	0.000444009055529959
Oasl1	41.9773443212267	2.49299522872798	0.602839309794873	4.1354224719955	3.54302216867723e-05	0.000444479276237394
Adgrl2	396.38581707865	-1.49861479291366	0.362530572672407	-4.13376113872705	3.56874378443697e-05	0.000447394981732057
D430019H16Rik	55.9369035500973	1.84313109364726	0.445902645760829	4.13348319676908	3.57306430147518e-05	0.000447563283315931
Pink1	523.109393831332	1.35743455326503	0.328409809976397	4.13335567948651	3.57504817770652e-05	0.000447563283315931
Fbxo36	82.3660226968956	1.65412256149181	0.400235928567852	4.13286874921672	3.58263332198107e-05	0.000448201838616772
Paox	527.198408727681	1.32068074648827	0.319761253695537	4.1302088080558	3.62433896786776e-05	0.00045310516271888
Gm10184	9137.6482312865	-1.17194591761423	0.283898723878411	-4.1280422173231	3.65864953350647e-05	0.000457077822607041
Acap2	964.067048568936	-1.34541176920216	0.325985374659	-4.12721512616797	3.67182866956309e-05	0.000458406845667253
Tiparp	960.690332778348	-1.09639951770857	0.265713631437566	-4.12624490424829	3.68734594552399e-05	0.000460025732069522
Itgb1	3110.67919525055	-1.24768587098155	0.302411832709131	-4.12578390139124	3.69474081014818e-05	0.000460629745784887
Ccs	900.912075431457	1.15023285699829	0.278877226780476	4.12451339350028	3.71519374207031e-05	0.000462234845655268
Fam13b	392.8870462011	-1.6913405018891	0.410050163408114	-4.1247160782271	3.71192368576654e-05	0.000462234845655268
Lactb2	1979.33597406384	1.06483735084335	0.258173264306385	4.12450667075915	3.71530225166374e-05	0.000462234845655268
Ccnl1	1132.77009976414	-1.49103342342106	0.361533894691441	-4.12418709646468	3.72046386954713e-05	0.000462239450458886
Gm5117	15.3995588234146	-3.82526335184017	0.927501848375841	-4.12426493654825	3.71920600531199e-05	0.000462239450458886
Nr2c2	929.20958254609	-1.45275160700692	0.352325408837738	-4.12332341229463	3.73444778523697e-05	0.000463657522681865
D13Ertd608e	30.8884742435958	-2.34719871210447	0.569438516771675	-4.12195284121536	3.75674117700789e-05	0.000465555040375933
Fermt2	2203.77023133672	-1.31543599548313	0.319132790616928	-4.12190797736644	3.757473053145e-05	0.000465555040375933
Rfx3	55.8362997308047	-2.06535649903234	0.501043983519473	-4.12210617623765	3.7542408027363e-05	0.000465555040375933
Resf1	2181.70585978003	-1.30141044179374	0.315766909920942	-4.12142754957945	3.76531889224871e-05	0.000465887193526521
Slc1a4	499.368888197267	1.3573904044897	0.329337769716597	4.12157526194998	3.76290495562306e-05	0.000465887193526521
Gm37158	1948.50879901714	-1.58126781252762	0.383748125690847	-4.12058771539515	3.77907154622914e-05	0.000467268339232171
Gm48764	5081.21302203108	-3.18424101471159	0.772877440171257	-4.11998183567891	3.78902268745106e-05	0.000468177871791898
Gm13078	22.9626240928163	-3.14488709463614	0.763406090489943	-4.11954677047153	3.79618366087466e-05	0.000468741637523469
Dedd	1163.74005477793	1.08556402850483	0.263617280630114	4.11795473312695	3.82249753847244e-05	0.000471399017929425
Sbno1	3217.33228983822	-1.25366579539508	0.304440877868745	-4.11792859149348	3.82293106003741e-05	0.000471399017929425
Tapt1	320.964452303537	-1.43903310627605	0.349498110321226	-4.11742743030407	3.83125113017071e-05	0.000472102256750544
Impad1	1262.26547123141	-1.45684641469325	0.353847947972495	-4.1171537747804	3.83580149782478e-05	0.00047234033461269
Adnp	1566.65184005591	-1.35638923001726	0.329512580117103	-4.11635036676058	3.84919029278797e-05	0.000473665708607742
Rbms2	1148.55361486016	1.20151299114306	0.291903425374739	4.11613186656026	3.85283926422992e-05	0.000473791549602643
Rab5a	1247.7998425794	-1.33057210585902	0.323293730762438	-4.11567555832609	3.86047024073841e-05	0.00047440656091908
Enc1	3998.95116753286	-1.0604727115719	0.257718627151673	-4.1148469681541	3.87436368822888e-05	0.000475789795341381
Adprhl2	1125.21283934709	1.22777357975819	0.298429255671652	4.11411936472159	3.88660295640141e-05	0.000476612945968683
Ctsa	1230.23803291234	1.11600864718949	0.271280844823607	4.11384979250983	3.89114683346618e-05	0.000476612945968683
Eif3a	8331.01945355695	-1.19947409084289	0.291570050202717	-4.11384533496821	3.89122201161638e-05	0.000476612945968683
Fmr1	1003.78543933812	-1.42542056606853	0.346495535106479	-4.11382087688517	3.89163453110793e-05	0.000476612945968683
Acot13	273.439530649901	1.18446701204539	0.287940727546029	4.11357928466735	3.89571154955822e-05	0.000476788577707126
Virma	1062.2894695654	-1.1980121184213	0.291382434507275	-4.11147679662682	3.93136389820301e-05	0.000480825794736151
Zfp318	601.571328672867	-1.76441168625425	0.429182247916219	-4.11110127415773	3.93776422126619e-05	0.000481282293710313
Rbm12	1344.64513133004	-1.22291278546498	0.297511351899829	-4.11047436561928	3.94847115454845e-05	0.000482264181638822
Nfxl1	348.776016631728	-1.37782326096969	0.335241099662704	-4.10994732553962	3.95749381298798e-05	0.000483039163642106
Gm17067	541.142616004319	-1.33939356300136	0.325911205838475	-4.10968858697415	3.9619304435817e-05	0.000483180237942237
Ppip5k2	809.979622170003	-1.21110789705334	0.294704458106567	-4.10956761507622	3.9640063866658e-05	0.000483180237942237
Pex19	2275.18694108013	1.1281954071713	0.27456379676444	4.10904649653874	3.97296086973682e-05	0.000483944727144174
Gm17132	322.293516253803	-1.60342441399059	0.390264332719578	-4.10855996707933	3.9813383270457e-05	0.000484637944803673
Tut7	694.70172896222	-1.66522879434599	0.405338171448596	-4.10824568629894	3.98675877682406e-05	0.00048497052146936
Mmp28	80.4597186289938	2.07583459081769	0.505394850772074	4.10735207857086	4.00220926234595e-05	0.000486521934587068
Pnpla7	316.777752945603	1.19678592286678	0.291463860471634	4.10612115316867	4.02358504316878e-05	0.000488462141176076
Tent2	679.119301596612	-1.06486637824723	0.259332556650341	-4.10618085134215	4.02254585247216e-05	0.000488462141176076
Cdpf1	214.79375873893	1.63184861725567	0.397619333061489	4.10404746844469	4.05984106321899e-05	0.000492532163957435
Ecpas	442.503568743883	-1.44039376650878	0.351236340077946	-4.10092465429154	4.11502540062084e-05	0.000498472231164779
Tab2	1395.5945006522	-1.39182197359823	0.339401853062855	-4.10080841055536	4.1170932618377e-05	0.000498472231164779
Usp9x	6992.44031419305	-1.24068738106993	0.302543234611941	-4.10085977517001	4.11617941453756e-05	0.000498472231164779
Rasa1	637.294908672882	-1.34801650838058	0.328851523540332	-4.09916455264729	4.14644163688431e-05	0.000501688847279631
Susd4	251.995106279163	1.78345010101738	0.435124108216267	4.09871590045515	4.15448599857763e-05	0.000502325250766357
Acot11	172.208217977414	1.88326020205719	0.459544924743069	4.09809814156933	4.1655866884664e-05	0.000503330099530702
Riok2	1590.68941860228	-1.04350509663098	0.254653137150962	-4.09775080058164	4.17184051422773e-05	0.000503748345894701
Cnksr1	39.257926859537	2.07947679743242	0.507522630824668	4.09730851618085	4.17981667689671e-05	0.000504373865225529
Gm48119	177.562613715532	-1.78053789298624	0.43459845018768	-4.09697248625096	4.18588631508835e-05	0.000504768643878301
Usp45	413.808385777968	-1.18448058003285	0.289128931791377	-4.09672104653823	4.19043348667914e-05	0.000504979426183645
Gm8332	317.549399997811	-2.00480284118157	0.48942533746254	-4.09623835900204	4.19917580606339e-05	0.000505357782130644
Scand1	334.821519121407	1.50136775159976	0.366509936476605	4.09639030808539	4.19642187663267e-05	0.000505357782130644
Ano3	36.5565229807366	-2.51984051724186	0.615188029634158	-4.09604933103196	4.20260414768239e-05	0.000505433192161269
Zbtb1	260.467334601	-1.27402700785308	0.311084329529417	-4.0954393613472	4.21368509817362e-05	0.000506428242312139
Gm42547	25.7976560810791	-2.82622933392479	0.690231063212772	-4.0946133614586	4.22873472913408e-05	0.000507898631914639
Kif1a	229.205637703711	1.49206394552364	0.364434901828954	4.09418510146959	4.23655764128158e-05	0.000508249122593759
Pim1	3643.79566925178	1.08091898822085	0.264015793490561	4.09414517946061	4.23728758526061e-05	0.000508249122593759
Rcn3	534.730116872207	1.34522617546319	0.328652795085917	4.09315300395215	4.25546714828066e-05	0.000510090547209189
Gm45551	51.3982812052209	-1.87599469950745	0.458365505942773	-4.09279205172492	4.2620991884657e-05	0.000510546277290314
Kdm5a	1405.94198097116	-1.34603023028891	0.329049394842561	-4.09066313868451	4.30141517696884e-05	0.000514231476424903
Olfr1372-ps1	200.746514930092	-1.59008582158784	0.388699240484596	-4.09078705583643	4.2991173218165e-05	0.000514231476424903
Tmem47	228.087023926532	-2.02826872987776	0.495828439460917	-4.0906663846934	4.30135496981224e-05	0.000514231476424903
Myo15b	118.151810741182	1.56189231768054	0.381851786679145	4.09031035644448	4.30796336897345e-05	0.000514673239578021
Zfp445	1306.4123535139	-1.39051207179379	0.340183886549174	-4.08753067612682	4.35989040636626e-05	0.000520532249707792
Ahctf1	4654.09522473549	-1.1504453478167	0.281526504793695	-4.08645483898489	4.38014697392154e-05	0.000522604837364713
Pkib	14.9762401795347	-3.67860746242259	0.900247932827107	-4.08621595038871	4.38465702153255e-05	0.000522797175601105
Pkdcc	80.5727508616216	1.56539807822512	0.383124219119809	4.08587606865855	4.3910813404335e-05	0.000523217353906343
Zik1	222.400332234241	-1.2716930458168	0.31125692105445	-4.08566993951064	4.39498186576573e-05	0.000523336454510982
Mical1	954.605432008138	1.19267322581401	0.291932652973876	4.08543961651571	4.39934409228045e-05	0.00052351033921332
Kansl1	1807.23010225413	-1.28831771655631	0.3153781443016	-4.08499364916127	4.40780221499597e-05	0.000524171074215737
Mettl7a1	245.971689995419	1.44339659870285	0.353407296518307	4.08422976243807	4.42232577750576e-05	0.000525551759065902
Sgms2	166.08915856475	-4.04100400543173	0.989583960553004	-4.08353830146309	4.43551145848723e-05	0.000526771736083672
Ypel3	333.296628845313	1.27500827730389	0.312284197182468	4.08284597429983	4.44875101100367e-05	0.00052799650156912
Eif4a2	6295.89506673516	-1.27195738973583	0.311616513101147	-4.08180355102995	4.46875626937619e-05	0.000529946102343601
Lrfn3	100.542404681736	1.5965932569093	0.391160412223454	4.08168415569936	4.47105303640222e-05	0.000529946102343601
Prkaa2	267.187906310179	-1.360057622739	0.33325460090286	-4.08113682168018	4.48159625108116e-05	0.000530540290482284
Sh3bgrl	297.868078149301	1.38977584580882	0.340537971681172	4.08111858700444	4.48194790850887e-05	0.000530540290482284
Tmem51os1	16.7880595117063	3.3141859462079	0.81220346045614	4.08048735023442	4.49413751523369e-05	0.000531634365736497
Gm42559	25.9438769073038	-2.67143861285278	0.654906329925032	-4.07911557849591	4.52073584674755e-05	0.000534430371397941
Cdv3	8229.69307979668	-1.14126156706944	0.279825231443527	-4.07847984680311	4.53311309927064e-05	0.000535192148631167
Scarf1	97.8407629066994	1.63812782326258	0.401645045050434	4.07854607805975	4.53182212478293e-05	0.000535192148631167
Lyplal1	438.969292960777	1.26119156025128	0.30933552278144	4.07709903121076	4.56010741547803e-05	0.000538027061970069
Atp7a	173.003532988735	-1.53490123701335	0.376558809065313	-4.07612622533849	4.5792167844402e-05	0.000539928567263407
Mettl4	577.689768408477	-1.31959299267969	0.323806895083527	-4.07524673722372	4.59655840179553e-05	0.000541619291759578
Prepl	571.891684213502	-1.34835931621998	0.331018843002414	-4.07336121409301	4.63394698087145e-05	0.000545668430384602
A430005L14Rik	1224.5878737182	1.2494487242196	0.306835103369893	4.07205274265303	4.66006234420523e-05	0.000548385679644243
Gm49273	525.221311347148	-1.49599393711707	0.367472520665502	-4.07103620811643	4.68044729464414e-05	0.000550425483672622
Gm14124	240.999646940956	-1.33121382320825	0.327031795054056	-4.07059449063114	4.6893315500958e-05	0.000550956922217139
Necab2	273.617242541438	1.49188691956813	0.366511242830993	4.07050792779113	4.69107445967586e-05	0.000550956922217139
Gm49015	4839.07702073791	-3.16672315797328	0.778007477376473	-4.0702991295814	4.69528105959114e-05	0.000551092194632558
Ep300	3049.76728407037	-1.58839631090244	0.390485041642695	-4.06775200458475	4.7468860848159e-05	0.000556786898375025
Dnhd1	18.3227619783885	-2.94559006919309	0.724289830608	-4.06686652872157	4.76495155162591e-05	0.000558542728988508
1700037H04Rik	1983.35220437552	1.19360271426122	0.29361888527546	4.06514285735211	4.80030498406527e-05	0.000562321440990503
Slmap	1177.80014117897	-1.38249884736079	0.340143789395724	-4.06445418220582	4.81449949464452e-05	0.000563618240644952
Slc25a36	2722.87718204647	-1.30791703659426	0.321868573440172	-4.06351270214137	4.83396904784236e-05	0.000565530490422024
Tead1	2909.79355687704	-1.62241313644545	0.399300335903996	-4.06313992391815	4.84169861006209e-05	0.000566067679361764
Wtap	1701.49072880414	-1.07044975014498	0.263476774239145	-4.06278600167385	4.84904803548118e-05	0.000566559757513475
Tmem87a	883.2730653731	-1.23148810394514	0.303214973030596	-4.06143565944838	4.877186040401e-05	0.00056947855125459
Zfp809	536.762781690388	-1.26696635417129	0.312075402485527	-4.05980844398669	4.91129910189526e-05	0.000573090787827881
Rock2	1034.15222344385	-1.56452740143216	0.385435825426395	-4.05911256355418	4.92595652946079e-05	0.000574429578483986
Slc38a2	3670.94150127224	-1.3046511405207	0.321664386042451	-4.05593903811446	4.993328285833e-05	0.00058190983382705
Epx	29.4864032781271	2.35116246428227	0.579779887023405	4.05526738147671	5.00769864480264e-05	0.000582842799676591
Trim71	5676.07569458044	-1.29850930651807	0.320203487097178	-4.05526285266216	5.00779567349621e-05	0.000582842799676591
Prdm2	1135.61032887836	-1.2990691728489	0.320398518921961	-4.05454175387531	5.0232677822065e-05	0.000584266607292104
Ddx5	17089.3422513813	-1.15042752050166	0.283793199349022	-4.05375295511157	5.04024436791756e-05	0.000585863456167737
Gm48541	67.2922004148748	-2.05450844876275	0.506878575585166	-4.05325564685964	5.05097540808804e-05	0.000586732751847446
Rec8	265.107240697663	1.2865251342381	0.317452337187237	4.05265604795121	5.06394249614849e-05	0.000587860505987894
Map3k2	266.884441952379	-1.49205236518311	0.368249845595118	-4.05173928252935	5.08382973064656e-05	0.000589410593450283
Ppp4r2	1646.22952542045	-1.17120313536102	0.289060083491805	-4.05176363755606	5.08330044543978e-05	0.000589410593450283
Eif5	4820.55764775454	-1.09626814060593	0.270681577830214	-4.05002863288158	5.12113664874178e-05	0.000593354560971752
Pik3c2a	493.735412762482	-1.65273017080235	0.408136689954078	-4.04945257675389	5.13375793359703e-05	0.00059443512915334
Mrpl54	694.897108616737	1.24264002295688	0.306889411922739	4.04914596163951	5.14048783080529e-05	0.000594832587990554
Tmbim1	625.904269118811	1.34614798736633	0.332470727607532	4.04892183156468	5.14541255214453e-05	0.000595020784876201
Exoc5	508.77093886836	-1.27860913210923	0.315832235738819	-4.04838071426814	5.15732074365976e-05	0.00059601579894697
Coq8b	298.798785389297	1.2819517637989	0.316672590177527	4.04819300300111	5.16145774238629e-05	0.000596112020951656
Mcrip1	559.329287791552	1.21551292543439	0.300295897243756	4.04771739005058	5.17195393660557e-05	0.000596942092235217
Scml2	99.7930372063238	-1.83318431305158	0.452915950248061	-4.04751546517085	5.1764162852649e-05	0.000597075126510095
Miat	49.1365935348782	-2.10345246358128	0.519841542650403	-4.04633391332456	5.20260068975423e-05	0.000599711926154418
Amn	77.127317489258	2.32542001570342	0.574748931328292	4.04597536237115	5.21057133953976e-05	0.000600247170915052
Rad9b	139.100605574848	-1.30637316503499	0.322902666616103	-4.04571810671397	5.21629730595575e-05	0.000600429064963386
Zbtb33	287.055632349768	-1.30841973877116	0.32341753510715	-4.04560543799108	5.21880695045782e-05	0.000600429064963386
Hoxd13	28.3346948264232	-2.56336458145009	0.633769282908182	-4.0446336712432	5.24050015673191e-05	0.000601773538048655
Marchf6	1796.86780977432	-1.05058546144102	0.259745506904016	-4.04467231777465	5.23963580289485e-05	0.000601773538048655
Mtg1	648.660229378931	1.13410031622786	0.280391703985941	4.04469996831548	5.23901746417183e-05	0.000601773538048655
Ankzf1	813.408119688345	1.04500962947122	0.258496441451668	4.04264609447868	5.28513617325365e-05	0.00060616690574082
D10Wsu102e	3673.52246176081	-1.15796250443024	0.286437853223633	-4.04263085831109	5.28547972688642e-05	0.00060616690574082
Nr1d2	320.268175910329	-1.59713152052124	0.395206649577328	-4.04125670008175	5.31655218727314e-05	0.000609343084233846
Brwd1	2241.92962215997	-1.3998248764609	0.346409327237481	-4.04095607824454	5.32337288373312e-05	0.000609737440143146
Ctxn3	7.56576660100473	-6.34582778693738	1.57080191861989	-4.03986505982425	5.34819630664711e-05	0.000612192013781179
Gm50241	440.219928556914	1.19939778777099	0.296920203216031	4.03946169637482	5.35740158310948e-05	0.000612856845651839
Spata6	114.000285755532	-1.54486050977451	0.382486049253793	-4.03899831847054	5.36799499589947e-05	0.000613679529315757
Ccdc61	721.344686125463	1.06818776317618	0.264533087234428	4.03801193394592	5.39061113768815e-05	0.00061587476202593
Rbm3	6815.81026134942	-0.972474466129509	0.240895579119457	-4.03691288019558	5.41591692509429e-05	0.000618374312206968
Msantd2	729.99165053658	-1.1974395344371	0.296648096290869	-4.03656571341348	5.42393382770809e-05	0.00061889795225714
Ccser2	384.436654573665	-1.51009783616147	0.374132321961975	-4.03626670970958	5.43084754142768e-05	0.000619295130514256
Dpysl3	549.70849253707	-1.54635675919971	0.383217065527469	-4.03519805954172	5.45562571645057e-05	0.000621301859147595
Kctd21	88.2526968218542	1.53535382028226	0.380503111248503	4.03506246044736	5.45877742100299e-05	0.000621301859147595
Phb	11608.2061710502	1.32231808402165	0.327694838184852	4.03521181885611	5.45530600762337e-05	0.000621301859147595
Pax8	61.4408757523422	-2.09460486528363	0.519166791410108	-4.03455093804147	5.47068217526922e-05	0.000622264227250043
Hgsnat	231.710875211972	1.26955497843526	0.314690061800176	4.03430273956796	5.47646740248304e-05	0.00062252975388024
Usp53	263.001419927748	-1.63918793230673	0.406393272322957	-4.03350164469278	5.49517959242141e-05	0.00062426347510883
Gaa	1821.28366328665	1.10852936488828	0.274840733136989	4.03335179700511	5.49868649311477e-05	0.000624268749753244
Cnot7	861.872018834463	-1.20226002071724	0.298102643599747	-4.03304045277599	5.50597969415802e-05	0.000624703608066734
Lig4	210.060441027212	-1.31280554373744	0.325530653619208	-4.03281696866895	5.51122043135201e-05	0.000624905195358832
Cep55	1508.31454565913	-1.22831794317688	0.304602069646528	-4.03253314924047	5.51788285306971e-05	0.000625267629832773
Clasp2	1093.69016195056	-1.3226298628342	0.328014795252591	-4.03222623484313	5.52509599604721e-05	0.0006256919759491
Pkn1	967.270903384288	1.08461323975876	0.26902296656699	4.03167526401014	5.53806740308521e-05	0.00062676747773938
Gm7972	231.513426573922	-1.28403801334861	0.318526488886873	-4.03118126167725	5.54972213544701e-05	0.000627315014722165
Hnrnpll	1687.67229055419	-1.06302239069983	0.263700355381201	-4.03117541940032	5.54986010807414e-05	0.000627315014722165
Dcun1d4	561.151278568004	-1.47665559063219	0.366349236230608	-4.03073200268028	5.56034143256014e-05	0.000628106195637977
Gm17657	59.0850261387178	2.22192026360675	0.551271780057532	4.03053510806387	5.56500156595234e-05	0.000628239225593117
Dnajb2	275.452593963268	1.21987482922278	0.302702619942395	4.02994473405919	5.5789968215508e-05	0.000629425282431372
Ccng1	4793.22133554676	-1.47630129755722	0.366365716788412	-4.02958363707877	5.58757332053619e-05	0.000629998891890455
Cdkn2a	226.066911004513	1.71405844200886	0.425501603797713	4.02832428059128	5.6175824299892e-05	0.000632591679382054
Olfr1459	890.967347230485	-1.92229589629284	0.47719338745876	-4.02833724610019	5.61727269953593e-05	0.000632591679382054
Gm47406	157.919834965177	-1.54152994059152	0.382780840570578	-4.02718677949945	5.64481902461734e-05	0.000635099552247205
Gprasp1	1384.49880237001	-1.22476207311988	0.304130012119678	-4.02710033312307	5.64689402330663e-05	0.000635099552247205
Btbd3	422.171285220621	-1.40597030322251	0.349166699631399	-4.02664487967134	5.65783834757988e-05	0.000635933980002125
Xpnpep2	42.6539960630407	2.62717978835212	0.652509501654198	4.02627054731291	5.6668484111273e-05	0.000636550095496491
Bcs1l	465.971125477937	1.29390356567916	0.321398365446498	4.02585608636068	5.6768402114831e-05	0.000637275652863442
Gm4027	622.926691876345	-1.87222509207245	0.46520141228459	-4.0245473092569	5.70850179393727e-05	0.0006404314201656
Ctcf	2678.50094666133	-1.23864756620463	0.307810620608783	-4.0240572718214	5.72039962725892e-05	0.000641367366536674
Ifrd1	1326.15906089349	-1.37128201817504	0.340800903301944	-4.0237041770987	5.72898712356251e-05	0.000641641593595897
Liph	420.980412416322	1.65767694626599	0.411981926062284	4.02366424690044	5.72995902041569e-05	0.000641641593595897
Hook1	1439.89212046483	-1.14716811873605	0.28514435630674	-4.02311353306954	5.74337927707268e-05	0.000642745422818804
Map3k10	810.582940273482	1.26259645267502	0.313965889119251	4.02144467418706	5.78422946284515e-05	0.000646514866850845
Xpc	904.229778681997	1.04256567418426	0.259242130394382	4.02159044364518	5.78065039127743e-05	0.000646514866850845
Gm21962	231.797409639401	-1.96121919053398	0.487830994496582	-4.02028409973799	5.81279996669269e-05	0.000649305952935827
Egr1	723.586839407697	-1.15640750017453	0.287655874963255	-4.02010736030421	5.81716256805259e-05	0.000649391167869238
Gm4117	72.6928857655007	-1.84244735011384	0.458430100483985	-4.01903659504184	5.84365950093174e-05	0.000651945685818235
Tlk2	1676.06647883295	-1.21023456231	0.301137532157506	-4.01887653670818	5.84763007721826e-05	0.000651985454839416
Smarca5	4652.41402814561	-1.09681279650466	0.272931252487291	-4.01864127507983	5.85347086395752e-05	0.000652233566311264
Zfp280d	314.305370847793	-1.42772493488122	0.355332232094805	-4.0180000740836	5.86941787705973e-05	0.000653606780877516
2700038G22Rik	464.133235628547	-1.13002896438949	0.281329916983917	-4.01673940867828	5.90089134730055e-05	0.000656706230137581
Lin7c	1259.52801941672	-1.2665221496713	0.315325630423684	-4.01655313578396	5.90555532183654e-05	0.000656820086349761
Papolg	529.398928580853	-1.13695132087032	0.283196024374218	-4.01471497837111	5.95176741244672e-05	0.000661551966238686
Dact3	438.983450541777	1.32588147036328	0.330326153231131	4.0138555709077	5.97349058001983e-05	0.000663221890102111
Hspb2	75.5137564305141	1.80345408362092	0.449310057478584	4.01382976766969	5.97414396572024e-05	0.000663221890102111
Dock3	108.782896003384	-1.72494856126826	0.429895483082787	-4.01248356670004	6.00832628615818e-05	0.000666606434208447
Uqcc2	1226.24597943274	1.1388454805047	0.283839507980959	4.01228669189033	6.01334076596121e-05	0.000666752719225201
Xiap	651.80223389635	-1.52225886226625	0.379668954612662	-4.00943728417103	6.08636149991522e-05	0.000674434652693308
Flvcr2	78.2791053336747	1.53946085483816	0.38403038649002	4.0086954287878	6.10551004956612e-05	0.000675909436225016
Hexim2	189.068057337412	1.27188167759995	0.317297226186895	4.00848659436685	6.11091070112528e-05	0.000675909436225016
Spesp1	61.6583969890012	-2.39434469731303	0.597298323430534	-4.00862450703245	6.10734364489381e-05	0.000675909436225016
Tcstv3	82.0409167549079	-1.81830382589555	0.453704693222755	-4.00768132456328	6.13177810061836e-05	0.000677801942004628
Sbf2	1179.61654939618	-1.3846512815746	0.345576785945952	-4.0067832617413	6.15512966636139e-05	0.000679966559590688
Timm17a	3559.84349193444	1.13810297392159	0.284096815164318	4.00603918513949	6.1745410120387e-05	0.000681693511977835
Smarcc1	5227.60562145116	-1.28907622711744	0.321797017134824	-4.0058675453084	6.17902694254914e-05	0.000681771535434779
Aldoa	42972.4744332414	1.13594418388111	0.28362144905713	4.00514202172453	6.19802313300551e-05	0.000682615001950058
Gm29055	25.5668790048267	-2.55460378242964	0.637810729696397	-4.00526937457709	6.19468469143735e-05	0.000682615001950058
Grcc10	663.010490317357	1.34962206621289	0.336970637196392	4.00516222256574	6.19749347231285e-05	0.000682615001950058
Usp31	633.810084474888	-1.51332987117662	0.377935697041066	-4.004199346674	6.22278753894309e-05	0.00068492426603132
Fign	38.7620840348584	-2.06846958811388	0.516911741971863	-4.00159141331031	6.29178783195484e-05	0.000692096661515032
Idnk	147.196752686701	1.55913108807755	0.389828094327302	3.99953495083012	6.34670747786038e-05	0.000697712388181604
Tm9sf3	1514.25308276855	-1.24771307815286	0.311982576052539	-3.99930372375263	6.35291090309147e-05	0.000697969017611267
Prss50	172.302714381897	1.30123466238225	0.325398935903336	3.99889034292601	6.36401550563007e-05	0.000698763479741731
Ppox	415.539754263091	1.08354937209217	0.271035198823339	3.99781790998457	6.39290987702262e-05	0.000701509088695183
Zkscan1	271.065250242397	-1.42369800905321	0.356211650884719	-3.9967755280244	6.42111356365914e-05	0.000704175615127118
Timm22	812.914452839412	1.23847408719491	0.309988164776897	3.995230231084	6.46314140052334e-05	0.000708354014978379
Cdc37l1	1442.47956275326	-1.13770722223349	0.284843244736356	-3.99415202311196	6.49261976581189e-05	0.000711152766091357
Rnf24	272.496816501099	-1.34211799276443	0.336044107053512	-3.99387450811839	6.50022763294512e-05	0.000711554044285982
Map9	182.389728212736	-1.51845565722507	0.380421500320894	-3.99150851343632	6.56543310321072e-05	0.000718255992613228
Fam49b	1169.81509083901	-1.05472143813191	0.2642721418396	-3.99104283482167	6.57833964041293e-05	0.000719231800685147
Dhx34	457.811957665594	1.15071634973976	0.288339616653381	3.99083678856053	6.58405798457713e-05	0.000719420993590378
Casp2	558.650203391142	-1.23607566893878	0.309917364267128	-3.98840404396757	6.65192990052266e-05	0.000725957745949358
Ndufb8	3746.74775685062	1.16451598839716	0.291970245837489	3.98847487029666	6.64994457082234e-05	0.000725957745949358
Hax1	3434.19761587843	1.11966200131064	0.280753004702496	3.98806774124147	6.66136444465418e-05	0.00072654785115817
Adam10	426.02101903909	-1.43373736332876	0.359585108565108	-3.98719893893816	6.68579623274018e-05	0.000728396510854883
Gm21750	78.7075165165235	-1.77485018769285	0.445139453887606	-3.98717788817027	6.68638925707143e-05	0.000728396510854883
Chst10	304.22998151247	1.34103106145786	0.336408788568644	3.9863139936495	6.71076914133177e-05	0.000730611196799186
C1rl	46.1544822201264	1.91496625116619	0.48046622670823	3.98564174694653	6.72979872328149e-05	0.000731358849204808
Smurf2	845.49628490758	-1.23218780785434	0.309151492332933	-3.98570874931235	6.72789976934673e-05	0.000731358849204808
Zscan26	499.042373248098	-1.28570395457319	0.322565764949966	-3.98586612182052	6.7234415752789e-05	0.000731358849204808
Zfp316	127.812199262847	1.42738206173641	0.358233120630381	3.9845061205526	6.76206143640182e-05	0.000734422566602581
Pclo	26.7991383173868	-2.56471859852288	0.643791056447035	-3.98377481768245	6.78291488266413e-05	0.000736244190633339
Cenpc1	591.413257166354	-1.35828458673951	0.341057743761154	-3.98256486353446	6.81755098278416e-05	0.000739558747621324
Foxj3	857.85069739956	-1.29076681913491	0.32412561392372	-3.98230427860813	6.82503234687034e-05	0.000739925381836183
Sypl	533.217339562892	-1.17824722653024	0.295896836893329	-3.98195276063395	6.83513669644443e-05	0.00074057577179494
Taldo1	6036.27811461109	1.02820875897159	0.258243253174425	3.98155129449639	6.84669411486847e-05	0.000741382724082996
Dap	136.145016182071	1.62898002135744	0.409181463243334	3.98106993519574	6.86057587626549e-05	0.000742440244798016
Adam17	760.799932527744	-1.32658324111521	0.333336293117891	-3.97971438605407	6.89981133962825e-05	0.000746238588530537
Gm50010	88.8084338516176	-1.62038671618494	0.407203804249986	-3.97930151750295	6.91180365949437e-05	0.000747087705316228
Chchd6	459.200650179238	1.28683897800322	0.323450826363589	3.97846866700131	6.93605495719939e-05	0.000749260068430401
Zc3h7a	524.797236931237	-1.44119280536283	0.362273126867794	-3.97819407093029	6.94406839473492e-05	0.000749676803357379
Oat	1374.80325321184	1.03640820695558	0.260575328577281	3.97738424667554	6.96775224037363e-05	0.000751783794356102
Pign	371.499255597693	-1.26243184275304	0.317505354005346	-3.97609623531508	7.00557848303544e-05	0.000755413244673995
Yeats2	1050.94091238307	-1.44514280862273	0.363477536881844	-3.97587928272032	7.01196902068987e-05	0.000755650663878406
Lsm11	426.739092123657	1.19350424320275	0.300219305610141	3.97544135536909	7.02488537774972e-05	0.000756590640087193
Srek1	902.470684025412	-1.64373124855728	0.413539338883774	-3.97478811325191	7.04419412769662e-05	0.00075821755407904
Ccno	82.2490583146418	-2.34132573265532	0.589112665333122	-3.97432591494427	7.05788625847694e-05	0.000758735025449767
Mvb12a	923.931902941996	1.16065585353949	0.2920282946328	3.97446369023559	7.05380218106163e-05	0.000758735025449767
Triobp	891.89295956644	1.0483347989227	0.26378511037346	3.97420005033071	7.06161922245099e-05	0.000758735025449767
Gen1	409.030221268583	-1.13321577663834	0.285239761231816	-3.97285347507135	7.10167377292992e-05	0.000762584493236046
Peg3	384.492077601313	-1.66888304108575	0.420155249322352	-3.97206281196633	7.12529248622761e-05	0.000764665535107353
Fbxo33	407.876702184927	-1.31426464077458	0.330903920152561	-3.97174092156009	7.13492927378201e-05	0.000765244495237975
Ubxn2a	1450.39098732991	-1.31057218363161	0.330007348252972	-3.9713424278873	7.14687649735752e-05	0.000766070421938976
Acad10	521.428934558731	1.28392008678574	0.323323783585977	3.97100415115092	7.15703320728057e-05	0.00076670355735951
Pigh	150.690363148022	-1.53132179811586	0.385718881450024	-3.9700462480841	7.18586823266612e-05	0.00076933568496912
Dbi	1241.62702921536	1.19564404416238	0.301182063091472	3.96983815002042	7.19214696282903e-05	0.000769551193413023
Klhl28	188.612532076925	-1.34199844629513	0.338075864801786	-3.96951863772335	7.20179738229422e-05	0.000770126999268452
Ubr3	2283.0052476167	-1.21556845289271	0.306262346712302	-3.96904309635752	7.21618312382016e-05	0.000771208196408268
Herpud2	322.099179456542	-1.30310533985078	0.328410898324442	-3.96791137717794	7.25052848570861e-05	0.000774419975619794
Slc30a2	663.104192415678	1.33573328513973	0.336650871562762	3.96771075903989	7.25663294669034e-05	0.000774613363066827
A930007A09Rik	279.237503444014	-1.36255641205043	0.343438647249206	-3.96739395220635	7.2662827282415e-05	0.000775184745224581
Smim12	740.170740103664	1.20821446814303	0.304604271259596	3.96650533870334	7.29341427016365e-05	0.000777619346535179
Acad12	226.696655344661	1.20664318298427	0.3042639495857	3.9657776894939	7.31570250559848e-05	0.000779534986420535
Mpc2	345.663828871778	1.11768889478193	0.281881383078441	3.96510362825525	7.33640678198991e-05	0.000781279683276847
Gabra1	17.5711165611322	-3.42984244180816	0.865561020440993	-3.9625657357591	7.41485818617581e-05	0.000788795983726632
Ppie	1572.66593143394	1.10665495138846	0.279279354985938	3.96253762274758	7.41573164301756e-05	0.000788795983726632
Apobec2	88.516864395845	2.01339299447918	0.5081652626907	3.96208309048596	7.42986723926482e-05	0.00078983385383817
Traf6	529.881577852431	-1.23649982319681	0.312136216452707	-3.96141094182885	7.45081724524763e-05	0.000791594482357287
Kctd2	510.711899570525	1.15735129708275	0.292211739009248	3.96065983182873	7.47429446604721e-05	0.00079342273376108
Spopfm1	22.4787173492739	-2.85561816606903	0.721010258310024	-3.96057910848913	7.47682177047581e-05	0.00079342273376108
Gm17167	125.402080356716	-1.49903080968982	0.378595424874217	-3.9594530498826	7.51216103980104e-05	0.000796236105511226
Prxl2b	250.663756555037	1.38664477566798	0.350208294484884	3.95948581888265	7.51113041761764e-05	0.000796236105511226
Gm37954	57.8311958299519	-2.111175422042	0.533462283605087	-3.95749706572484	7.57392175781099e-05	0.000802310913158604
Dck	837.219575117986	-1.2260701065476	0.309883249308047	-3.95655495831206	7.60384008493522e-05	0.000805007483170371
Ndufb11	2263.8468706422	1.13888030586284	0.287923118227022	3.95550142995068	7.63742913518604e-05	0.000808089276239039
Mtmr2	1052.49661359619	-1.10256684754117	0.278806910339671	-3.95458938301749	7.66662066836918e-05	0.000810702443478195
Gga2	5900.0004449945	1.15094877187762	0.291080313714629	3.95405912955691	7.68364075073723e-05	0.0008120262398553
Dnajc3	460.342119695781	-1.32908364209494	0.336165445306223	-3.95365930869023	7.69649782494658e-05	0.000812908786662976
Fam43a	1353.76631571335	1.13388160860712	0.286822163027507	3.95325659857875	7.70946836989326e-05	0.000813802278483759
Gatad2b	1658.96919650208	-1.40336905543596	0.355050795204915	-3.95258671263085	7.73108994729877e-05	0.000815607383913858
Gm49510	21.3557483486064	3.03983610566294	0.769290520236866	3.9514800009845	7.76693638407141e-05	0.000818910183335173
Mapt	596.639090200144	1.60773453727578	0.406924281011218	3.95094274856372	7.78439461783672e-05	0.000820271488935599
Rfwd3	3018.25673839275	-1.28579296531912	0.325459521546055	-3.95070010307615	7.79229163709391e-05	0.000820624291495471
Dtx3l	170.481533632805	-1.52250736678048	0.385413426019693	-3.95032259904376	7.80459275571571e-05	0.00082096124380823
Rtn4	4260.35320774473	-1.0720158933167	0.271367801718442	-3.95041669103016	7.80152501442454e-05	0.00082096124380823
Cstf3	1068.23295902469	-1.05826982428413	0.267984725754047	-3.94899306781908	7.84806241054334e-05	0.000824572195027384
Ptcd3	2418.98120250401	-1.09897824578612	0.278291606193156	-3.94901686335212	7.8472823965349e-05	0.000824572195027384
Catsperz	85.3364843480219	-1.83039600359485	0.463559413583575	-3.94856829558235	7.86199871990571e-05	0.000825197072109912
Dmtf1	963.609198478506	-1.3021642830246	0.329784324651644	-3.94853298257912	7.86315835341984e-05	0.000825197072109912
Nlrx1	39.2063077183027	1.981419582428	0.501934235149439	3.9475681148509	7.89490600810154e-05	0.000828047118524138
Celf1	5542.67204578486	-1.20249328100202	0.304641954257468	-3.94723466087579	7.90590600391969e-05	0.000828719025628769
Tmem45b	16.7743756662979	3.07841959321823	0.779966387715454	3.94686186700303	7.9182208996637e-05	0.000829527903774292
Stx6	847.357547164339	1.06955428129073	0.271014538957586	3.94648303889746	7.9307537064605e-05	0.000830358658529004
Csrp1	2270.40199892226	1.72661250543016	0.437578905713008	3.94583121555357	7.95236194455429e-05	0.000832138106031087
Nlrc4	60.6918975620471	-2.02675630426349	0.513691194656413	-3.94547604737338	7.96415934309468e-05	0.000832889475648858
Gstm5	182.23938760757	1.49650230359283	0.379480537103445	3.94355482633062	8.02826267095973e-05	0.000839106944288027
Herc4	2017.22999805038	-1.14125652400495	0.289594008296609	-3.94088444963977	8.11817275825471e-05	0.000848012950543804
Tasor2	696.389343792734	-1.16186150377336	0.294870901620801	-3.94023790542579	8.14008421140618e-05	0.000849318213844808
Tpd52l1	421.224103637068	1.13335924563963	0.287631274291967	3.94031994062366	8.13730093655247e-05	0.000849318213844808
Snx10	616.377295172761	-1.20024310854532	0.304766587810245	-3.93823718396788	8.20824354881507e-05	0.000855934760812854
Map3k20	358.440677661466	-1.30929670494952	0.332530300866458	-3.93737563625916	8.23776006724252e-05	0.00085802073679593
Slc38a3	55.5802697504964	2.02774850937593	0.514999129950228	3.93738239824192	8.23752801245338e-05	0.00085802073679593
Ugt8a	47.5886725193521	-1.95681410485488	0.497193583672712	-3.93571874037497	8.29480731258426e-05	0.000863464073393076
Avl9	377.732034087547	-1.18439441211681	0.300998320493254	-3.93488711224672	8.32358096349843e-05	0.000865959634264773
Zmym6	246.342459753478	-1.33884213231262	0.340279683219836	-3.93453443838921	8.33581165120387e-05	0.000866732231629497
Pafah1b3	843.789011030783	1.16431566244373	0.296026659469858	3.93314461788292	8.38417601065095e-05	0.000871258843503129
AI413582	84.2642749088946	1.56174955326627	0.397170335061292	3.93219083954308	8.41751984725159e-05	0.000872885279401828
Slitrk5	24.357874965311	-2.46110707196874	0.625873596586745	-3.93227495997691	8.41457398795311e-05	0.000872885279401828
Sp110	86.4890341715466	-1.80732881767366	0.459629427473121	-3.93214339562573	8.41918174145888e-05	0.000872885279401828
Tns4	31.6829152493245	2.16092988318286	0.549535714290945	3.93228288350843	8.41429655969827e-05	0.000872885279401828
Kif15	894.78839125805	-1.17214677620005	0.298173428356651	-3.93109064969405	8.45613783315729e-05	0.000875710255511812
Nosip	2125.45979673334	1.07501210119752	0.273462347441776	3.93111560422922	8.45526004631183e-05	0.000875710255511812
Ccdc22	595.009775418586	1.29613335454078	0.329762342371794	3.93050748371819	8.47667549215726e-05	0.00087683042361535
Gm45899	2187.46413010243	-3.36067515587726	0.855007977561802	-3.9305775432187	8.4742056814784e-05	0.00087683042361535
Cdkn2aip	263.004111727279	-1.26280959833807	0.321346356717039	-3.92974611954302	8.50355979652055e-05	0.000878603772790554
Diaph3	431.526699657713	-1.25758645239864	0.320014488112201	-3.92977974159005	8.50237087988479e-05	0.000878603772790554
Arxes2	446.593831217855	-1.26977117165031	0.323139722946531	-3.9294802881923	8.51296545051971e-05	0.000879072104907702
Zzef1	587.440971403639	-1.32987021936785	0.338510449773177	-3.92859428788372	8.54438497816199e-05	0.000881811813535711
Nol11	2244.27210029281	-1.19488669471921	0.30425216662134	-3.92729066809349	8.59081349826973e-05	0.000886096486613984
E2f3	910.858389480751	-1.19949886853522	0.30543931312658	-3.92712665654184	8.59667163607871e-05	0.000886194036084914
Col4a3bp	700.255421218558	-1.23628608576574	0.314978577429433	-3.92498466357671	8.67352636731801e-05	0.000893606028934419
Shoc2	743.325088572954	-1.43745058263383	0.366267157315365	-3.92459589653066	8.68754475486035e-05	0.000894539425671693
Igsf9	840.7823710886	1.25451157227475	0.319670894805685	3.92438471146181	8.69516875846855e-05	0.00089481371593139
Slc38a10	3060.47369817861	1.05311459494639	0.268417792223523	3.92341575505331	8.73023021775201e-05	0.000897909652954654
BC034090	64.5749440179316	1.70710741182289	0.435220324030602	3.92239819136491	8.76719428932409e-05	0.000901197635210294
Thap6	147.214990993015	-1.36614994081839	0.348347716518132	-3.92179961583666	8.78900719626693e-05	0.000902925340664325
Sh3tc2	88.3594613103074	1.83261408926056	0.467308560299765	3.92163603441159	8.79497724075002e-05	0.000903024413335973
Gm42923	141.056818113868	-1.58754444639456	0.404961644998109	-3.92023409131	8.84629970776954e-05	0.000907777285143132
Tma16	918.503105742893	-1.11360035271126	0.284109741534914	-3.91961340957543	8.86911192886101e-05	0.000909600791339696
Camk2b	1055.15779088961	1.08721044313702	0.277389395838579	3.91943765496248	8.87558161392076e-05	0.000909747115426878
Mir17hg	524.642104357822	-1.55913874490388	0.397876464803893	-3.91865034206624	8.90461806642189e-05	0.000912205053482402
Ilvbl	261.538977287511	1.22841970465478	0.313550691069458	3.91777068155993	8.93716647687338e-05	0.000914543735431186
Slc6a9	100.445182583219	1.6941603345372	0.43244602653716	3.91762261779417	8.94265603825173e-05	0.000914543735431186
Strn	430.524490912136	-1.4185423024336	0.362085223552247	-3.91770282287952	8.93968198675603e-05	0.000914543735431186
Eif2s3x	6748.99848904562	-1.21654201221522	0.310685401405422	-3.91567163024734	9.01528833765401e-05	0.000921449300913759
Ube4a	748.60341590776	-1.24121414276895	0.316998315138771	-3.91552283874314	9.02085042811924e-05	0.000921495706247288
Exoc1	642.07340761246	-1.45399790945333	0.371404836798893	-3.91485991939474	9.04567094648786e-05	0.000923508227926661
Slc37a2	101.290039459807	1.40550321991511	0.359090558708924	3.9140634189004	9.07557822509164e-05	0.000926037506677903
Gorasp1	594.582800974261	1.31489660943582	0.336048447669633	3.91281857885112	9.12250703909905e-05	0.000929774163759022
Pdxk	1272.29832665637	1.27645536808893	0.326218714218904	3.91288210164541	9.12010677505437e-05	0.000929774163759022
Abhd8	261.234257002148	1.40382798860576	0.358826346242122	3.91227679714051	9.14300299257535e-05	0.000930250786109328
Baz1a	1052.15738561779	-1.54171053112053	0.394082683464548	-3.91214990104792	9.14780983679572e-05	0.000930250786109328
Hebp2	81.9353513478105	1.57710104749969	0.40311286454722	3.91230641887627	9.14188126000386e-05	0.000930250786109328
Macf1	5630.77742027254	-1.51378915276564	0.386932172854267	-3.91228556053877	9.14267112173435e-05	0.000930250786109328
Cdc5l	6306.87783586645	-1.03323604203828	0.26413473933149	-3.91177640871225	9.16197164159865e-05	0.00093116601923628
Kat6b	4510.1275911208	-1.37931019506197	0.352679737169941	-3.91094256259281	9.19366355690989e-05	0.000933860870307739
Dicer1	1885.75864853395	-1.20535838044482	0.308282475334191	-3.90991534351137	9.23284732854507e-05	0.000937313257214142
Cnnm4	219.901184174538	1.35644983607149	0.346971615175145	3.90939712860021	9.2526746943285e-05	0.000938270103910546
Fsbp	81.2055800001341	-1.56894135185144	0.401321120868732	-3.90944126851631	9.25098429616742e-05	0.000938270103910546
Rnf38	714.105694552464	-1.31452767084586	0.336352492108182	-3.90818472194659	9.29921967132117e-05	0.000942460240846258
P4ha2	646.692167452451	1.82280985086455	0.466426021221772	3.90803636145731	9.30493047574671e-05	0.000942509521518645
Rpl31-ps8	4525.06842296248	1.01652209362825	0.260144800440045	3.90752416311518	9.32467186950275e-05	0.000943979127529908
Cryab	173.937523375456	1.96580294389421	0.503171628165464	3.90682390233611	9.35172566936729e-05	0.000945126784736056
Ctdspl2	784.955185802595	-1.38410834734511	0.354279136245078	-3.90682997033061	9.35149092105879e-05	0.000945126784736056
Mterf4	685.719185478845	1.24347788917518	0.318282053405448	3.90684261292973	9.35100184344258e-05	0.000945126784736056
Osgin2	255.828581992933	-1.16715880671969	0.298769678159732	-3.90655040333675	9.36231211623828e-05	0.000945666912524852
Sacs	466.250768361596	-1.38873130751997	0.355505278954589	-3.90635917307253	9.36972087282157e-05	0.000945885643792396
Fzd3	232.185956735026	-1.38782480202713	0.355315472501971	-3.90589464695893	9.38774088662799e-05	0.000946645307964052
Ythdc2	241.443874312031	-1.57755000663036	0.403876523938349	-3.90602056105437	9.38285316469369e-05	0.000946645307964052
Ncaph2	5310.10319314099	1.004286624581	0.257139834458761	3.90560500552107	9.39899329032064e-05	0.000947250496968628
Prune2	756.662188739166	-1.28212062326569	0.328289408790878	-3.90545838194373	9.40469438693587e-05	0.000947295850029722
Cpsf2	1440.27690461143	-1.15940354619385	0.296914372383943	-3.90484144261838	9.42871835068014e-05	0.000948127530915662
Lrch2	161.926120429946	-1.38131976090091	0.353742192885075	-3.90487702254302	9.42733127516455e-05	0.000948127530915662
Sgsm3	860.694204008298	1.13481049688067	0.290604064364882	3.90500559364444	9.42232056525778e-05	0.000948127530915662
Fam91a1	1938.25524113096	-1.33682701204187	0.342403279598037	-3.90424710187131	9.45191711138199e-05	0.00094993083392385
Gm47102	2066.07941005612	-1.51040208457888	0.386905117462948	-3.9038048772346	9.46921332249397e-05	0.000950609951796278
Mfap1a	1090.92329695401	-1.19777935546792	0.306817525142801	-3.90388181024028	9.46620218654972e-05	0.000950609951796278
Cep135	274.320129283348	-1.4002051232032	0.358704130895786	-3.90350989186128	9.48076735106476e-05	0.000951240506191369
Gm47191	11.9130592867916	-5.0869481341846	1.3033730094099	-3.90291044655568	9.50428753564755e-05	0.0009530703009621
Gm10719	17.1083783628824	-3.1723235677146	0.81288744321319	-3.90253729984438	9.51895635004751e-05	0.000953514809575871
Mrpl58	1006.37155030887	1.08786966936019	0.278760191133653	3.90252878266468	9.51929141932452e-05	0.000953514809575871
Zfp292	1046.8502466778	-1.08745487395136	0.27868764796682	-3.90205623351068	9.53789915382302e-05	0.000954848505743437
Vmn2r114	48.9309743374857	-2.1284400096992	0.545507984425313	-3.90175775693089	9.54967006409471e-05	0.000955496660877807
B3gnt7	3722.1224953436	0.963143612828805	0.246878309065613	3.90128892438594	9.56818693824158e-05	0.000955759093941739
Rprd2	1007.06716437078	-1.20950545458457	0.310023329036412	-3.90133690372222	9.56629040419919e-05	0.000955759093941739
Slc13a5	362.901186584052	1.91068833080157	0.489735518485659	3.90146979069381	9.56103948191586e-05	0.000955759093941739
Aars	16735.2816751749	1.15637462051122	0.296437137053162	3.90091009516072	9.58317382700215e-05	0.000956726374317204
Fam189a1	39.6725376395516	2.54361078622356	0.652163328030473	3.90026650824608	9.60868564032313e-05	0.000958212763689493
Tmem92	504.882549110993	-1.78826573100436	0.458485057855114	-3.9003795224434	9.60420111577891e-05	0.000958212763689493
Mtmr11	47.947474491962	2.03458073728217	0.521710210301107	3.89982924832524	9.62605521376705e-05	0.00095941456384728
Apaf1	835.964774512424	-1.33598913149593	0.342604471551468	-3.89950874092788	9.63880577280972e-05	0.000960154920715005
Eri1	1020.26001611832	-1.04537748011765	0.268090382377094	-3.89934719346713	9.64523856435023e-05	0.000960265472962904
Rab1a	4142.68778741969	-0.978181779175041	0.250943742227015	-3.89801224168456	9.69855147723655e-05	0.000965040643405115
Pskh1	653.838585376901	1.01256378390795	0.25983100398634	3.89700908811168	9.73879659209965e-05	0.000968510973106272
Fam185a	225.6910233996	-1.25695722272224	0.322576724065996	-3.89661475533207	9.754659800958e-05	0.000969554065064917
Rbak	215.292273750367	-1.30989986953132	0.336187710194918	-3.89633478502784	9.7659372447203e-05	0.000970140461975519
Dhx40	818.113240597364	-1.09192033727823	0.280304129761851	-3.89548430201844	9.80027096979479e-05	0.000972117695779799
Evx1	18.8008165538329	-3.85233185728637	0.988919668507747	-3.89549523582581	9.79982885329344e-05	0.000972117695779799
Yy1	2232.57020678167	-1.08181531774478	0.277713156229502	-3.89544136991035	9.80200714314553e-05	0.000972117695779799
Bphl	201.552453590615	1.19697430679101	0.307341556496933	3.89460611976485	9.83584247285584e-05	0.00097440196710774
Rec114	224.243315340875	1.42482568089377	0.365836922291752	3.89470169377131	9.83196526528562e-05	0.00097440196710774
Gm48278	25.2890429915587	-2.78772051797014	0.715911396786704	-3.89394627670763	9.86265012972813e-05	0.000976135787338807
Zbtb18	262.580001264628	-1.42031204618037	0.364752242578811	-3.89390901653878	9.8641659662896e-05	0.000976135787338807
Atp1a3	2396.87804731183	1.42037349737386	0.364841543295034	3.89312435350941	9.89613914774758e-05	0.000978762885007491
Pggt1b	430.612163337141	-1.13719536763577	0.292151987345868	-3.89247863061595	9.92252420416821e-05	0.000980406860565136
Snx33	72.5798780176271	1.61358101654642	0.414541188963982	3.89245039938992	9.92367928174158e-05	0.000980406860565136
Ttc25	75.8909829395395	1.93936033294146	0.49825320820581	3.89231880698776	9.92906504574559e-05	0.000980406860565136
Pdlim5	790.104254851899	-1.07136881647262	0.275264703782614	-3.89214018997045	9.93637983016709e-05	0.000980592407747343
Cep120	784.260888150877	-1.27412565593843	0.327461637618547	-3.89091578850111	9.9866590606248e-05	0.000984477210129352
Ubxn2b	200.215212814877	-1.33411305069082	0.342873273951267	-3.89097999770153	9.98401639638104e-05	0.000984477210129352
Ubtfl1	27.244928292261	-2.79089034659358	0.717349734725572	-3.8905574387105	0.000100014198277176	0.000985393848672996
Ftl2-ps	17355.9575145494	1.12648794136404	0.28956991948401	3.89021050035634	0.000100157301669533	0.000986106525991356
Ptges3	6772.95399449142	-0.994561235184177	0.255663572029008	-3.89011710698985	0.000100195857103224	0.000986106525991356
Rcor1	900.931646281891	-1.32560288868329	0.340815745885512	-3.88950013221688	0.000100450914023845	0.000987927704170128
Slc9a3r1	1778.6357696417	1.09864366720258	0.282470906935162	3.88940467931009	0.000100490428888702	0.000987927704170128
Dusp16	795.417233050976	-1.67076953108227	0.429683917720187	-3.88836878035144	0.000100920207168313	0.000991612493091698
Zfp354c	233.795219330395	-1.30698917552483	0.336164813808358	-3.88794163409952	0.00010109792819248	0.000992817977459086
Rps6ka3	500.520778865915	-1.20279770323595	0.309534552008913	-3.88582694703921	0.000101982137607507	0.00100095634517923
Grik5	269.15565276484	1.31520815965275	0.338638334725261	3.88381356977729	0.000102830765590147	0.00100873681960101
Gm47408	35.0934448577533	-2.3710023070978	0.610586806384448	-3.88315352101619	0.000103110420302218	0.00101093042513696
Tenm1	14.5249933090865	-4.68497631321312	1.20677351287747	-3.88223329665407	0.000103501506457476	0.00101421356680764
Serpinf1	83.6910015797482	1.83818013030537	0.473522487316476	3.88192784828998	0.000103631628127862	0.00101486038343608
Trip6	923.89719211684	1.20247660012087	0.30977179695828	3.88181432889714	0.000103680026977422	0.00101486038343608
Rgs9bp	70.7297341659907	-1.89386814473333	0.487969699438445	-3.88111832950446	0.000103977232104995	0.00101721760692739
Cdo1	362.731668852143	1.62651829562818	0.41912748234791	3.8807245149294	0.000104145754500393	0.00101831404400384
Kcnk1	251.048779778408	1.21595774356479	0.31335346930682	3.88046682953489	0.000104256163540915	0.00101884138151577
Ppig	1803.5865564147	-1.37623880986535	0.354672936912437	-3.88030398328678	0.000104325994327653	0.00101897181249099
Ift80	303.26716287531	-1.48655076207285	0.383151543190136	-3.87979844657747	0.000104543056976529	0.00102053936572326
Asb7	269.929143605002	-1.11552403767051	0.28759086867064	-3.87885763837672	0.000104948147561136	0.00102348241962882
Ccdc47	925.37618764355	-1.12514356048861	0.290078515212564	-3.87875523860887	0.000104992327847702	0.00102348241962882
Slc25a40	336.10014599109	-1.17971169043833	0.304151052220591	-3.87870330161713	0.000105014742723555	0.00102348241962882
Lrp12	160.610150698763	-1.44981804340595	0.3738146081622	-3.87844137641853	0.000105127852772976	0.00102403156804778
Unc13b	296.791055186637	-1.34893761278441	0.347967198779151	-3.87662290444957	0.000105916319304749	0.00103115509997716
Bzw1	7626.002647977	-0.969674040400246	0.250214480469026	-3.87537139570259	0.000106462195929311	0.00103561483969461
Cd209c	57.1279775600703	-1.8764417076244	0.484208868915533	-3.87527331299613	0.000106505089130079	0.00103561483969461
Rimkla	129.570049650066	1.68516961342549	0.434862464181908	3.8751783660973	0.000106546626522904	0.00103561483969461
Mrps14	1307.60812961759	1.18340414512873	0.305400788234023	3.87492171179961	0.000106658984230178	0.0010361486674811
Rsbn1l	469.822050246033	-1.37284516982194	0.354384936648249	-3.87388127386626	0.000107115611788475	0.00104000999780508
Uba6	843.960921254902	-1.26131199143361	0.325604598045422	-3.87375362327549	0.000107171761968938	0.00104000999780508
Flot2	1435.14042742641	1.07113551261022	0.276582637938385	3.87275036710309	0.000107614036219471	0.0010430336815039
Piga	591.921124947698	-1.08035276726678	0.278969639241676	-3.87265356260094	0.00010765680238139	0.0010430336815039
Trappc8	1203.42435839534	-1.16705868813919	0.301341150842406	-3.8728818977317	0.000107555954482281	0.0010430336815039
Galns	119.575007753192	1.46146493310378	0.377471339879372	3.87172423095969	0.000108068177981564	0.00104645728974096
Rlim	1636.67655609176	-1.42954543552836	0.369245155191903	-3.87153471190542	0.00010815225187828	0.00104670956216962
Mrpl23	174.135191080164	1.47551262527765	0.381278138180148	3.86991143085284	0.000108874899438661	0.00105313843746565
Prmt2	265.215918406595	1.30105359584741	0.33621691034755	3.86968518181461	0.000108975981312647	0.00105355128771712
Slc8a2	127.315348693431	1.3004435169392	0.336078540723932	3.86946311459807	0.00010907528096043	0.00105394647483994
Tuba4a	7549.44661064667	1.3489868916604	0.348656713812071	3.86909770619681	0.000109238862927534	0.00105496203812244
Palb2	378.729286911093	-1.19247617789021	0.308221210465639	-3.8688971991535	0.000109328722008858	0.00105526492511493
Shroom2	503.163181965787	-1.61680221260975	0.417971140023174	-3.86821495024777	0.000109635000779166	0.00105765530163431
Cramp1l	665.125113538514	-1.36069905755143	0.351882944795941	-3.86690823660268	0.000110223878864438	0.00106106658202479
Ezh2	2366.54706837283	-1.12431575746511	0.290742281013852	-3.8670528192339	0.000110158575345522	0.00106106658202479
Gzf1	454.406250004831	-1.27022033647971	0.328477423222327	-3.86699434018626	0.000110184984131985	0.00106106658202479
Pigw	89.8224917282859	-1.43959558910963	0.372279714833433	-3.86697295541267	0.000110194642858558	0.00106106658202479
Washc1	816.223600908132	1.18122746802117	0.305495026006557	3.86660131086985	0.000110362628835868	0.00106183563957283
Tmem256	721.497869142134	1.28994540190411	0.333718593402389	3.86536868908809	0.000110921513713723	0.00106664398048804
Rsbn1	455.401808191929	-1.07736332725099	0.278738077525306	-3.865145863156	0.000111022830078206	0.00106704946969144
Syt11	196.56824270302	-1.43014579757559	0.37005981381243	-3.86463415965635	0.000111255826252316	0.00106871943854727
Gsdme	57.9128471637526	1.77541889707604	0.459452078990471	3.86420908351763	0.000111449728683275	0.00107001229667178
Adipor1	4149.87592958121	0.977777494365361	0.253076134143519	3.86357053253731	0.000111741608886418	0.00107224394910159
Piwil4	249.947888490639	1.43274300857459	0.370862669923617	3.86327102932652	0.000111878759412218	0.00107298927155578
Reep5	572.001132919023	1.67603422672834	0.433857821998226	3.86309556206455	0.000111959184313054	0.0010731900557957
Smpd1	293.628666742229	1.41195031225127	0.36557703471368	3.86225112131868	0.000112346994587506	0.00107633551904334
Rad17	668.889489082629	-1.02196269957907	0.26462506408605	-3.86192707447677	0.000112496149577456	0.00107719243013658
Ids	194.922917049728	-1.29048085855625	0.334204168380724	-3.86135476648555	0.000112760032653033	0.00107914641329481
Plekhb1	430.546930708355	1.19019261955585	0.308290814437631	3.86061654716161	0.00011310127744624	0.0010817521272731
Unc50	923.444093502238	1.09879218276524	0.284623839806984	3.86050649696237	0.000113152231938156	0.0010817521272731
Atp13a3	2239.14892715113	-1.47936491478575	0.383241052971081	-3.86014207850896	0.000113321116430613	0.00108279287097895
Qtrt2	860.370860849039	-1.37439112544781	0.356104124880896	-3.85952037457442	0.000113609785109732	0.00108497645493889
Rnpc3	447.821712406588	-1.08764799541471	0.281891188140286	-3.85839657702755	0.000114133345977385	0.00108939976795345
Knop1	4134.5701554695	-1.00802269451489	0.261264932710708	-3.85823954273666	0.000114206686919603	0.00108952333793212
Syt14	358.278616720431	-1.79420861462708	0.465195157365593	-3.8568944371384	0.000114836725611069	0.00109495482559392
Neil1	176.14175066723	1.42186123510857	0.368691581212879	3.85650583729385	0.000115019352675891	0.00109553807934165
Rif1	6130.59500377278	-1.46974780456961	0.381105117288945	-3.85654177258209	0.000115002452977582	0.00109553807934165
Wee1	1162.35916714797	-1.10521240917516	0.286604782557519	-3.85622458673855	0.000115151700511599	0.00109621988244288
Nuggc	29.6961487335196	2.26478318443723	0.587402498720883	3.85558997343216	0.000115450857813938	0.00109790905374984
Zfp131	577.41532742243	-1.27517302626313	0.330726620063473	-3.85567096479382	0.000115412637648179	0.00109790905374984
Prkaa1	564.130890428046	-1.06590050406226	0.276491798081461	-3.85508905312345	0.000115687509578781	0.00109957991190791
Slk	1011.87578503287	-1.29097180529029	0.334968082531395	-3.85401437514363	0.000116196768450836	0.00110383870608377
Dzip3	280.996060354101	-1.20412023798589	0.312504861969772	-3.85312481347045	0.000116619904566309	0.00110727530440854
Zfp367	347.126963082517	-1.20441049585404	0.31259196534304	-3.8529796968144	0.000116689069641505	0.00110734919323133
Ylpm1	1458.82699605846	-1.30071737040507	0.337743359758176	-3.85120042429962	0.000117540252256809	0.00111484024748309
Cyb5d1	336.783611737491	-1.15976201217288	0.30115629290845	-3.85103031044893	0.000117621938620385	0.00111502878229729
Tead2	3389.49100646004	1.25512731259443	0.325963107626805	3.85051953189569	0.000117867529354145	0.00111677007854452
Sirt2	513.275355702306	1.20556401106512	0.313104202820631	3.85036035992066	0.000117944160628442	0.00111690953162053
Rnf122	115.559435253871	1.55612950242751	0.404339797551441	3.84856873315701	0.000118809962779608	0.00112451822064225
Pgam2	44.38320203876	1.80380628228786	0.468726668499045	3.84831161423779	0.000118934705923915	0.00112510859720368
Gm49359	119.08153325531	-1.60387407569682	0.416893908560997	-3.84719959385579	0.000119475634283134	0.00112963335559106
Nans	2706.70112267885	1.08620407257475	0.282348248644731	3.84703669241272	0.000119555070175592	0.00112979228180601
Serpini1	67.8894601403268	-1.554133676591	0.40406809069371	-3.84621728957325	0.000119955392702224	0.00113298182426603
Fuca2	171.928124587716	1.33395705333447	0.346860936523153	3.84579787711386	0.000120160787031217	0.00113432789013247
Prkacb	612.641283065629	-1.08371190178851	0.281828511345004	-3.84528838695765	0.000120410740210457	0.00113609296725766
Gm6351	29.9794491724177	-2.27956477669405	0.592982028378327	-3.84423923087205	0.000120926995596513	0.00114036748591798
Armc8	951.961134984426	-1.12754486978413	0.293385724067049	-3.84321654834999	0.000121432232209232	0.00114453368289162
Zfand5	853.276839409984	-1.19837315506026	0.311893890796355	-3.84224632294165	0.000121913392494153	0.00114846872093708
Gm47652	200.708928554456	-1.4673680220848	0.381954803248351	-3.84173208349656	0.000122169145603517	0.00115027734169491
AU022252	1013.97174779295	1.12119516881621	0.291936888125884	3.84053956323856	0.000122764184481776	0.00115527693690727
Ndufb3	945.024507905191	1.22039133319408	0.317825705173725	3.83981318479891	0.000123127967680581	0.0011580962132209
Dguok	255.873132105458	1.23892403446501	0.322663504424595	3.83967823282147	0.00012319566586592	0.0011581291361236
Tcaf1	171.997422313243	1.44186335681754	0.375542193992095	3.8394177269143	0.000123326446995266	0.00115875474155969
Appbp2	1937.59363566336	-1.14472082189839	0.298214361919816	-3.83858381108482	0.000123745976285645	0.00116209131295837
Smc2	2707.65518053763	-1.04824596998913	0.273132688930465	-3.83786347248972	0.000124109449364563	0.00116489826562784
Slf1	182.100898114887	-1.38164707695042	0.360037940794781	-3.83750410831826	0.000124291155699962	0.00116599711327473
Fxyd2	26.5439282787552	2.3944801855463	0.624011572078724	3.8372368281084	0.000124426463948109	0.00116665977631179
Chchd2	12319.7853585006	1.23102090989194	0.320875585908368	3.83644304507317	0.000124829128607799	0.00116973263438199
Dennd2c	1401.59646099224	-1.33322216621362	0.347536485571668	-3.83620776972693	0.000124948713218076	0.00116973263438199
Egr3	17.7278253495882	-5.04910634066015	1.31616776726115	-3.83621789429397	0.000124943564929568	0.00116973263438199
Wwp1	707.368981671485	-1.17054050435512	0.305207810509373	-3.8352246045131	0.000125449601117107	0.00117381265775551
Slu7	706.063258248137	-1.06103691167207	0.276690006695111	-3.83474966929773	0.000125692241220884	0.00117547331862351
Qsox1	564.753147318266	1.66067030280259	0.433081646129966	3.83454324985231	0.000125797836900448	0.00117585128377413
Acy3	84.1886639959538	1.48155479319796	0.386460644598289	3.83364985259491	0.000126255826987083	0.00117952103513567
Gpt2	1336.67792643729	1.54142922275154	0.402095299838554	3.83349226755558	0.000126336774070413	0.00117966635829723
Platr14	407.498985072393	-1.45746165509068	0.380226164002605	-3.83314404182006	0.000126515821527264	0.00118072706691766
Rpgrip1	42.9444431035809	-1.89618650652146	0.494768427046573	-3.83247273444747	0.000126861663251768	0.00118273095868831
Tagln2	6001.45147065831	1.47984585321405	0.386124217849811	3.83256419774649	0.000126814491142018	0.00118273095868831
Tmem106a	166.893038586838	1.62088398292832	0.422967931216384	3.83216755527287	0.000127019178803559	0.00118358780248771
Cep112it	67.2661504133443	-1.64108988210131	0.42840687311196	-3.83068056350353	0.000127789317355782	0.00119014934697899
Khdc4	1463.86851244078	-1.22797038862425	0.320639174885164	-3.82975782377198	0.0001282694306422	0.001194004400818
Calhm3	19.8647315830869	-3.26769011075512	0.853402628439773	-3.82901341273023	0.00012865799565268	0.00119700373469538
Stxbp2	1256.84170217564	1.02829341204441	0.268573441807734	3.8287233656578	0.000128809693490288	0.00119779735596124
Hmbs	2090.01630193707	1.11344806287826	0.290937202360774	3.82710789078648	0.000129657693470933	0.00120415946875344
Madcam1	47.5719778958658	1.95920297729125	0.511904396846517	3.82728296408572	0.00012956553991583	0.00120415946875344
Stradb	198.518457124744	1.21222635617577	0.316753093526232	3.82703872811705	0.000129694115731038	0.00120415946875344
Yars	5631.6426506313	1.04010811609025	0.271800275447863	3.82673679920447	0.000129853229679285	0.00120501659640654
Slc7a8	47.0171805958915	1.89596164864266	0.495503047976287	3.82633700516287	0.000130064200789106	0.00120635382120075
Suds3	2505.7381698165	0.987946232013362	0.258211448050952	3.82611320865376	0.000130182439064084	0.00120683001064547
Dnmt3l	12243.5788175444	1.2452677823856	0.325672587031684	3.82368007616329	0.00013147448846909	0.00121818170106953
Kmt2a	1783.74113353137	-1.4672565082287	0.38388637610634	-3.8221114359689	0.000132313868655484	0.00122532966660417
Mpv17	753.910945723517	1.14681175715469	0.300074169122189	3.82176100165327	0.000132502075021544	0.00122581406840444
Supt3	224.010714146348	1.31835562347924	0.344951056382363	3.82186283847151	0.000132447355941176	0.00122581406840444
Gm49083	99.3957542234204	-1.44387311003224	0.377832503108654	-3.82146347429781	0.000132662064827383	0.00122666512018759
Atp6v0b	1986.11921742987	1.24817499896561	0.326677472544108	3.82081748473513	0.000133010060563628	0.00122925281381549
Ric3	175.363535115916	-1.56371039809742	0.409326104602957	-3.82020687298751	0.000133339788804521	0.00123166911932081
Gm48111	311.081010837689	-1.62631943679454	0.425738085066756	-3.8199998868777	0.000133451735264662	0.00123207231534007
Kantr	67.1501592909412	-1.70941156099919	0.447512262233845	-3.81980943374899	0.000133554818241132	0.00123239331001025
Hnf1b	45.3530778192924	2.56775372338561	0.672291991294007	3.81940251652155	0.000133775314099069	0.00123316641101032
Qk	2643.93003155793	-1.17885122388131	0.308638553976166	-3.81952030520578	0.000133711452807819	0.00123316641101032
Upp1	11719.4951373614	1.08114464485794	0.28315016364703	3.81827307084194	0.000134389124350375	0.00123819193221694
Cd164l2	22.6732511152086	2.37463812676031	0.62204166002745	3.81749049839446	0.000134815977531028	0.0012414906761918
Gas6	326.480521710984	1.35590559183994	0.355234651846218	3.81692941494603	0.000135122805681862	0.00124368133392898
Chrm3	16.9157957064063	-3.303808170873	0.865880834292043	-3.81554601976407	0.000135882127646771	0.00125003242363476
Eva1a	116.995260932711	1.46893350937506	0.385094945466747	3.81447101985373	0.000136474950386457	0.00125484612893562
Nkap	345.337510802845	-1.26189549150831	0.330995375022758	-3.81242635617354	0.000137609237266202	0.00126463099352129
Egfl7	775.888135413159	1.26235196912761	0.33115716542794	3.81194218611071	0.000137879130328354	0.00126646614619323
Lonp1	5270.46867669231	1.01117544990453	0.265334169914698	3.810950735179	0.000138433355957677	0.00127090979209999
Efr3a	1159.75181717666	-1.06916881543776	0.280678643103434	-3.80922753372354	0.000139401629994891	0.00127914822233359
Il6ra	102.325421508736	-2.38547014817717	0.626347422545662	-3.80854149360416	0.000139788891303449	0.00128204961825838
Slc35c2	722.972063019626	1.03607841409438	0.272100716925224	3.80770188995533	0.000140264216335047	0.0012857553164046
Cep170	444.595578420749	-1.27682024965529	0.335402585199356	-3.80682888564013	0.000140760064612203	0.0012883366644364
Fads6	146.055387423272	1.39993352009205	0.367740064307614	3.80685613553656	0.000140744562307604	0.0012883366644364
Lgalsl	277.00426166283	-1.35079788359794	0.354830680417707	-3.80688017735044	0.000140730886397401	0.0012883366644364
Polg	3878.32268281159	0.956696757463444	0.251361215767086	3.80606353507587	0.000141196125490269	0.00129167246645256
Sergef	125.232853611116	1.37811149014727	0.362153569858639	3.80532350042881	0.000141618972174164	0.00129488406387325
Gm48401	44.6265144504591	-2.11995433979167	0.557241474719149	-3.80437285444364	0.000142163909802689	0.00129920817266489
Rapgef5	246.02923648294	-1.5118844655095	0.397483522036118	-3.80364060820645	0.000142585000173561	0.00130239665981319
Gm33466	17.9006312490458	-2.83625888489022	0.745711274074435	-3.80342765825895	0.000142707680886463	0.00130285757246548
Ddx46	3343.41120637078	-1.02990680730823	0.270799538965355	-3.80320738817797	0.00014283468332617	0.00130335745432681
Ifnar1	736.703412421855	-1.29464283541195	0.340476690235374	-3.80244190730634	0.000143276869424751	0.00130673140769591
Slc25a33	542.259924589281	1.21496011006886	0.319549568114461	3.80210218163609	0.000143473527405323	0.00130786378695908
Zc3h11a	2611.17156658785	-1.13025015659527	0.297329384461232	-3.8013402497816	0.000143915513876166	0.00131123023753841
Mex3b	59.0640915127775	-1.59287431715591	0.419160498213485	-3.80015369755725	0.00014460637099406	0.00131685963287877
Txnrd2	137.724071752932	1.4134652339563	0.37196569576844	3.79998814416538	0.000144703010555118	0.00131707482866515
Gm17491	98.1063256074486	-1.49725696987416	0.39406017502952	-3.79956429182928	0.000144950705890397	0.00131866401122681
Nus1	1288.03164339037	-1.08104559327108	0.284558404728453	-3.79902886475166	0.000145264175227267	0.00132084965781245
Zfp566	321.760278752908	-1.12818439352265	0.297001817234225	-3.79857740948746	0.00014552897863378	0.0013225908184148
Galnt13	10.1288419394348	-4.93332609712617	1.29930667438899	-3.79689121465193	0.00014652204972781	0.00133094550709451
Aftph	463.871797611103	-1.30334075046028	0.343310001683684	-3.79639609702119	0.000146814855035962	0.00133293406383933
Arntl	365.685482502255	-1.57022636232395	0.413682785270661	-3.79572565799805	0.000147212221063967	0.00133550007756244
Mtmr1	155.521574065109	-1.24811456642067	0.328825932677435	-3.79566950896486	0.000147245546245659	0.00133550007756244
Urod	1385.91336064766	1.1322278030602	0.298319082229753	3.79535829420461	0.000147430385086192	0.00133650459645975
Aak1	907.496632044031	-1.45848290303652	0.384371225175403	-3.79446432903754	0.000147962550970027	0.00134065515796046
Lrpap1	2392.73273989058	1.32702593645274	0.34976866584788	3.79401034462557	0.000148233493957345	0.00134243585893097
[truncated: 24,212 more rows]
