# Supplementary material for: HMGB1 regulates mitochondrial structure and reactive oxygen species balance during the transition from naïve to primed pluripotency
Source: Front Cell Dev Biol. 2026 May 12;14:1807454. doi: 10.3389/fcell.2026.1807454 (PMC13201526; doi:10.3389/fcell.2026.1807454)
Supplement: Supplementary file 1 [file DataSheet1.zip › Table S4.XLSX]

## Sheet: Лист1
Cellular and Molecular Life Sciences
HMGB1 regulates mitochondrial structure and reactive oxygen species balance during the transition from naïve to primed pluripotency.
Tatiana Y. Starkova1,*, Sergey V. Ponomartsev1, Veniamin S. Fishman2, Nariman R. Battulin2, Nikolay D. Aksenov1, Evgeny I. Bakhmet1, Andrey A. Kuzmin1, Dmitry S. Bogolubov1, Sergey A. Sinenko1,*, Alexey N. Tomilin1,*
1Institute of Cytology of the Russian Academy of Sciences, Laboratory of Molecular Biology of Stem Cells, 194064 St. Petersburg, Tikhoretsky Av. 4, Russian Federation
2 Novosibirsk State University; Laboratory of Structural and Functional Organization of the Genome, 6300901, Novosibirsk, Pirogova str. 1, Russian Federation
*Corresponding authors: t.starkova@incras.ru, s.sinenko@incras.ru, a.tomilin@incras.ru
Supplementary information _Table 4.		Fragments Per Kilobase Per Million mapped fragments
SYMBOL	Scr_1	Scr_2	Scr_3	KO_HMGB1_1	KO_HMGB1_2	KO_HMGB1_3
mt-Atp8	11889.1	18984.6	10204.1	36120.3	26868.1	20930
Gm28661	8601.82	11248.9	6221.2	12482.9	16469.7	12909.7
Rpl13a	8114.62	7374.61	7647.33	23040.7	15275.8	11422.9
Eef1a1	7946.76	7605.15	7698.24	6275.13	6954.43	8756.25
mt-Co1	6966.76	8980.4	6439.64	8105.66	9085.86	7464.08
CT010467.1	6940.76	9307.38	6634.73	7312.48	9555.23	6448.71
Gm28437	6070.23	6685.05	3376.69	10721.1	10415.7	7537.13
Rplp1	5713.6	5316.89	3830.46	12813.9	10510.3	6699.39
Gapdh	4940.73	3853.39	3405.32	8578.01	8162.17	6172.53
Ptma	3924.26	4061.51	2684.04	5597.03	5197.95	5271.76
mt-Nd1	3915.08	4947.41	2472.12	5355.69	7316.31	5284.26
Rps27rt	3850.68	3366.74	2385.71	5441.01	4063.34	3321.41
Rps18	3845.5	3717.16	3104.24	9098.69	6961.72	5047.08
Rpl23a	3803.14	4128.95	3033.18	3913.81	3628.16	4166.39
Gm7536	3796.02	3317.68	1996.68	6319.96	5466.57	4306.74
Rps2	3712.9	3672.75	3914.74	8057.06	7675.2	4805.53
Gm10925	3502.05	4406.55	693.813	7954.62	6906.84	3977.65
mt-Nd4l	3452.86	4922.36	2199.01	5041.9	6047.96	4742.64
Gm10275	3372.54	3347.8	2726.39	6776.91	4939.73	4358.63
Rps24	3321.66	3461.65	2336.7	3906.97	3231.43	3315.23
Rpl18a	3107.68	2805.65	3061.16	6849.59	4726.65	3963.43
mt-Cytb	3094.98	3868.16	2579.43	3639.04	4459.56	3368.14
Ppia	3084.87	2829.32	2193.53	6063.21	3917.58	3200.96
Dppa5a	3082.23	2824.09	2935.82	8682.91	5341.9	4465.59
Rps17	2887.34	2604.31	2175.46	3803.85	3174.65	3033.19
Rps15	2866.48	2468.76	2396.81	4728.99	4044.39	3177.64
Rpl7a	2830.37	2435.86	2112.83	3458.78	3691.41	2675.25
Rps14	2814.15	2583.85	2266.47	9880.17	6251.52	4396.31
Rpl41	2799.85	2181.95	1802.38	5397.25	3781.65	2923.3
Rpl32	2785.93	2690.93	2127.52	5818.7	5048.06	3725.19
Rpl26	2780.88	2630.84	2170.5	3349.6	2833.92	2838.31
Ftl1-ps1	2732.83	2278.17	2917.59	6972.46	6297.43	5163.57
Gm10123	2710.13	2633.13	1725.93	4468.63	3118.66	2802.05
Npm1	2688.83	3006.2	2240.56	1992.99	1891.82	1636.89
Rpl18	2665.48	2080.09	2050.23	6179.98	4706.11	3416.67
Rpl13	2565.6	2260.07	1910.03	4520.58	4142.44	3132.45
Gm43558	2517.24	3161.01	2244.26	968.17	845.75	1309.67
Hspa8	2509.85	2231.78	2290.43	2265.08	2321.98	2287.31
Hsp90ab1	2467.38	2381.73	2403	2813.32	3652.4	2823.69
Rpsa	2392.33	2091.51	2045.4	6610.57	4433.44	3088.08
Rps21	2326.7	2048.32	1777.4	4281.37	3307.27	2744.19
Rpl8	2298.75	2029.73	1922.27	4793.53	4488.22	2899.7
Rpl36	2291.83	1923.16	1625.51	4356.11	3468.67	2662.3
Rps12	2285.64	2207.03	1687.7	4402.17	3465.54	2749.41
Rps28	2284.31	2009.7	2020.87	3174.03	3222.03	2339.32
Rps6	2263.04	2076.73	2156.94	3947.05	3049.17	2726.82
Rps27a	2190.41	2136.59	1913.69	2924.65	2314.65	1988.47
Rps4x	2187.48	2066.75	1748.9	2166.16	1878.4	2041.3
Atp5b	2186.15	1803.34	1895.81	4344.95	3899	2707.94
Tuba1b	2172.42	1736.27	982.489	3651.81	3717.56	2312.8
Rps8	2169.78	2163.13	2126.05	4396.98	3566.73	2879.34
Rps10	2159.46	1843.15	2208.57	4206.38	3332.14	2569.82
Rps29	2133.76	2080.4	1308.47	2208.96	2480.48	1937.27
Rpl19	2124.85	1843.28	1834.15	5072.71	3706.9	2846.23
Rpl4	2076.93	2027.03	1874.85	3075.3	2220.06	2568.45
Rps25	2032.42	2233.34	1492.69	3908.18	2812.06	2583.09
Eif4a1	2024.46	1881.71	1545.29	1827.82	1404.37	1695.28
Pkm	2020.89	1796.04	986.264	4003.9	3754.73	2379.93
Gm11808	1967.53	1629.12	1712.24	2864.73	2254.09	2408.49
Rps9	1944.26	1787.12	1533.31	3655.96	3264.03	2221.26
Rps5	1934.15	1726.71	1536.87	3705.81	2534.39	2300.66
Rpl38	1926.46	1831.86	1512.76	3301.98	2531.33	2265.52
Rpl9	1908.44	1715.01	1619.09	4243.77	3099.91	2469.4
Rpl27	1903.87	1642.53	1360.93	3236.74	2818.8	2238.77
Rps11	1878.18	1634.7	1759.84	3437.98	3144.38	2151.14
Rpl37a	1871.01	1789.35	945.101	4588.22	4084.05	3070.43
Mif	1778.76	1423.46	661.121	2131.47	2407.91	2040.91
Rps13-ps1	1741.8	1511.99	1390.71	2263.08	2735.06	2028.09
Rack1	1709.42	1412.67	1452.16	3873.06	2809.43	2134.43
Rpl6	1695.29	1578.15	1222.78	1682.38	1539.54	1588.45
Rpl10-ps3	1693.84	1525.14	1159.3	2339.76	2117.5	1810.34
Rps26	1680.94	1708.14	1587.69	1638.04	1435.58	1531.01
Rpl35a	1677.19	1786.98	1910.33	3763.89	2748.36	2438.61
Rpl11	1670.54	1535.8	1164.95	3441.62	2535.84	1945.72
Rpl17	1659.55	1586.74	1526.67	2401.63	2079.83	2047.24
mt-Nd4	1633.83	1991.54	1453.98	2533.03	2824.36	1968.54
Rplp0	1622.36	1365.25	1065.31	3125.55	2812.78	1781.82
Ftl2-ps	1607.71	1303.69	2172.85	4471.72	3659.49	2934.9
Set	1593.23	1974.4	1042.49	959.057	1046.9	1187.4
Rps23-ps1	1580.72	1696.93	1442.2	3443.92	3134.95	2186.84
Rps3	1531.3	1381.16	1942.42	4692.4	2847.24	2278.71
Rpl24	1514.57	1336.55	995.795	1692.04	1639.63	1524.08
Rpl3-ps1	1491.61	1471.79	1191.77	3457.68	2720.11	2016.46
Gm15500	1431.99	1614.16	1484.5	2189.83	1654.07	1653.44
Eif5a	1425.08	1176.4	1078.13	2542.43	2236.73	1309.01
Tpt1	1400.24	1340.01	1465.73	1724.75	1270.45	1265.46
Ubb	1397.09	1084.21	1427.87	2212.17	2102.78	1497.68
mt-Nd2	1390.49	1878.87	967.337	2180.21	2987.22	2279.13
Rpl22	1377.77	1476.19	899.41	1541.29	1231.61	1112.28
Gm28438	1371.98	1443.34	39.1321	1995.53	1923.17	1358.77
Rps16-ps2	1367.59	1145.68	1193	3023.43	2343.86	1618.72
H2az1	1364.34	1230.3	1030.12	1708.57	1241.45	1140.46
Hsp90aa1	1351.72	1616.85	1616.31	1330.29	1504.99	1193.09
Rpl7	1333.33	1358.22	999.935	2013.3	1570.12	1749.33
Rpl15	1312.37	1164.73	886.142	3000.74	2137.23	1619.73
Gm15459	1305.95	1246.64	1416.82	1385.67	1258.49	1355.24
Eno1b	1288.43	1168.9	598.657	2429.33	2528.27	1759.74
Rpl34	1273.79	1150.06	1152.7	2545.16	1710.88	1633.13
mt-Atp6	1270.63	2214.36	3295.96	4811.64	3757.51	3171.65
Aldoa	1253.59	1085.15	850.237	2581.11	2678.61	1751.51
Eef1b2	1247.69	1116.95	1118.37	2922.06	2362.49	2168.7
Rps19	1240.62	1092.96	1878.29	3532.42	2116.47	1643.12
Tmsb10	1227.55	1173.75	889.604	1346.94	1667.93	1154.21
Serbp1	1200	1321.21	905.934	1347.61	1175.21	1339.04
Actb	1178.06	1198.9	1551.39	962.573	1387.59	955.676
Rps15a	1177.03	1144.37	1114.07	1579.26	1266.92	1264.33
Ldha	1175.26	1004.07	262.014	1637.58	1580.22	850.414
Prdx1	1172.73	1141.95	742.031	1760.17	1167.14	1288.61
Rplp2	1172.49	1197.82	1402.96	2606.95	2340.8	1511.14
Rpl36a	1172.19	1250.81	779.827	1957.68	1490.71	1389.43
Gm12191	1165.45	1282.63	1047.75	2081.22	1637.47	1276.72
Rps7-ps3	1163.76	1085.7	903.34	1883.77	1357.45	1332.6
Eef2	1160.63	998.74	1271.37	1913.19	1943.19	1466.14
Rpl35	1160.48	998.881	872.747	2104.51	1510.93	1120.06
Cfl1	1148.66	970.459	961.588	1323.04	1330.45	988.516
Pou5f1	1147.64	946.279	800.429	2282.82	2014.01	1215.56
Btf3	1132.39	1128.95	793.325	1073.27	1037.66	1067.08
Rpl39	1125.18	1091.63	797.601	2396.94	1627.97	1409.35
Sod1	1122.62	1009.04	889.751	1765.16	1783.85	1076.5
Fau	1118.08	931.133	966.705	2184.75	1776.32	1463.13
Ybx1	1114.22	1061.32	889.796	790.93	981.411	1043.4
Rpl30	1101.66	1220.18	1341.97	2508.01	1576.52	1314.84
Cox7c	1066.21	1024.71	581.414	1475.07	1020.98	1124.17
Rpl10	1061.18	1047.92	702.406	1299.17	1136.37	946.238
Rpl31-ps8	1054.38	952.973	824.209	2142.12	1982.05	1597.72
Rpl31	1041.15	950.3	956.154	2451.02	1952.28	1790.09
Rpl34-ps1	1026.06	892.651	888.347	1914.79	1344.56	1130.57
Eef1g	1025.69	904.806	775.303	2067.41	1984.71	1365.91
Rps3a2	1018.68	1087.98	887.054	1313.39	1136.27	1161.84
Rpl10a	1009.87	828.225	867.26	2120.67	1268.24	1332.03
Rpl23	1006.12	1053.15	1050.05	1297.51	1119.43	1036.44
Trim28	976.898	871.677	712.35	1068.1	1192.48	793.931
Tubb5	976.389	834.853	704.586	1488.21	1759.3	1113.49
mt-Nd5	951.628	1241.83	788.057	1103.52	1482.01	1061.86
Naca	934.081	952.937	703.11	521.178	631.214	687.706
Gm12671	930.6	690.335	1246.96	2371.47	1495.21	1477.09
Rps7	930.163	880.394	635.56	1665.79	1125.15	1078.4
Gm2000	924.741	987.752	350.072	1421.64	1293.13	1320.42
mt-Nd3	914.968	953.544	1642.28	2147.44	1843.61	1828.21
Rpl15-ps6	905.713	751.848	626.423	2104.6	1565.17	1161.51
Rps16	894.909	836.22	935.548	2371.14	1669.45	1220.89
mt-Co3	880.129	1985.64	2313.57	3938.21	2997.87	1945.89
Hnrnpa1	879.467	885.115	1113.85	509.862	449.671	642.182
Rpl14	863.532	856.747	910.385	1725.34	1514.59	1098.9
Gm8730	855.821	689	653.056	1704.13	1500.78	856.781
Gm8210	853.846	868.894	749.297	934.512	855.186	757.698
Slc25a5	834.845	702.042	532.38	978.654	1046.74	775.087
Pfn1	833.508	618.585	628.674	2041.28	1848.16	1204.8
Rpl28	829.394	689.928	722.711	1151.23	1274.6	902.205
Hnrnpf	809.874	800.477	788.049	568.552	566.118	703.643
Rpl37	808.807	803.864	616.167	1055.75	971.122	857.541
Pgam1	808.156	688.878	486.408	1231.77	1417	857.755
Cox8a	807.153	608.086	417.646	1030.55	893.142	774.491
Cct6a	797.714	727.435	616.333	689.136	564.186	683.633
Tubb4b	790.616	696.698	477.502	1064.72	982.231	634.677
Actg1	788.254	537.789	1729.47	1432.46	1631.58	1178.79
Cox4i1	783.151	656.107	754.665	2035.27	1740.43	1328.19
Rps2-ps10	782.506	624.417	756.103	1418.45	1373.01	822.345
Pabpc1	780.039	728.021	835.092	568.971	797.306	671.468
Tpt1-ps3	779.051	851.25	951.88	960.755	871.262	909.063
Pcbp2	777.45	687.596	871.249	636.335	782.917	613.885
Rps20	771.52	755.839	804.179	1465.31	1028.74	926.422
Mt2	771.185	523.643	462.001	428.133	899.415	676.093
Myl6	769.61	676.258	760.723	1885.59	1336.06	931.167
Prmt1	765	727.372	552.586	1384.92	1048.49	736.747
Hnrnpab	747.572	687.215	739.837	792.192	873.478	603.641
Rpl36al	743.733	769.912	451.13	602.557	671.191	572.845
Atp5l	740.256	652.974	247.163	1321.75	872.703	771.654
Ywhae	739.733	693.11	643.438	539.275	630.737	677.871
Rpl21	739.712	709.485	427.15	576.997	661.118	542.335
Uqcr10	731.977	635.709	288.638	971.366	826.295	750.801
Gpx4	727.679	571.466	1043.26	1519.53	1503.57	1001.65
Rpl28-ps1	719.474	733.321	981.959	1244.2	1218.36	892.836
Mkrn1	695.755	622.71	459.936	962.693	1023.66	643.517
Hnrnpk	692.651	706.651	655.143	305.767	325.952	456.873
Fth1	684.729	588.862	361.99	1170.67	1165.05	785.992
Hnrnpa2b1	679.564	775.573	1177.28	516.912	548.521	671.578
Ubc	675.225	647.638	960.494	668.54	914.517	1119.31
Eno1	675.121	626.448	275.924	1160.37	1229.21	878.989
Rpl29	673.659	587.656	458.802	659.263	576.041	601.212
Atp5a1	672.776	595.957	458.119	1161.09	1182.81	839.543
Atp5g3	670.123	563.932	534.12	1104.89	1150.74	740.376
Uba52	666.704	587.424	416.671	1040.57	832.705	719.038
Hspb1	666.595	580.093	617.093	1064.77	1006.53	564.989
Rps27l	661.679	689.481	603.793	1555.86	899.336	787.949
Cdk4	655.26	514.98	428.301	965.341	696.612	538.884
Lars2	652.903	851.404	623.333	836.227	1092.56	733.963
Chchd2	652.743	548.803	377.441	1676.2	1176.16	856.309
Upp1	649.681	530.76	388.567	1169.35	1215.83	932.258
Elob	642.918	525.38	512.975	1193.63	1104.86	837.213
Ifitm2	634.337	494.141	358.271	640.174	716.572	543.151
H3f3a	631.372	661.695	637.016	635.776	602.482	722.478
Gm10175	630.772	503.46	341.973	1227.25	999.811	710.355
Gm4332	628.031	680.351	795.385	1143.89	985.734	648.05
Tuba1c	622.473	492.645	370.852	1061.07	1097.73	694.2
Cox6c	622.123	652.11	343.727	1194.18	993.795	783.026
Atp5g1	619.244	491.688	352.415	959.198	892.727	542.98
Rpl3	617.095	588.794	543.304	1446.82	1095.53	855.419
Hnrnpc	613.107	613.36	581.695	1070.48	724.156	696.437
Sumo2	610.795	605.051	458.582	518.554	485.742	375.736
Rps23	609.594	633.845	610.539	1341.16	1005.93	864.79
Hspe1	605.941	614.262	484.517	1380.8	923.553	1012.9
Rps4l	599.256	534.033	449.723	856.59	973.695	596.913
Eif3k	591.006	518.561	322.777	1108.45	994.763	677.461
Ube2s	590.8	527.317	465.652	935.548	1024.03	546.365
Odc1	588.43	507.403	493.304	782.408	654.539	460.297
Fus	587.142	599.846	553.753	488.82	604.672	514.411
Ran	586.097	491.394	464.685	689.633	697.22	541.576
Hspd1	582.198	626.341	442.038	462.423	574.237	552.372
Rpl27a	579.09	515.62	329.176	998.607	706.252	576.879
Psmb3	577.71	495.729	323.119	1369.29	1003.25	654.569
Pgk1	575.969	554.188	269.207	949.789	711.201	685.715
Stmn1	571.433	659.73	237.649	504.866	498.549	498.845
Nme2	567.022	495.983	274.168	1168.96	836.316	573.482
Tdgf1	562.092	551.03	342.781	383.732	334.948	420.422
Rps3a1	558.493	635.337	483.278	788.251	666.766	737.176
Hnrnpl	553.306	464.413	359.874	507.206	483.903	514.622
Hmga1b	547.454	436.994	400.673	711.346	808.263	520.539
Chchd10	540.979	445.931	785.133	940.962	983.111	722.758
Ddx5	533.75	515.174	680.701	190.245	272.106	312.843
Atp5md	523.487	554.331	319.906	968.498	656.697	600.428
Cox5a	522.482	436.478	449.783	676.322	948.364	628.35
Cox6b1	522.331	455.337	222.229	804.234	699.262	598.016
Ndufa7	516.996	409.028	338.248	833.955	621.118	507.761
Ptbp1	515.668	472.543	392.012	516.516	665.123	494.894
Atpif1	511.108	517.04	354.853	577.661	540.645	545.093
Cnbp	510.115	478.467	433.947	520.755	424.314	449.461
Dynlt1b	507.332	485.605	217.884	742.956	657.87	624.345
Eef1d	505.705	451.656	281.338	920.485	991.748	601.784
Ssr2	505.176	425.916	378.47	810.802	740.236	500.443
Tcp1	503.217	492.85	449.607	288.989	332.835	411.453
Nap1l1	501.233	527.473	494.987	375.365	415.728	458.828
Snrpe	497.374	452.392	308.61	1147.67	758.383	743.135
Phb	495.796	536.235	303.912	1489.5	1113.64	741.835
Hint1	492.674	403.46	285.026	934.818	687.822	531.771
Ncl	490.268	790.77	646.396	356.885	488.464	550.348
Erh	488.644	474.331	333.513	618.309	448.24	474.615
Ywhaq	485.604	461.217	346.503	316.155	360.091	372.634
Tmsb4x	484.678	536.201	461.111	280.44	153.187	184.618
Cox6a1	484.016	366.026	382.988	890.555	767.333	587.556
Gm10177	483.482	429.116	217.434	803.279	599.605	475.181
Ranbp1	478.341	435.155	351.558	453.866	412.22	399.67
Psmb6	472.948	400.981	364.751	1064.29	794.565	495.596
Utf1	471.92	368.446	237.892	690.907	758.363	483.782
Rps3a3	471.128	532.058	501.06	715.428	595.703	551.548
Gdi2	460.703	482.625	347.879	320.241	342.294	343.351
Gm5641	460.465	640.809	597.938	352.68	448.86	400.919
Bex1	456.054	392.819	542.622	825.749	1039.17	659.153
Ubb-ps	454.502	395.669	509.952	811.309	719.29	512.443
Gm9794	454.188	485.221	634.723	657.892	508.865	503.99
Cct5	451.657	417.773	337.819	654.833	488.344	441.431
Cct3	451.484	424.26	384.115	585.445	565.545	537.376
Gpx1	449.359	387.958	368.938	903.658	550.621	295.53
Serf2	448.158	410.929	278.671	750.346	630.964	481.807
Cct7	446.452	384.484	346.639	857.342	704.751	494.486
Fkbp4	440.858	433.919	277.105	728.725	761.969	530.059
Nop56	435.866	461.926	343.864	500.226	449.676	493.757
Ube2d3	435.642	386.065	539.579	269.426	350.001	278.353
Snrpg	430.655	456.318	288.912	481.416	426.564	361.648
Eif1	428.993	390.387	617.868	509.993	510.7	348.159
Rbm3	426.989	434.127	440.546	240.862	219.617	201.428
Atp5k	424.737	340.47	203.56	735.188	662.015	419.376
Hdgf	421.044	389.055	463.583	693.365	750.584	481.288
Akr1b3	417.357	319.919	135.187	578.542	447.936	289.645
Rpl10a-ps1	416.431	504.434	293.065	700.13	656.585	292.383
Swi5	413.72	356.572	267.867	567.751	465.188	453.125
H2ax	408.878	355.584	171.416	485.405	496.347	375.438
Uqcr11	407.861	347.31	179.565	968.852	726.034	468.387
Srsf2	406.77	375.58	486.222	266.484	343.688	299.593
U2af1	406.243	377.814	452.916	677.83	622.652	476.948
Zfp42	405.929	441.101	482.97	239.237	298.513	351.046
Ndufa4	403.27	338.567	262.172	423.098	275.749	302.715
Tardbp	402.854	471.505	691.818	343.357	264.534	330.519
Vdac1	400.22	338.613	283.556	570.249	598.391	459.029
Oaz1	399.799	362.346	371.863	732.575	706.826	454.159
Atp5o	397.189	318.809	272.448	534.141	475.034	427.99
Rcc2	397.155	357.411	321.936	730.7	707.616	487.262
Cct8	395.639	426.559	342.572	253.742	248.414	296.125
Cct2	395.538	359.813	365.529	457.041	449.661	404.576
Hspa9	394.884	387.728	350.417	236.951	273.118	337.6
Actn4	393.684	322.243	273.737	610.262	784.63	488.471
Bex3	392.922	333.803	445.111	757.191	734.917	565.585
Ndufb4c	391.32	334.137	164.558	567.195	538.213	482.113
Calm2	390.854	415.054	445.389	403.359	388.903	374.261
Uqcrh	390.359	373.669	164.039	922.757	677.74	540.039
H3f3b	388.673	325.05	716.19	455.753	386.933	329.954
Gm10184	387.601	417.351	253.376	137.65	161.423	169.824
Phb2	383.574	324.837	274.884	586.71	649.306	373.945
Hmgb1	381.746	442.262	414.174	20.1252	761.88	21.5883
Aprt	381.282	326.306	129.926	551.415	542.476	327.144
Tomm20	380.957	333.256	304.103	605.54	506.619	396.704
Ube2c	379.004	341.813	200.722	195.067	274.596	205.427
Anp32b	375.454	359.114	413.02	496.159	613.175	422.013
Gm4739	374.896	423.798	458.302	320.957	251.917	303.408
Dynll1	374.564	308.905	486.53	359.331	349.054	246.99
C1qbp	373.674	323.867	263.606	469.173	532.179	368.962
Gm10163	368.383	400.17	894.306	558.056	468.178	306.156
Srsf5	367.338	406.872	391.824	163.529	277.684	271.386
Tma7	366.489	292.68	249.383	465.313	381.13	299.41
Srsf3	365.445	450.57	591.183	398.966	344.754	297.894
Cdk1	364.95	364.583	207.378	379.982	357.894	345.14
Ube2i	363.658	341.733	368.865	428.804	452.703	351.195
Bax	361.807	313.236	332.626	718.406	433.709	331.846
Mt1	360.852	237.249	267.447	422.318	830.404	554.752
Cdc34	358.405	281.67	355.165	703.163	614.517	376.431
Hnrnpd	358.199	388.305	468.135	315.914	434.759	319.199
Stip1	354.143	350.424	268.32	326.157	363.869	342.473
Trp53	353.574	323.888	306.211	381.925	468.498	336.701
mt-Rnr1	353.193	513.147	267.5	168.233	321.655	202.823
Nhp2	351.724	304.753	196.078	716.371	472.446	319.523
Slc25a3	349.794	278.201	367.934	419.453	430.317	335.455
Ddb1	349.123	332.155	346.286	722.556	691.745	532.029
Eif4g2	347.382	393.885	453.049	100.472	126.928	149.967
Nedd4	343.994	346.398	230.288	100.597	107.985	167.362
Gsta4	343.663	332.826	220.685	390.837	418.157	424.772
Eif3h	340.981	301.558	191.342	530.418	439.448	400.479
Nop58	338.79	463.078	443.593	471.364	346.703	389.294
Pebp1	338.355	283.931	209.81	846.286	712.841	488.48
Dpy30	335.017	334.772	122.369	354.563	282.013	260.26
Ctnnb1	334.398	314.641	314.109	252.833	217.826	325.818
Pcbp1	333.84	288.936	295.145	424.61	485.593	375.05
Pcna	333.004	330.486	285.816	264.233	205.425	231.944
Atp5h	332.907	296.005	231.948	649.846	451.662	386.424
Atp5e	332.177	273.136	205.477	599.516	386.773	350.426
Dstn	330.102	352.376	329.795	254.906	146.271	185.52
Gm36816	329.605	468.631	362.41	81.7428	89.1606	160.91
Eif3l	327.803	296.852	170.491	296.734	244.205	255.491
Nudc	326.577	319.317	273.722	534.049	502.971	378.978
Ppp1ca	325.338	286.014	332.727	624.203	565.711	383.352
Timm23	325.335	283.168	261.926	512.817	430.659	335.98
Psmb7	324.593	316.405	259.321	734.494	483.629	407.618
Apex1	324.001	331.264	196.702	438.315	350.665	269.714
Morf4l1	323.245	359.834	333.811	248.558	205.875	262.795
Atp5c1	323.097	301.022	217.123	608.683	521.003	467.626
Paics	322.9	339.918	222.994	175.224	192.923	256.342
Rbis	322.699	382.348	196.422	486.392	406.87	274.898
Mcm7	322.332	275.783	267.699	526.526	497.033	379.226
Gpi1	321.492	263.522	348.836	564.426	662.993	423.917
Gm49909	321.369	265.111	363.72	459.277	475.224	387.934
Gm4737	321.305	249.782	168.45	462.704	385.301	260.071
Uqcrq	319.201	220.567	176.647	513.97	410.12	269.643
Hnrnpa3	318.199	392.857	394.12	179.978	238.931	313.8
Dhx16	316.776	269.881	265.711	373.059	197.171	181.529
Zfp57	315.639	302.432	380.156	173.119	258.758	268.613
Impdh2	313.925	266.094	285.775	482.954	563.762	358.92
Fbl	313.167	272.829	266.543	579.309	487.7	331.578
Prdx6	312.685	264.969	213.6	770.525	810.458	702.257
Rpl37rt	312.481	295.918	207.985	319.085	483.671	289.587
Marcksl1	312.352	230.982	215.657	332.763	414.342	291.813
Cct4	312.318	292.021	234.437	176.058	221.728	239.824
Psmb4	312.21	271.444	233.836	700.983	522.217	368.702
mt-Rnr2	311.548	615.201	229.403	289.922	387.083	334.679
Atp5d	311.092	247.992	191.034	492.232	485.43	289.357
Capns1	310.623	251.295	246.193	382.32	394.861	216.652
Dnmt3l	310.589	264.08	170.368	680.559	706.149	381.116
Sub1	309.953	350.667	425.498	347.316	397.5	322.454
Caprin1	309.891	360.703	269.002	139.736	154.947	196.589
Slc2a3	309.239	253.083	527.717	477.755	622.653	558.576
Ftl1	308.893	280.952	389.632	945.749	684.911	584.001
Arhgdia	307.106	241.185	222.901	423.572	392.467	264.143
Rad23b	306.644	281.627	180.875	211.913	256.941	244.295
Hspa5	306.626	300.509	281.191	241.661	216.701	316.221
Dctpp1	305.605	255.462	172.182	583.289	478.658	293.385
Hmgn1	305.349	295.905	272.273	273.2	276.144	233.015
Srsf7	304.375	303.032	457.558	504.96	386.992	353.501
Psma6	303.275	300.447	201.564	280.388	254.99	258.702
Atp6v0c	302.147	255.374	300.925	481.154	487.654	327.676
Glo1	302.003	306.52	110.073	328.903	262.884	266.046
Tle5	300.057	218.822	154.267	337.688	526.414	235.005
Calr	299.315	285.354	219.893	439.455	422.399	324.185
Atp5mpl	295.363	248.241	178.843	362.109	294.121	276.065
Polr1c	295.27	266.236	208.768	636.615	464.879	337.321
Ap2m1	295.027	254.61	269.108	398.971	395.661	274.317
Mcm5	294.927	250.443	226.396	494.673	497.646	295.22
Ccnb1	294.264	278.685	149.177	187.382	166.465	208.352
Mdh2	293.969	254.783	205.39	438.362	482.911	281.146
Ybx3	293.716	288.121	218.288	186.257	251.18	165.281
Skp1a	292.829	312.903	271.987	251.912	198.878	210.429
Snrnp70	292.798	277.909	271.974	517.145	544.916	384.464
Tipin	292.746	335.958	181.882	174.051	195.657	148.81
Hnrnpu	291.297	344.232	430.807	139.822	181.354	254.64
Gm29216	289.767	1047.66	3.40804	0	948.777	258.067
Ddx39b	289.342	254.388	208.872	350.638	334.638	267.662
Hmgn2	289.114	256.871	369.679	276.052	258.302	243.757
Mat2a	289.107	281.754	295.706	109.122	109.707	150.537
Srm	285.642	255.172	151.901	291.199	301.049	194.568
Rpl36a-ps2	284.155	241.228	103.638	60.0597	403.462	89.4541
Senp3	283.658	264.834	182.738	467.857	506.57	337.566
Eif4b	282.813	289.495	193.69	215.787	208.016	271.887
Banf1	281.957	215.049	211.839	442.669	338.689	248.787
Apoe	280.786	284.26	477.857	1477.41	1060.42	1091.45
Morf4l2	280.731	328.498	289.851	253.361	186.058	212.853
Ndufb8	280.728	232.44	250.564	719.319	606.878	384.516
Cox7a2	280.515	272.732	138.577	476.031	271.562	305.705
Txn1	280.479	236.822	234.38	248.257	225.572	225.29
Psma7	279.772	276.308	171.88	589.695	483.969	347.796
Pabpn1	278.835	287.029	276.599	332.7	354.686	271.377
Park7	277.198	247.298	206.933	668.811	495.47	364.103
Selenoh	275.342	233.99	175.879	603.666	346.455	199.247
G3bp2	275.049	284.022	267.859	97.4737	126.224	144.01
Aldh2	274.306	243.84	189.235	599.647	404.507	307.488
Rpl14-ps1	273.661	226.474	55.4575	358.366	422.615	203.282
Gas5	273.441	326.976	321.99	368.264	278.53	304.087
Tpi1	272.288	245.957	94.9371	623.381	515.476	336.976
Nono	272.148	276.047	206.775	237.175	206.579	309.519
Atp5j2	271.47	233.467	189.524	535.046	344.875	318.162
Mybl2	270.492	229.762	287.716	466.587	554.549	421.109
Nutf2-ps1	270.02	258.659	145.724	163.056	191.212	198.229
Uba2	269.54	263.302	145.29	144.964	130.312	229.847
Eif4g1	268.713	236.441	254.734	223.471	266.747	222.464
Hmga1	268.587	227.027	264.548	407.348	440.184	270.255
Bsg	268.027	216.196	255.063	473.31	440.361	260.49
Pa2g4	267.579	241.058	218.236	265.314	285.539	232.195
Rpa1	267.031	220.48	165.751	368.193	382.04	299.161
Tuba1a	266.948	213.51	115.576	536.46	421.762	300.921
Uqcrb	265.394	245.451	221.815	413.981	335.572	253.647
Ppp1r14b	264.463	239.546	196.582	355.267	309.992	190.862
Anp32a	264.229	308.6	167.959	194.089	218.464	210.12
Cks1b	262.932	237.84	167.213	306.089	253.648	247.462
Arl6ip1	262.249	257.317	212.765	167.837	137.982	232.834
Slc29a1	262.216	184.452	172.465	355.875	332.843	267.527
Ywhaz	261.338	251.613	358.335	110.981	126.009	155.899
L1td1	261.306	383.539	214.471	80.376	117.735	136.747
Npm3	261.268	232.491	177.863	409.161	322.89	234.556
Eif2s2	260.69	278.115	422.195	299.357	401.258	252.785
Nanog	259.905	236.129	264.029	176.354	257.069	276.187
Igfbp2	259.704	226.992	316.852	911.468	1199.5	844.725
Ahsa1	259.493	231.945	205.693	360.133	323.565	279.564
Mrfap1	258.876	254.657	287.713	334.247	349.519	277.093
Eif3c	258.314	230.043	203.235	126.372	167.266	235.327
Slc2a1	257.948	214.264	153.937	268.613	403.652	278.368
Hspa4	257.88	262.996	183.557	147.681	185.76	230.539
Magoh	256.709	247.036	160.727	389.291	262.346	234.832
Ewsr1	256.682	291.133	327.953	126.735	183.789	213.005
Psma4	256.354	260.506	158.106	371.135	318.752	274.647
Hat1	256.266	272.997	177.625	423.353	230.39	297.359
Lsm7	254.859	261.807	185.632	507.948	351.979	309.098
Mylpf	254.572	201.856	100.526	865.45	613.53	383.267
Clta	254.333	229.173	170.413	630.873	526.265	381.94
Mybbp1a	253.669	221.56	213.314	293.702	363.074	222.192
Eif3i	253.584	225.344	170.949	597.757	467.738	307.994
Eif3d	253.067	212.709	217.471	417.497	444.801	300.444
Cdc20	252.945	224.222	171.901	288.201	271.211	197.087
Eif3e	252.661	282.574	166.333	304.541	233.157	197.725
Ndufa11	252.181	213.638	160.215	519.161	389.514	296.224
Dtymk	251.869	221.214	156.42	542.623	397.249	314.452
Cox17	251.664	236.611	188.971	476.858	408.734	292.099
Ywhag	251.38	218.971	206.229	193.861	250.824	218.631
Kpnb1	250.862	247.299	261.225	96.4853	124.313	155.869
Parp1	250.157	235.736	163.169	368.169	594.681	440.613
Pomp	249.228	241.906	153.323	374.216	252.086	250.356
Tomm5	248.339	225.483	96.1682	441.66	326.246	246.782
Adh5	248.169	236.911	153.93	587.669	384.909	323.98
Atox1	247.74	205.608	107.413	372.527	266.955	186.218
U2af2	247.218	219.671	231.591	374.71	348.111	234.706
Atp5pb	246.458	251.693	196.472	189.254	192.142	187.68
Lsm3	246.134	230.143	157.564	245.789	190.418	196.681
Tomm6	246.012	210.267	129.32	388.061	377.389	239.146
Snrpb	245.625	213.67	283.026	424.966	410.738	272.165
Mrpl17	245.527	225.521	134.602	345.729	313.934	183.125
Metap2	244.903	309.177	188.167	214.259	235.179	228.188
Cyc1	244.359	190.735	186.952	410.965	393.9	227.398
Atp5j	244.276	228.533	277.203	327.557	239.817	249.832
Psmb5	244.264	207.354	186.404	629.749	461.236	314.071
Snrpd1	243.837	238.815	191.357	312.652	218.218	214.264
Asna1	243.031	234.999	130.159	588.593	363.396	290.706
Mid1	242.417	358.818	395.804	270.686	430.277	555.1
Fkbp1a	242.282	188.011	190.051	278.647	282.877	201.391
Fscn1	241.388	201.642	196.125	204.479	247.482	144.24
Eif3g	240.705	221.984	257.666	414.834	452.407	260.901
Ghitm	240.692	236.033	266.811	280.431	214.645	265.996
Cox5b	240.532	200.325	217.276	626.741	501.932	410.839
Eif4a2	240.085	343.394	456.124	141.636	110.083	176.413
Gart	239.671	212.482	131.086	378.098	394.014	280.522
Epop	238.814	200.975	167.423	224.138	191.443	110.201
Kars	237.89	209.296	138.167	279.331	325.502	269.651
Zfp207	237.549	250.182	211.943	100.171	109.728	105.803
Tkt	237.447	207.618	129.158	391.473	500.731	302.135
Mrps5	237.115	256.174	156.734	370.03	397.504	252.682
Srsf1	236.76	264.495	304.236	136.729	127.194	168.926
Tpm3	236.3	203.336	279.918	298.245	331.352	233.26
Raly	234.259	179.667	253.991	398.544	366.721	236.53
Trip12	234.009	290.434	298.216	120.874	150.244	192.857
Tdgf1-ps1	233.106	190.19	146.514	136.827	126.649	167.395
Hsd17b14	232.812	190.932	22.4581	154.607	191.488	89.5623
Arf1	232.698	194.467	232.17	355.457	317.919	222.151
Tdh	232.656	215.56	130.449	342.983	250.694	262.508
Nop53	231.989	187.565	248.635	501.988	401.17	274.442
Ost4	230.833	200.234	76.3502	457.011	317.116	231.417
Olfr1388	230.463	338.879	168.467	71.9308	69.1416	123.517
Psma5	230.3	211.461	166.393	396.553	267.327	231.08
Gm15387	229.194	268.477	273.913	4.73709	0	0
Nop10	228.954	197.113	56.7021	139.519	131.8	134.11
Mrpl15	228.706	215.783	120.361	622.067	529.085	401.81
Mcm3	228.508	193.694	180.243	422.336	510.065	356.711
Tuba4a	228.338	217.028	90.5871	534.332	463.166	369.199
Sap18b	227.817	195.901	226.339	331.324	308.212	252.675
Ccne1	227.449	183.59	70.0787	234.683	254.833	164.269
Nasp	226.851	378.145	290.297	170.783	154.297	191.05
Msh6	226.806	229.526	163.639	95.6218	145.824	211.438
Cox7b	226.589	219.665	144.333	230.537	192.367	215.27
Mrpl42	226.429	237.818	121.813	189.558	257.613	194.471
Akr1a1	226.232	182.658	146.657	558.804	392.203	290.956
Sfpq	225.97	255.791	309.611	126.357	188.643	194.497
Gm9625	225.889	179.579	170.424	491.137	375.481	237.301
Vcp	225.532	197.5	218.066	179.911	196.906	197.168
Sae1	225.372	209.638	158.106	361.694	320.953	252.956
Cacybp	223.864	248.375	174.576	334.967	250.659	232.463
Ptges3	222.845	242.748	288.496	117.145	117.822	141.893
Hnrnpm	221.243	228.004	219.404	104.646	127.322	155.399
Esrrb	221.104	176.084	183.231	242.534	350.174	257.594
Emg1	221.1	198.741	149.772	358.852	288.436	202.036
Ssrp1	220.931	219.047	129.384	204.94	208.648	205.791
Ppp1cc	220.901	202.761	216.708	196.036	207.556	201.308
Psma3	220.166	230.768	204.016	319.335	213.505	232.263
Oaz1-ps	219.885	168.089	162.943	389.485	343.024	241.366
Eif4a3	219.529	192.917	201.135	348.984	335.454	221.34
Sumo3	219.17	191.706	107.8	347.087	282.64	193.554
Eif4ebp1	218.328	162.039	213.376	316.224	361.516	249.158
Eif4h	218.234	213.012	283.145	278.725	278.997	180.128
Nolc1	217.563	229.9	128.989	111.401	176.27	151.719
Rbbp7	217.495	210.179	205.232	135.528	170.972	208.607
Gng5	217.433	163.22	166.38	234.902	201.352	172.412
Mrpl52	217.274	174.694	142.701	242.514	232.302	150.833
Polr2f	216.974	200.133	147.008	404.627	348.924	193.152
Sec61b	216.729	180.233	115.125	323.532	281.457	205.593
Cdk2ap1	216.38	193.126	161.46	178.11	179.629	127.485
Eif4e2	216.286	202.494	161.827	505.7	532.877	344.352
Ctbp2	215.962	200.132	149.432	107.339	142.618	152.417
Nsun2	215.696	210.528	133.734	164.927	159.038	171.407
D8Ertd738e	215.331	175.85	125.525	384.343	302.83	206.234
Ubxn1	214.843	197.169	195.659	527.848	440.521	273.616
Snrpc	214.154	168.398	147.973	332.973	335.662	209.847
Taldo1	213.765	187.539	184.604	459.088	409.608	324.616
Psmb2	213.39	177.857	148.659	249.573	259.101	207.781
Arpp19	213.126	196.733	132.59	306.592	299.959	236.588
Eed	212.408	280.368	207.719	156.946	158.774	144.488
Tubb2b	211.618	193.071	146.696	442.879	512.937	338.114
Nedd8	211.562	181.105	127.932	374.516	290.346	216.257
Vdac2	210.315	187.8	210.586	242.437	206.326	195.753
Eif3b	209.816	188.7	162.369	306.014	338.321	198.034
Lmnb1	209.257	209.351	155.588	184.94	225.445	211.504
Gnb1	208.793	188.549	201.972	283.98	305.962	229.262
Sars	208.713	196.518	123.712	487.748	522.101	367.652
Sumo1	208.621	203.673	181.252	389.308	238.912	241.445
Gm46332	208.472	186.502	21.9783	68.0064	85.5567	44.8375
Manf	208.328	178.083	176.459	371.701	250.047	221.481
Ppib	207.406	174.94	155.442	403.004	333.389	192.325
Psmc4	206.876	175.835	164.193	320.667	320.479	217.565
Mcm2	206.785	185.705	134.913	303.267	336.341	218.44
St13	206.657	233.191	187.503	292.959	309.342	304.502
1110038B12Rik	206.565	199.419	175.27	166.498	168.13	187.457
Uqcrc1	206.416	177.965	164.524	404.366	396.07	267.638
Myl12b	206.186	172.514	127.912	354.865	329.731	260.295
Timm8b	206.156	171.411	100.109	293.927	200.183	200.519
Snu13	205.855	183.24	179.053	228.018	191.817	170.984
Gm47283	204.765	298.861	311.149	426.275	446.363	479.04
Prelid1	204.347	168.249	131.753	327.326	302.622	217.441
Rhoa	204.244	181.514	243.311	232.164	253.676	207.459
Dnajb6	204.098	247.651	155.158	160.857	133.314	143.758
Calm1	202.901	205.934	159.96	137.409	144.277	154.179
Cnn3	202.684	181.924	248.005	150.713	186.169	245.226
Tomm22	202.065	183.563	116.294	293.555	225.273	173.151
Csrp2	201.238	187.229	186.484	520.454	353.424	307.999
Ndufab1	201.042	168.25	130.131	258.272	237.297	175.454
Mrpl20	200.915	185.496	123.162	381.812	267.639	152.865
Sf1	200.812	178.538	210.138	183.082	236.917	202.107
Gm11518	200.803	172.839	398.208	411.937	508.108	224.627
Acin1	199.72	210.61	213.478	151.617	182.897	206.317
Ccnd3	199.005	139.431	125.31	341.684	520.569	231.595
Ifitm1	198.991	187.835	160.847	75.0903	82.8481	123.723
Psmc1	197.747	210.963	136.212	244.974	235.741	202.669
Tbca	197.695	223.139	141.387	343.297	292.805	251.7
Psmd2	197.685	168.274	152.724	293.262	288.168	214.674
Polr2j	197.285	182.083	122.889	244.311	204.749	167.05
Qars	196.881	181.671	127.395	358.503	345.66	236.687
Psmd4	196.747	177.23	184.804	403.251	389.323	255.758
Clns1a	196.537	175.758	92.5115	256.995	243.284	182.803
Ruvbl2	195.959	158.405	97.7327	339.505	346.208	236.087
Psmc5	195.592	182.403	159.181	282.362	279.466	186.901
Lap3	195.495	169.571	185.761	230.889	216.262	184.623
Tmem258	195.363	166.572	95.3566	351.7	242.734	197.699
Polr2m	194.986	173.853	153.744	172.681	195.55	199.454
Ndufs6	194.576	159.86	115.183	364.071	258.131	224.566
Pes1	193.181	167.617	127.362	344.1	259.502	215.097
Snx5	192.908	205.088	150.183	96.9506	84.979	98.8978
Gm13456	192.096	178.34	177.186	137.727	157.755	195.85
Hmgb2	191.877	229.037	262.934	263.167	167.559	201.537
Capzb	190.943	163.874	195.32	311.669	304.581	223.771
Pfdn6	189.589	196.252	203.685	433.913	317.037	237.606
Uba1	189.217	167.126	167.653	281.775	307.752	221.72
Tsn	188.905	163.001	143.809	274.526	246.501	229.2
Psmc3	188.885	172.892	194.444	448.171	313.679	225.048
Mdk	188.582	162.938	127.934	220.511	204.226	162.531
Lasp1	188.562	146.555	238.282	199.272	253.948	138.885
Nars	188.533	201.116	167.81	209.926	243.399	256.84
Wdr75	188.498	181.583	104.518	95.7839	103.545	130.111
Ipo5	188.327	178.218	130.833	63.7646	80.9935	117.328
Rpl22l1	188.179	245.157	170.005	1022.74	692.575	576.675
Polr2e	187.694	160.428	151.573	277.197	299.779	178.491
Ebna1bp2	187.512	172.255	165.562	160.732	118.133	114.756
Cox7a2l	187.15	171.138	100.265	341.792	230.129	200.184
Snrpa	186.757	161.52	119.952	227.714	276.788	199.227
Rnf10	186.699	148.778	236.834	230.863	245.086	149.368
Bzw1	186.632	208.887	234.135	101.709	100.725	117.836
Mlf2	186.445	152.619	160.383	389.075	375.353	224.566
Psat1	186.432	163.916	133.138	203.709	248.263	224.766
Birc5	185.976	168.586	93.1118	240.686	211.095	168.396
Sox2	185.892	187.012	217.323	139.894	175.648	216.656
Rpl7l1	185.818	181.803	155.894	258.191	254.757	172.726
Taf10	185.085	134.545	139.927	307.801	240.444	176.916
Ubl5	184.726	139.205	201.274	254.82	197.882	165.882
Stmn2	184.617	171.79	66.9402	141.891	151.191	105.408
Myl12a	184.45	143.956	235.756	246.21	268.512	216.985
Eif3m	182.747	194.287	144.477	201.75	158.912	156.652
Etf1	182.583	196.616	240.255	98.1972	103.511	119.459
Rsl1d1	182.51	221.149	168.707	118.124	120.657	113.322
Glul	182.474	189.036	90.7471	324.454	238.767	218.605
Glud1	182.34	145.454	192.053	182.869	157.591	152.098
Glrx3	182.174	190.875	152.722	270.687	149.593	194.906
Gars	182.164	152.402	145.602	210.287	275.341	208.917
Phc1	181.817	184.337	102.219	180.457	208.538	206.062
Rnps1	181.363	160.799	165.574	158.205	190.393	153.765
Cks2	181.056	186.031	115.024	135.124	134.885	117.549
Prpf19	180.331	161.405	122.853	352.801	306.226	217.503
Bcat1	180.094	133.939	201.618	257.8	387.146	270.604
Pdap1	180.022	189.004	123.884	212.064	247.449	189.037
Hdac1	179.892	178.848	135.053	154.612	150.742	168.321
Ywhah	179.125	158.837	202.169	144.591	160.776	150.775
Gstp1	178.98	156.821	164.567	527.099	435.288	402.126
Ndufb10	178.778	151.702	87.7481	337.438	344.636	198.448
Gspt1	178.238	161.969	103.502	63.5508	80.9573	94.5914
Ucp2	178.068	136.593	163.102	193.514	298.434	157.468
Psmd8	178.045	160.849	142.959	287.22	313.423	197.174
Gm6969	177.987	144.857	87.6567	257.303	192.144	148.481
Sod2	177.298	152.426	138.271	254.611	230.987	185.866
Eif1ax	177.293	163.278	141.542	113.727	141.854	106.08
Mcl1	177.108	184.528	179.354	164.334	145.47	159.183
Psma1	176.92	167.139	143.044	152.3	123.98	137
Pdcd5	176.845	197.188	121.766	237.863	229.837	216.152
Gar1	176.775	185.802	151.934	152.633	188.099	143.031
Adrm1	176.703	144.313	143.884	260.37	294.597	166.441
Cd9	176.231	164.678	334.076	111.416	152.652	143.746
Pold2	176.109	146.514	82.2757	274.395	331.681	195.798
Mcm6	176.04	155.68	112.291	161.463	212.367	207.336
Rab7	175.983	133.209	169.965	164.997	160.932	166.33
Ube2v1	175.58	146.698	130.507	226.907	239.273	144.335
P4hb	175.539	159.305	158.147	262.708	229.733	126.218
Ak2	175.476	167.916	121.559	267.527	297.29	189.91
Rrm2	174.956	161.981	105.326	98.0732	125.525	118.958
Ndufb5	173.921	167.329	151.913	210.72	161.837	161.913
Ppp4c	173.508	166.305	169.121	307.802	280.022	189.419
Gm45315	172.674	298.619	200.213	5.60846	40.0815	6.81857
Asns	172.536	130.923	328.357	157.999	226.88	211.547
Uhrf1	172.4	157.813	115.337	250.249	296.281	199.325
Mtch2	172.399	153.996	110.647	246.658	187.029	182.593
Fubp1	172.234	189.745	138.988	81.2365	95.3179	156.417
Psmd7	172.054	164.833	106.543	232.859	243.513	193.639
Polr1d	171.839	168.93	121.465	229.267	201.801	158.04
Pdhb	171.525	168.188	145.687	217.009	149.362	138.83
Tomm40	171.113	145.675	139.197	306.903	320.338	186.043
Enah	170.501	192.981	223.201	89.4223	104.621	174.71
Cdc37	170.46	148.299	105.669	331.155	289.124	193.73
Rps2-ps6	169.871	145.694	99.4183	245.486	266.839	183.13
Gm9531	169.839	115.825	40.8839	69.3079	73.3398	98.6832
Psrc1	169.638	163.269	176.421	170.117	106.238	150.265
Dkc1	169.384	178.158	145.261	65.5345	58.0946	92.5915
Thrap3	169.382	175.768	227.182	97.9703	112.551	155.581
Tyms	169.246	141.1	106.596	248.489	172.226	164.415
Uck2	169.021	150.479	175.2	288.088	328.328	250.256
Hnrnpa0	168.734	153.401	219.331	149.641	172.665	135.388
AI506816	168.653	180.156	275.265	55.6118	58.4685	79.8374
Rps13	168.541	155.565	64.6766	193.431	195.668	137.22
Acly	168	146.445	96.5019	89.4585	105.469	114.91
Gabarapl2	167.975	131.625	115.944	197.806	245.164	160.024
Srrt	167.781	216.988	143.029	213.683	209.152	206.233
Jpt1	167.635	130.595	90.6228	178.871	182.048	131.058
Prpf8	167.395	152.447	113.769	77.1633	107.138	122.391
Cops9	167.23	108.649	100.344	684.837	419.66	297.636
Lrrc59	166.923	137.832	134.818	260.636	268.416	181.631
Eif2s3x	166.881	195.586	105.002	58.4138	58.4844	83.7771
Dnajc7	166.336	161.89	182.255	139.384	110.463	125.778
Tra2b	165.935	206.532	270.471	113.479	108.337	118.442
Eif4e	165.771	180.472	151.326	92.6275	106.698	90.9623
Rbmxl1	165.681	169.421	128.787	119.31	104.326	131.743
Dnajc8	165.405	176.758	142.628	175.523	144.68	160.996
Sinhcaf	165.355	189.417	127.71	63.0115	55.6142	105.684
Csnk1a1	164.967	166.098	243.93	86.5124	113.852	152.13
Gm23638	164.646	170.678	185.605	71.4307	77.1295	67.4328
Uqcc2	164.441	130.39	129.157	379.162	316.946	236.724
Ndufc2	164.302	140.038	135.895	315.461	248.783	193.578
Ilf2	164.261	162.437	139.213	161.959	135.094	151.746
Pmm1	164.173	156.861	115.787	399.605	259.492	188.969
Psmd3	164.14	135.435	125.204	260.411	307.212	175.665
Gm48415	163.195	425.144	179.671	74.1563	52.5358	101.417
Slc25a39	162.898	120.767	144.569	235.852	320.174	184.721
Emc8	162.216	133.168	106.327	386.938	418.143	231.048
Timm17a	162.063	127.453	152.261	420.042	306.168	244.647
Ddx39	161.658	126.581	176.716	319.445	244.909	168.568
Nmd3	161.41	167.466	218.937	167.644	124.334	113.421
Ube2n	161.254	166.05	166.844	115.864	130.466	106.914
Stoml2	160.962	137.136	105.557	334.952	273.258	181.366
Top2a	160.946	219.88	147.196	63.9563	78.2363	102.92
Rsl24d1	160.77	157.274	115.277	108.108	104.596	120.692
Srsf6	160.263	166.779	195.046	146.971	180.033	151.638
Wdr77	160.116	142.897	187.719	120.546	141.084	115.661
Ppa1	159.93	172.818	75.762	133.505	162.34	131.333
Ndufa6	159.77	140.876	144.397	222.805	176.557	167.351
Ash2l	159.392	149.019	171.714	173.984	176.098	207.88
Ppil1	159.351	142.36	63.6438	198.134	192.638	137.335
Copz1	159.074	140.127	90.4529	207.448	203.703	161.588
Calm3	158.98	142.088	110.496	415.349	370.237	242.876
Prdx2	158.858	138.034	86.4866	330.007	245.848	184.163
Slirp	158.778	142.015	72.1706	157.855	136.95	103.647
Supt4a	158.548	139.134	118.76	442.298	226.354	187.895
Wdr74	158.457	143.365	92.26	263.948	238.621	145.84
Gm43520	158.394	158.759	163.065	116.169	78.6052	249.233
Stt3a	158.364	145.914	131.356	99.5365	82.4293	110.701
Rnf7	158.327	139.899	274.139	224.638	262.023	189.301
Nacc1	158.141	137.522	82.1989	176.248	224.955	141.116
Snhg1	157.864	179.421	196.43	147.135	73.82	107.851
Jarid2	157.008	173.004	138.696	42.5296	64.9366	83.0414
Nme1	156.988	136.219	70.7252	256.812	209.485	154.545
Fcf1	156.795	156.351	112.616	147.948	135.625	118.92
Snhg3	156.205	166.637	89.817	119.146	85.889	91.8041
Ndufb2	156.062	135.602	103.12	527.1	324.378	245.822
Lncenc1	155.855	164.484	173.602	65.717	97.9541	141.602
Bag6	155.342	137.283	140.151	241.583	265.862	186.202
Dnaja1	155.321	218.957	306.254	140.311	122.42	128.274
Sdhd	154.767	136.443	79.0328	295.046	216.579	184.196
Lamp1	154.394	128.539	160.098	194.849	163.875	168.126
Ppp2r1a	154.386	129.952	147.712	248.183	260.144	179.504
Cdc42	154.046	148.804	152.928	78.4885	95.6566	96.3864
Dynlrb1	153.431	134.518	119.505	112.01	119.724	120.007
Lsm5	153.411	145.625	125.974	246.438	194.332	165.354
Bex4	153.22	151.169	140.905	196.443	189.408	163.502
Eif6	153.093	122.44	143.095	298.198	250.096	142.904
Pfdn2	152.875	142.687	136.394	280.961	306.877	229.436
Dynlt1f	152.833	131.897	72.2621	204.776	181.476	175.6
Parl	152.505	117.762	121.235	204.487	210.94	166.389
Cdv3	152.501	160.321	241.261	77.1646	77.8202	94.9104
Wdtc1	152.467	141.739	160.365	208.284	266.431	152.889
Rbbp4	152.426	155.015	148.494	244.899	239.406	171.835
Maz	152.275	131.128	103.196	189.883	179.552	140.092
Txnrd1	152.201	148.716	215.566	153.841	157.867	166.925
Nutf2	152.092	135.025	114.533	104.483	124.494	95.1737
Anapc5	151.964	146.932	126.326	151.6	182.063	163.162
Znrd1	151.88	122.565	110.719	125.235	136.846	100.714
Rrp9	151.213	137.161	127.984	268.79	262.717	150.906
Ak6	151.104	156.844	133.668	136.152	111.008	105.503
Bzw2	151.098	152.096	66.1383	75.9569	87.2847	95.0389
Slc3a2	150.831	129.902	104.907	197.089	253.169	152.96
Septin1	150.772	126.126	139.371	211.281	230.145	109.112
Gm14165	150.639	117.148	89.8857	302.398	223.168	153.723
Rpl15-ps2	150.627	130.712	128.198	367.235	311.736	196.358
Lin28a	150.516	138.847	88.6731	128.352	160.893	137.616
Cenpa	150.385	135.494	97.2095	250.188	205.422	176.742
Ppm1g	150.038	128.45	102.954	232.861	255.661	144.241
Mymx	149.907	111.424	24.7282	210.868	186.954	150.115
Fam162a	149.76	139.608	66.2991	251.527	178.575	194.588
Gm48216	149.697	445.371	229.069	72.6896	53.215	119.45
Atp6v0c-ps2	149.674	120.788	206.799	270.942	252.412	154.807
Ndufb6	149.507	130.899	118.947	316.553	235.619	174.776
Ube2l3	149.337	129.977	91.1807	81.6562	103.132	89.9276
Nip7	149.268	152.216	99.6606	270.217	217.546	151.008
Psmb1	149.211	131.664	114.898	312.714	233.874	188.354
Pdia6	149.205	144.264	128.64	284.739	200.649	194.262
Ruvbl1	149.12	148.926	68.0164	201.052	190.094	149.261
Gm13835	149.116	143.277	117.879	185.167	124.472	111.234
Rab5if	148.571	126.444	98.3802	294.988	239.22	173.122
Atp6v1f	148.498	126.14	119.845	343.271	215.544	184.862
Snrpa1	148.386	131.765	63.2213	231.454	263.139	186.044
Mrpl18	148.327	147.913	85.0364	136.123	131.41	116.34
Erf	148.23	123.794	173.889	312.239	272.004	145.36
Ddx18	148.015	147.71	100.845	83.5765	98.7679	127.149
Nup62	147.77	132.06	110.441	274.304	282.183	204.994
Txnip	147.288	116.179	191.381	101.842	144.805	126.184
Rbpms2	147.243	124.4	125.447	210.517	223.759	200.432
Rpn1	147.079	123.127	109.278	198.29	179.46	118.721
Tgif1	146.978	127.568	167.218	142.742	184.827	144.632
Acp6	146.818	126.225	68.8963	174.654	202.815	137.651
Chd4	146.681	153.452	116.551	72.8551	113.775	130.641
Snrpf	146.573	155.261	122.178	241.436	215.31	159.364
Sf3b3	146.467	129.329	154.423	109.905	133.601	135.232
Brd2	146.209	154.206	198.001	109.741	133.531	126.409
Rac1	145.929	105.885	156.126	98.6317	124.308	96.5288
Gm49342	145.436	129.095	62.556	226.593	183.523	134.261
Fkbp3	145.412	172.952	273.576	186.557	160.127	135.535
Rnf4	144.965	140.711	168.564	50.5522	54.0553	87.4392
Rbm17	144.959	151.471	127.921	148.201	134.553	132.15
Trir	144.731	137.686	141.12	248.539	219.251	126.999
Ube2a	144.645	117.444	124.623	140.423	162.661	127.801
Pla2g1b	144.508	160.126	54.9286	73.6588	182.876	91.1124
Snrnp40	144.502	129.969	96.0308	233.165	218.32	149.69
Uchl1	144.412	125.798	150.986	172.397	185.577	129.994
Ckb	144.39	115.533	141.333	330.667	459.855	317.768
Rarg	144.337	122.45	62.8388	124.988	119.083	67.1749
Rbm39	144.294	190.16	292.645	134.178	105.862	125.661
Abcf2	144.223	127.167	91.938	187.284	206.185	142.205
Eif5	143.917	150.44	172.779	60.7533	66.3589	90.3207
Prps1	143.854	142.263	113.946	102.446	113.109	147.041
Sf3b2	143.643	135.219	114.147	192.616	221.367	165.623
Cbx1	143.523	176.832	135.092	89.7023	84.5373	113.456
Ndufb9	143.466	115.582	142.143	338.751	263.134	219.203
Wdr5	143.451	116.321	143.818	149.039	188.633	121.495
Dad1	143.08	111.51	86.315	157.701	183.631	114.317
Mtx1	142.832	112.082	68.1592	239.914	230.21	143.753
Hax1	142.724	118.301	111.534	324.784	286.005	198.239
Atp1a1	142.634	116.29	159.292	254.746	253.169	202.394
Morf4l1-ps1	142.492	147.605	135.973	98.6475	98.362	101.839
Vim	141.829	130.152	113.425	84.4098	111.047	70.2373
Cdc5l	141.559	139.148	165.789	57.4775	82.6255	77.2109
Ndufs2	141.479	117.729	98.1406	369.815	350.448	231.062
Ltbp4	141.475	110.977	93.1735	145.642	137.345	76.3561
Gnl3	141.119	195.006	173.06	64.7774	78.4973	73.786
Ndufv3	141.07	112.404	66.8889	227.9	275.813	163.402
Polr2g	140.958	114.73	83.5176	206.224	163.425	122.944
Nsfl1c	140.876	133.416	126.2	195.664	156.538	140.82
Ptpa	140.738	104.529	81.1166	213.001	209.145	133.265
Wdr43	140.716	173.683	145.143	58.9671	71.3271	82.0056
Bccip	140.614	167.262	117.357	173.883	157.606	152.545
Ptms	140.423	134.741	142.183	285.799	317.011	208.356
Arpc3	140.229	129.104	90.4803	152.845	129.413	134.202
Mbd3	139.883	120.027	93.2634	154.004	159.79	99.5719
Csnk2b	139.774	115.109	144.3	163.716	207.858	115.239
Fblim1	139.604	127.107	109.888	157.487	236.553	155.125
Etv5	139.499	144.527	124.961	86.1248	146.953	105.955
Mapk1	139.404	127.304	119.801	51.8704	65.494	91.5435
Immt	139.362	135.547	104.526	84.9524	86.9812	105.474
Hnrnph1	139.316	193.132	403.357	66.6206	59.0322	76.8904
Mrpl34	139.293	108.361	42.0634	170.218	168.846	104.637
Cops6	139.287	129.498	103.268	218.712	175.65	119.466
Nsa2	139.118	173.259	122.453	128.282	127.586	129.374
Gm48348	138.956	197.603	185.863	42.1337	45.8201	80.0947
Sarnp	138.86	160.879	124.101	152.535	136.602	131.957
Mdh1	138.788	121.638	82.934	164.673	119.598	139.909
Plp2	138.628	130.902	134.132	103.618	127.334	97.087
Idh3g	138.584	119.488	119.642	209.156	190.699	144.55
Utp4	138.413	111.394	100.874	58.6058	85.4051	78.6286
Etv4	138.354	97.9663	51.6418	201.884	211.776	104.854
Pcolce	138.34	103.848	126.881	134.326	153.009	86.3136
Ctnna1	138.312	130.553	188.485	98.7923	139.94	161.138
Psme3	137.714	118.572	113.074	128.559	139.893	115.897
Znrd2	137.676	116.106	42.7174	141.629	128.744	81.1309
Ppid	137.646	152.153	136.769	73.1721	93.3664	85.2692
Ftsj3	137.441	140.46	114.901	91.9148	86.1569	106.85
Fubp3	137.32	132.922	153.213	57.0972	60.791	77.3313
Dbi	136.561	124.461	74.7803	252.748	285.913	230.207
Got2	136.135	109.101	72.9175	178.284	208.127	137.231
Cs	136.091	117.18	99.5538	121.656	153.452	120.249
Gm3375	135.881	116.915	108.071	362.018	244.63	174.415
Actl6a	135.663	133.048	94.4863	170.055	144.319	131.346
Ndufc1	135.468	106.676	87.5022	244.935	236.233	143.572
Aco2	135.242	113.727	93.5925	225.718	233.024	176.733
Rpl12	135.175	129.97	137.966	244.24	157.825	156.369
Gm20390	134.96	118.821	107.389	343.279	180.99	125.581
Srp14	134.946	111.837	106.883	230.57	194.555	150.207
Arpc4	134.767	119.388	130.573	218.53	231.894	130.933
Sugt1	134.639	140.285	92.2695	244.269	154.548	172.154
Phf5a	134.626	117.728	90.0486	143.503	125	93.9675
Mrps18b	134.605	113.028	87.5787	163.194	161.722	116.756
Eloc	134.571	148.224	117.448	233.08	209.664	139.912
Pdia3	134.547	124.122	151.913	74.9098	79.7812	98.7254
Ier2	134.505	105.853	109.634	162.432	187.765	106.104
Chchd1	134.45	123.583	82.9893	201.788	149.547	134.811
Ndufa1	134.396	130.742	119.753	223.103	170.195	153.172
Tma7-ps	134.047	148.245	129.953	359.794	245.866	192.275
Lsm2	133.638	114.028	97.9462	171.34	172.901	117.014
Rnps1-ps	133.527	130.095	114.161	108.063	146.694	111.924
Cfdp1	133.399	168.139	88.1453	134.312	138.743	113.789
Pabpc4	133.355	111.623	136.842	117.678	193.76	140.619
2410006H16Rik	133.315	126.417	118.587	130.253	90.3998	115.712
Psmd13	132.887	112.536	79.4131	266.628	231.306	155.703
Rasgrp2	132.627	99.3405	46.5094	148.147	140.386	93.7533
Halr1	132.498	144.092	71.0931	81.5414	92.8901	98.7239
Gm10053	132.411	129.793	121.6	204.296	150.168	130.814
Rars	132.391	138.264	78.564	78.6603	80.0828	115.421
Igf2bp1	132.389	130.927	158.265	85.365	122.232	95.5965
Edf1	132.206	111.562	126.364	292.215	264.739	178.321
Ubtf	132.141	131.667	146.016	158.765	188.889	133.879
Canx	131.973	166.616	207.744	72.3981	51.527	69.449
Ass1	131.922	98.8465	175.066	307.512	287.497	164.244
Ddx17	131.839	131.951	199.698	117.56	126.817	163.199
Siva1	131.763	110.003	105.371	297.805	209.886	149.195
Txn2	131.602	114.579	73.5166	173.221	149.4	114.057
Snora31	131.55	136.534	228.35	54.7467	37.6553	92.0204
Eftud2	131.467	116.747	87.8805	169.84	191.651	141.478
Gm16286	131.402	105.876	116.663	194.849	179.432	137.874
Pole4	131.296	107.986	103.911	132.044	121.039	102.513
Atxn10	131.242	111.663	101.457	166.636	215.101	157.318
Rtraf	131.031	123.152	94.4027	180.479	162.948	151.18
Mthfd1	130.965	114.515	96.2692	204.07	214.703	182.9
Psmd1	130.858	135.209	104.144	83.3167	100.266	120.986
Fkbp8	130.828	115.4	99.8405	260.198	216.954	142.804
Paip2	130.619	148.083	123.449	142.358	120.627	119.089
Etfb	130.613	126.887	136.191	370.241	380.557	229.278
Aamp	130.605	123.364	116.17	464.984	368.858	218.562
Selenof	130.235	127.988	111.195	261.582	140.85	135.802
Snrpd2	130.155	110.973	87.9406	288.952	189.428	147.018
Xpnpep1	130.103	106.574	82.3426	329.298	346.306	253.542
G3bp1	129.842	113.124	109.911	87.0345	100.041	102.712
Cdc123	129.823	125.994	89.5044	181.434	110.282	127.358
Clpp	129.6	112.144	70.7237	167.97	142.912	90.8372
Rabggtb	129.283	157.558	137.027	124.48	102.429	150.284
Eif2s1	129.046	147.212	107.444	114.016	107.685	89.3971
Aurkaip1	128.941	116.04	93.0567	271.613	188.343	133.092
Timm13	128.932	106.98	85.028	238.051	189.461	115.946
Gm47031	128.882	264.906	145.383	63.2122	41.9012	78.0071
Usp7	128.734	141.648	123.769	42.2671	51.2479	85.1558
Hmces	128.623	127.521	108.764	85.0165	66.0217	40.3152
Hsp90b1	128.368	179.306	166.337	80.4725	77.3734	101.27
Cd81	128.323	123.373	217.781	185.696	152.867	153.554
Mrpl11	128.231	124.802	57.8757	199.818	166.466	131.547
Anp32e	128.121	132.204	109.11	71.0405	83.2526	93.2246
Akap8	128.115	124.607	111.848	54.8694	63.3555	87.1875
Snrpd3	127.872	114.234	88.9789	123.953	86.3879	80.4127
Jpt2	127.72	115.278	96.1976	70.8584	69.1166	84.6814
Ppdpf	127.62	112.988	69.8209	106.207	112.705	73.3617
Psmd11	127.447	119.932	125.255	81.7839	90.5594	96.6488
Ppan	127.197	112.291	121.863	183.201	170.099	124.346
Lyar	126.931	156.187	115.293	113.096	112.34	115.044
Cand1	126.853	100.596	92.3375	33.4428	52.911	59.9723
Mrpl2	126.848	91.1722	70.5192	213.985	179.98	125.146
Nudcd2	126.693	119.105	85.2012	98.964	72.8973	78.545
Ubald2	126.65	102.966	71.4213	405.886	291.519	236.35
Rnf187	126.598	97.2085	76.2375	200.49	219.769	135.536
Dhx9	126.596	156.191	180.124	42.2277	46.2591	62.2404
Psmd12	126.538	124.216	98.2413	103.592	100.476	92.4799
Syncrip	126.459	145.676	176.106	69.6451	72.3371	66.1889
Flna	126.442	112.151	189.654	153.561	155.542	135.54
Trh	126.2	161.629	310.074	89.99	83.1751	99.527
Dazap1	126.001	116.381	73.109	171.467	197.915	145.81
Gm6763	125.823	285.07	278.434	35.2071	11.742	39.1241
Ndufs5-ps	125.813	89.1567	87.0141	164.625	156.599	124.122
Alyref	125.708	128.033	199.428	250.48	161.014	120.018
Drg1	125.524	112.431	100.684	220.666	160.451	135.507
Dhx15	125.457	148.703	158.885	41.3326	50.486	62.2201
Rbx1	125.424	111.206	101.901	314.705	191.036	142.417
Sfr1	125.285	133.467	122.279	84.5322	131.646	99.3806
Mrpl24	125.137	115.607	89.0841	225.823	159.46	124.187
Dut	124.533	117.19	78.3411	166.34	153.327	121.706
Ldhb	124.28	106.823	396.783	785.13	953.227	858.334
Dppa4	124.148	140.95	82.3736	125.997	90.7148	119.032
Higd2a	124.1	83.6901	53.3346	127.133	114.466	98.4845
Aars	124.099	102.792	75.2111	215.012	282.059	176.051
Rangap1	124.089	116.357	94.8043	199.8	183.91	120.106
Trap1a	123.998	150.427	116.24	95.6176	99.1651	92.6689
Cdca7	123.844	112.334	70.388	86.9121	106.657	110.914
Ddx21	123.799	160.44	97.5974	39.3293	59.4116	79.7159
Klf2	123.758	113.653	79.2037	142.568	181.439	156.243
Twf2	123.301	122.417	27.7955	159.283	132.785	100.656
Shmt2	123.278	103.54	95.937	195.467	207.072	115.062
Mrto4	123.219	106.428	105.276	178.618	166.87	110.362
Puf60	122.991	110.567	113.643	221.92	209.413	163.989
Cyb5a	122.934	120.507	37.2397	123.054	106.218	109.2
Cbx7	122.908	115.28	95.4521	160.718	191.062	155.401
Rnasek	122.724	108.477	83.7448	165.008	164.547	103.834
Ppih	122.658	106.927	87.4355	242.121	152.774	126.76
Cops3	122.644	116.833	98.3084	96.0874	84.6304	93.1259
Ube2j2	122.559	100.94	119.91	151.969	137.599	95.3377
Mpdu1	122.514	104.754	141.691	184.17	127.384	88.6486
Psmd6	122.464	121.396	110.184	117.674	94.8369	96.1117
Tcf15	122.105	81.6447	50.0781	128.778	124.363	64.2002
Rcor2	121.81	128.339	54.7651	146.089	204.657	135.086
Folr1	121.763	108.591	63.8767	301.234	290.185	194.014
Srrm2	121.754	142.462	150.376	30.4068	45.2503	73.8763
Tufm	121.613	102.913	75.1617	185.429	174.022	122.119
Sf3b4	121.573	108.01	96.2968	129.81	166.965	112.452
Pfdn1	121.51	117.087	85.2551	225.207	201.675	131.08
Alg13	121.454	152.44	144.962	39.4593	44.3307	91.6518
Plk1	121.373	99.4749	59.8007	159.003	185.941	119.175
Fbxo15	121.332	147.114	232.655	85.6593	81.1871	105.036
Nup85	121.332	104.789	75.1672	151.137	133.926	116.456
Hdlbp	121.324	107.264	87.8942	78.1948	92.0282	143.381
Spp1	121.279	128.098	393.403	128.604	129.826	149.736
Tsc22d1	121.114	95.0436	214.992	170.867	137.566	156.848
Rab1a	121.091	128.177	129.209	57.0915	61.2564	73.0462
Tmpo	120.654	124.046	130.003	65.7846	71.3606	93.9684
Dusp9	120.438	90.0341	43.3675	308.18	279.564	169.204
AA465934	120.407	104.027	63.9612	131.79	81.9741	81.0491
Gm47654	120.186	304.13	119.867	52.0548	47.1563	73.6353
Got1	119.912	98.3742	96.8993	119.75	155.588	133.81
Rcc1	119.893	101.562	91.9711	163.306	176.3	119.981
Ndufa2	119.865	105.285	79.5895	249.547	198.321	170.464
1810009A15Rik	119.756	115.524	57.8402	103.616	93.8227	78.7997
Kdm1a	119.481	113.834	109.333	68.0988	99.6978	97.2549
Ddx3x	119.417	155.355	232.158	73.9731	63.7481	59.3502
Ostc	119.386	118.472	87.0172	77.2879	80.7037	69.4754
Shmt1	119.299	109.973	95.7178	191.111	188.987	110.879
Platr10	119.291	140.21	42.79	88.488	49.0896	65.1874
Chtop	119.203	102.729	120.048	129.835	122.773	109.319
Cops7a	119.058	93.3185	104.456	203.148	197.723	140.931
Snrnp200	119.031	109.151	87.9085	85.3648	86.2455	135.809
Ndufb7	118.836	101.384	102.204	283.489	236.507	145.27
Thyn1	118.473	111.096	73.0644	192.966	150.827	127.938
Hirip3	118.442	126.774	62.5578	55.5204	75.2382	71.3522
Phlda2	118.417	137.077	162.145	180.947	89.0002	163.724
Ube2n-ps1	118.39	114.083	100.711	79.2781	99.9314	64.1976
Atf4	118.225	93.355	99.538	147.605	209.411	127.857
Vps29	117.882	118.753	74.7601	204.006	168.409	144.544
Rbpj	117.789	125.161	132.539	43.0487	59.8885	75.7093
Lamtor2	117.783	99.7596	87.3513	227.48	182.606	137.666
Mrpl21	117.628	113.065	86.5131	129.725	107.778	119.89
Rbm8a	117.576	118.373	107.104	144.03	145.672	107.904
Srrm1	117.49	129.394	139.408	78.1653	136.181	99.1922
Spcs2	117.468	119.471	141.994	127.85	91.3177	95.4154
Gtse1	117.429	107.903	110.774	89.292	98.6965	86.4643
Polr2k	117.413	115.988	79.1401	191.227	135.228	100.577
Sec13	117.411	101.553	91.2178	206.221	187.584	142.53
Nfu1	117.018	105.508	71.5781	159.154	124.728	126.166
Psmd14	116.777	111.73	100.026	124.311	97.6626	94.6586
Laptm4a	116.584	104.834	113.029	77.5967	71.5251	85.6131
Farsb	116.465	116.611	63.2926	83.7651	106.46	97.0641
Ncapd2	116.452	101.6	72.6361	125.017	173.501	134.522
Uqcrfs1	116.309	101.95	81.3173	160.258	142.843	125.191
Rtcb	116.283	101.959	88.7411	205.828	176.324	128.785
Hnrnpdl	116.257	146.578	165.804	113.724	87.9206	102.869
Rrn3	116.037	108.552	80.4015	76.3647	86.6624	83.9987
S100a10	115.977	117.9	220.459	258.012	117.221	89.9949
Gm21293	115.774	317.579	307.802	35.071	14.6322	39.3209
Rrp1	115.645	100.966	100.564	175.374	190.069	137.621
Sdhc	115.452	96.2786	58.1416	321.602	315.028	221.771
Actr3	115.327	108.666	140.43	91.9743	115.099	141.348
Gcsh	115.25	109.462	57.1491	173.829	172.278	125.247
Ubap2l	115.183	106.062	94.0149	76.1848	105.98	94.9636
Gm10705	115.178	98.5389	61.0148	89.1636	70.3905	70.4589
Ciapin1	115.021	102.102	102.274	217.908	154.586	121.528
Ccdc58	114.984	162.969	73.2058	100.866	93.8862	78.3603
Lig1	114.51	111.046	79.3868	157.544	198.783	124.112
Aplp1	114.229	90.2491	26.0724	60.1011	54.8651	38.6212
Tcea3	114.139	121.166	38.7536	66.4004	58.6261	46.8675
Smdt1	113.986	95.1852	95.9976	219.062	179.401	122.761
Hspa14	113.823	104.411	97.4213	162.041	127.226	129.712
Noc2l	113.815	107.77	77.3802	171.684	189.708	135.902
Rpa2	113.746	97.2641	72.1179	169.431	149.514	95.0688
Aimp1	113.665	116.586	67.0322	177.384	128.447	123.738
Kif20a	113.537	110.189	54.1743	58.8556	57.3322	86.6565
Micos10	113.443	102.878	79.6631	217.267	168.817	142.896
Uqcrc2	113.432	112.158	102.049	193.579	141.039	131.418
Mrpl12	113.411	91.5155	56.6024	204.853	187.215	101.2
Mcm4	113.364	104.622	100.05	44.9023	74.3379	80.5864
Cdca3	113.316	114.435	52.5113	115.136	128.119	119.93
Sh3bgrl3	113.183	88.0225	60.4032	145.963	168.004	103.913
Tmed9	113.171	97.4333	114.877	186.612	158.362	107.964
Ndufv1	113.168	99.4427	93.488	231.928	202.066	142.05
Eif1a	113.129	137.581	150.158	89.2464	82.1837	74.5152
Rfc5	113.063	103.82	73.237	174	183.974	119.762
Cdca8	113.021	108.749	96.354	191.83	193.728	138.512
Pno1	112.89	133.065	94.475	94.4214	89.1605	84.1274
Dap3	112.843	92.8704	90.2253	231.772	189.685	132.684
Aurka	112.775	98.1474	70.2955	115.33	123.204	105.188
Prmt5	112.7	98.1015	65.4096	151.392	164.636	98.4537
Smarcad1	112.568	114.908	87.8798	74.7712	91.2822	70.844
Ndufa9	112.55	104.474	83.7447	252.214	171.727	144.221
Ppp2r2d	112.513	106.777	80.5153	97.8246	92.3346	75.6683
Slc25a4	112.275	99.9902	117.91	364.384	357.077	296.697
Rbmxl2	112.223	103.154	89.2084	201.053	184.113	132.249
Ssbp4	112.002	92.2832	66.4951	187.552	148.225	102.213
Ccnf	111.961	110.123	97.2176	200.73	200.378	143.801
Csde1	111.805	148.815	164.512	73.0693	54.9702	60.7226
Sgk1	111.804	129.535	73.4428	52.9191	67.3151	86.5814
Kdm5b	111.723	112.955	97.9534	45.3337	78.4489	107.931
E2f4	111.655	96.5685	84.0242	104.903	120.004	83.199
Ubr5	111.579	133.95	140.711	15.2546	22.7377	37.5778
Slc7a3	111.484	105.649	102.128	89.3394	99.1439	87.0673
Mak16	111.431	114.545	97.4424	40.2938	64.3146	56.5549
Matr3	111.403	123.329	240.553	120.633	87.0296	82.4509
Tomm7	111.138	99.8085	63.0181	195.786	131.86	111.575
Kat7	111.106	93.9144	95.3497	68.2433	100.305	94.3791
Smarcd1	111.099	104.974	69.1473	112.264	138.126	94.4338
Gm24303	111.04	83.3543	104.7	75.8952	51.4197	101.149
Arf6	110.618	98.6805	111.607	167.019	150.707	102.267
Nop16	110.465	116.777	81.491	188.77	161.713	90.0508
Lsm4	110.272	97.3053	110.766	237.292	192.679	130.569
Trim27	110.268	97.5505	91.532	116.268	130.624	95.807
Llph-ps2	110.115	149.402	85.7956	79.8246	82.6648	103.071
Gm32885	110.051	132.657	55.1114	179.566	149.457	132.77
Atic	109.878	96.8858	62.1569	212.358	196.985	136.858
Tmbim6	109.728	94.2505	128.229	179.273	175.116	122.501
Tecr	109.707	89.4895	89.38	188.898	170.377	154.656
Nop2	109.696	100.875	94.6924	144.832	169.483	101.589
Samm50	109.619	88.0091	68.4054	226.281	181.109	130.162
Spint2	109.581	85.951	169.928	127.313	114.014	59.895
Zfas1	109.409	122.317	103.36	119.717	74.8869	133.845
Ctsd	109.197	93.2704	143.741	286.035	198.21	166.465
Tfdp1	109.165	101.618	55.7445	43.0673	51.835	65.8187
Aplp2	108.989	98.5636	111.506	48.3198	74.2642	82.4654
Spcs1	108.759	99.4512	102.279	90.2143	79.8519	73.9988
Rnaseh2a	108.582	86.6939	99.5861	208.62	214.602	131.518
Bub3	108.563	91.3126	70.5495	115.827	94.571	84.5684
Rnf220	108.467	96.4176	104.413	181.947	211.643	141.481
Cdh1	108.462	102.707	118.186	39.6043	65.6048	78.4014
Bub1b	108.443	106.535	49.3423	89.1316	93.5244	127.147
Pak1ip1	108.329	106.967	93.3781	111.414	96.4449	103.429
Dnajc19	108.161	93.4439	61.8511	214.353	165.847	135.536
Rfc2	107.964	101.919	53.7493	195.496	209.493	135.239
Ndufb11	107.903	102.657	97.4681	294.4	222.916	160.625
Fasn	107.87	77.3322	51.0733	89.2901	90.0898	63.5196
Ube2m	107.743	91.0591	93.2611	166.429	172.454	102.801
Ldb1	107.736	105.864	74.2371	123.091	146.791	115.491
Ap2s1	107.562	85.9254	61.0402	231.783	223.383	129.579
Pdk1	107.504	95.9987	37.485	74.7053	67.9016	82.0079
Ccna2	107.189	109.967	80.1501	76.3437	80.5989	87.8792
Smu1	107.18	106.436	74.2212	168.979	130.222	109.487
Cdt1	107.156	93.2403	67.6374	134.255	161.437	109.543
Tarbp2	107.154	93.6869	90.05	188.218	151.59	99.9101
Mrpl51	107.065	97.831	71.4924	170.097	150.991	97.6061
Rpn2	106.97	96.7396	121.971	111.158	122.296	94.5056
Slc39a7	106.895	96.6372	64.1411	133.092	131.672	88.2097
Pcbp4	106.723	97.5716	59.6368	204.172	178.201	150.468
Get4	106.46	85.5073	86.6996	178.545	152.746	112.603
Yars	106.41	94.4609	82.4555	221.673	212.086	148.502
Mrpl22	106.282	104.1	58.6697	133.485	109.711	93.5604
Gmnn	106.234	108.518	59.9403	128.904	111.512	107.573
Cops2	106.211	108.699	76.9102	139.943	115.341	82.7603
Rtn4	106.196	101.946	155.09	54.7896	55.2086	61.9492
Ddt	106.023	98.2657	54.3571	159.903	199.515	138.639
Pttg1	105.863	111.407	78.1563	151.285	138.497	132.296
Naa10	105.82	91.3398	45.8557	129.496	124.754	76.033
Fxr1	105.805	136.714	133.159	90.8513	84.7901	85.2624
Zfp106	105.701	118.653	87.5662	25.2717	42.9439	64.4828
Fabp3	105.279	89.1873	222.88	578.807	352.169	411.627
Txnl1	105.229	94.4216	93.9534	107.754	82.6016	80.8109
Bud31	105.14	104.71	88.2606	141.131	99.3951	100.219
Eif3f	105.068	100.428	95.4291	165.344	183.942	121.171
Arpc2	105.062	101.83	124.199	147.203	156.133	139.458
Pgd	104.846	88.0228	64.2038	180.926	147.437	105.924
Vars	104.776	88.8936	62.083	154.835	175.869	105.3
Rnf44	104.758	94.9517	107.344	55.3308	83.0957	78.2631
Ppp1r8	104.719	106.117	72.9768	130.777	126.139	98.3024
Ino80e	104.613	101.809	66.4762	103.432	103.27	72.4062
Pcna-ps2	104.393	101.413	71.9362	81.8715	62.9756	68.0553
Mrpl30	104.342	98.0368	55.5492	128.73	123.177	119.229
Ddost	104.328	85.837	88.5861	180.403	170.168	105.736
Snf8	104.283	86.3575	67.6745	129.646	128.711	81.0606
Ndufa12	104.241	100.114	113.364	205.273	159.188	141.844
Phgdh	104.185	83.3034	90.0402	277.084	310.381	220.51
Ilf3	104.017	104.918	61.7713	84.7578	108.47	123.822
Col18a1	103.995	95.5223	78.0639	148.923	185.894	154.222
Akap12	103.96	104.953	104.762	39.1181	57.5713	82.5663
Ezr	103.732	94.6491	61.4448	102.707	133.028	116.124
Slc7a7	103.462	95.3412	18.8509	144.232	71.3251	70.179
Cap1	103.348	99.0542	123.559	123.172	142.245	130.925
Cd2bp2	103.296	92.8143	88.618	154.227	149.685	115.868
Polr2h	103.268	88.4428	82.1309	158.945	116.377	99.3445
Ccnb2	103.256	91.7563	65.42	68.0115	90.3389	96.5837
Itpa	103.085	90.5885	89.4007	155.153	112.879	88.4595
Rad21	103.082	103.934	130.715	40.7007	48.6083	54.157
Ajuba	103.004	84.2121	127.303	95.3295	103.854	70.8584
Lars	102.949	117.638	94.2134	42.283	52.7905	92.2694
Nup43	102.891	98.4156	49.5237	61.3265	60.1575	68.6238
Gm48416	102.859	246.169	140.935	49.2153	36.316	67.4914
Qdpr	102.65	88.4364	54.513	203.157	175.097	117.667
Gps1	102.642	88.9723	69.8772	172.367	131.968	104.05
Aen	102.509	86.502	125.31	163.266	119.625	95.9355
Ubqln4	102.433	91.6175	123.337	79.4365	115.064	81.8342
Mrpl33	102.317	97.0102	60.0155	208.799	138.006	95.0911
Csnk2a1	102.138	116.309	79.6812	37.4892	39.2215	67.0114
Isyna1	101.855	83.6445	44.0001	121.224	99.7496	61.4885
Gm43041	101.773	141.024	129.639	30.3484	31.7444	55.7075
Abcf1	101.656	99.889	73.5265	119.057	155.208	108.37
Mtf2	101.452	119.533	178.583	84.7516	76.7113	78.6124
Gm7488	101.416	87.1994	48.1661	126.115	107.312	103.977
Tbrg4	101.316	79.7244	93.1104	97.9434	100.409	81.3332
Psmc2	101.073	94.923	91.0702	105.175	108.162	94.5036
Exosc5	101.023	81.9155	116.789	233.356	206.529	132.268
Dohh	100.85	92.0968	65.047	186.263	141.014	93.944
Sf3a3	100.685	100.073	80.1042	59.4698	62.1747	75.3742
Prrc2a	100.664	92.8399	104.45	94.504	141.625	97.893
Trap1	100.509	91.2568	70.8351	172.012	163.053	122.36
Nifk	100.339	99.4284	63.3547	80.232	73.9874	77.264
Tceal9	100.179	96.8446	177.017	122.753	141.232	123.913
Zfp706	100.12	86.5213	74.7097	89.4928	147.539	81.5501
Rab5c	100.075	78.3226	71.0978	184.425	164.711	99.8463
Sephs2	100.037	90.3767	72.9361	139.044	152.337	102.347
Atp2a2	99.9221	89.8855	127.19	54.5907	88.5659	91.6111
Cse1l	99.759	124.236	90.1097	74.5675	60.6331	57.9341
Gnas	99.7151	79.8257	128.416	128.349	109.383	107.137
Nap1l4	99.5917	90.6286	94.4206	128.568	107.649	107.819
Kifc1	99.5239	88.4887	81.7596	145.459	130.808	98.094
Nisch	99.4808	89.3479	106.635	99.9289	132.679	120.45
Trim6	99.4423	97.7221	81.1089	39.4123	51.9219	71.8079
Mreg	99.3429	106.126	197.561	83.5754	124.069	147.603
Vdac3	99.2555	82.7821	72.4904	147.709	129.671	119.163
Pim3	99.2489	81.8031	80.8551	153.326	147.958	83.0367
Eprs	99.215	105.938	79.0862	76.0914	85.3434	112.438
Gab1	99.0696	83.7748	70.172	40.8011	65.4726	58.4102
Adsl	98.9082	88.7149	82.7997	144.474	151.442	97.1308
Strap	98.878	102.061	89.0465	83.8613	84.3762	85.828
Polr2d	98.6922	86.3096	87.984	122.492	103.524	74.1033
Aaas	98.6798	84.0617	79.6517	136.384	126.912	93.6119
Zfp740	98.664	101.169	56.8135	62.7663	74.1326	50.6715
Maf1	98.4825	88.4417	104.395	185.554	163.058	105.713
Slc38a4	98.4672	94.361	69.0543	80.6525	80.8716	94.8264
Ssb	98.385	151.739	152.319	117.944	104.029	80.5477
Ssbp1	98.2658	104.307	72.15	136.903	119.617	92.244
Bcap31	98.1717	86.1474	101.68	100.355	83.1031	85.2429
Tex19.1	97.9992	81.9429	121.44	175.569	170.272	88.1189
Ndufa3	97.9447	83.3853	75.3571	180.125	170.324	123.368
Dcakd	97.8493	79.8282	68.259	140.863	170.621	103.278
Ndufv2	97.8351	96.6223	82.4262	155.165	118.726	107.772
Naa38	97.7061	75.0966	52.9641	194.509	142.787	92.5551
Rian	97.619	120.171	115.08	48.6728	94.12	129.688
Bcam	97.574	72.2969	87.8364	89.9578	163.557	68.0822
mt-Co2	97.5154	26.4561	133.708	174.394	98.9408	220.101
Psip1	97.3761	120.881	141.887	64.7802	64.8077	77.3932
Tpd52l2	96.8548	83.0565	74.8732	218.166	151.631	123.078
Rae1	96.8421	80.309	65.5074	131.164	139.054	109.363
M6pr	96.7459	88.2092	96.7087	108	102.957	84.2725
Mrps12	96.6049	84.5258	31.6245	113.117	128.844	76.8978
Tet1	96.5834	133.458	53.6643	24.0522	40.4655	46.7813
Meg3	96.5272	92.2084	106.294	54.7223	152.907	186.048
Xpo1	96.4981	121.435	115.262	85.5539	55.7081	58.0355
Ganab	96.4546	88.753	103.328	104.496	111.025	100.876
Pmf1	96.4064	87.35	72.3514	133.025	147.815	99.1437
Pfkl	96.3563	89.9753	45.498	158.841	184.113	106.383
Gm13147	96.3133	109.17	97.3552	106.785	86.1166	70.5093
Incenp	96.188	92.7452	67.8114	90.1273	128.403	101.383
Hikeshi	96.0741	81.2405	40.9942	61.785	57.858	55.8874
Pdha1	96.0687	93.8018	76.0556	71.9064	73.2917	101.55
Ctnnal1	96.0378	116.906	28.6605	43.2056	55.8635	70.4098
Polr2i	96.0252	89.261	55.2619	138.502	132.099	84.8753
Hells	96.0211	116.931	131.628	109.389	92.7725	63.9252
Tmem256	95.9569	83.3971	71.6533	298.061	184.942	131.035
Huwe1	95.889	103.507	95.8577	14.5694	27.0041	41.7468
Sec23b	95.747	84.9846	67.1599	83.3448	81.8284	86.2171
Odf2	95.6927	96.4893	68.1334	71.2827	74.3799	91.0495
Apobec3	95.6718	91.1538	43.7935	62.149	96.7077	76.9566
Sparc	95.6221	67.7393	119.172	341.897	153.994	93.3808
Msh2	95.5467	98.1455	62.4292	51.1296	59.2314	85.3587
Ptp4a2	95.3934	96.7328	109.268	90.6161	68.1123	79.1663
Ube2k	95.326	101.47	92.7747	105.95	103.788	95.7939
Orc2	95.1767	96.8273	51.4361	62.274	71.7858	78.9407
Atxn2l	95.1762	82.9821	105.342	86.9475	121.214	91.3367
Fis1	95.0455	83.5853	83.4896	212.687	142.345	107.772
Rpl10l	95.0355	123.259	43.0907	97.4878	124.173	109.126
Traf7	94.9696	84.5324	72.4775	126.863	144.009	92.0643
Galk1	94.8766	73.8602	53.8678	283.247	287.779	182.422
Psmg1	94.4676	81.879	62.2489	213.177	160.044	115.785
Gm9797	94.4633	81.7581	41.2865	150.474	113.497	90.1155
Klf4	94.3021	68.3846	136.768	39.1356	64.9502	50.6629
Ly6e	94.1759	85.156	49.8945	98.1875	142.41	94.1693
Nubp2	94.1469	84.0512	67.088	146.959	117.885	84.121
Tead2	94.0634	72.8979	47.7397	193.359	201.774	117.733
Mrps17	93.9728	88.3821	42.1119	80.6374	100.675	80.1987
Prpf31	93.9705	88.6105	57.7525	145.835	118.111	81.169
S100a11	93.9056	87.5617	121.085	164.944	212.158	124.841
Nol7	93.8912	117.514	85.2655	141.869	122.913	101.561
Arf4	93.8188	85.3888	99.3065	68.8089	93.8551	76.2199
Smpd4	93.7892	90.6876	39.1514	50.9659	57.6946	44.6615
Hjurp	93.7657	93.6012	67.9676	67.6352	87.5191	114.636
Nob1	93.5794	85.2471	66.8515	105.362	94.022	74.8587
Dppa2	93.5517	103.337	62.0405	39.4153	54.4735	40.8692
Bcas2	93.5238	94.66	94.5754	125.561	134.206	117.81
Trmt1	93.3818	93.1226	59.44	122.784	127.21	113.015
Erp29	93.3106	79.2573	89.6363	190.155	162.924	101.182
Tagln2	93.2895	74.3165	188.495	455.683	349.208	185.111
Eif4a-ps4	93.0495	3.71011	0	1.12633	2.42501	7.34428
Sf3b6	93.0085	87.5805	68.3545	85.0179	63.4123	65.8153
Gm10060	92.9624	157.826	371.221	108.267	76.9517	91.5065
Cnot1	92.8757	99.7138	130.374	18.1837	20.9036	37.9053
Fxr2	92.7898	81.3893	90.7059	160.536	180.102	126.694
Usf1	92.7099	91.6494	46.5012	164.285	180.153	122.128
Brk1	92.6812	77.5782	62.0779	151.673	143.673	93.8262
Nr0b1	92.6364	96.5965	75.2796	112.997	112.645	102.982
Basp1	92.6069	84.8724	65.2403	131.873	152.912	108.617
Nid2	92.597	85.4829	129.563	63.5523	91.5659	93.6802
Vangl1	92.5755	91.1219	30.3929	81.6019	71.596	86.0923
Sdhb	92.5512	76.7354	85.8375	245.161	220.155	144.915
Vps25	92.5472	77.8316	69.1886	161.378	140.538	92.6571
Supt16	92.5393	112.372	108.343	31.3625	34.2836	55.5335
Srp19	92.5356	95.9695	63.0785	80.9912	74.0621	66.8874
Gm22270	92.507	115.795	88.1657	25.7996	39.0713	80.6169
Gm48271	92.4486	263.098	488.618	23.7106	16.0484	43.728
Ndufa5	92.3557	94.2404	50.7785	112.296	84.9851	81.0445
Usp14	92.3325	89.7026	65.2786	47.0064	58.137	58.8402
Nmt1	92.3225	79.6088	60.4675	85.8828	102.737	90.8026
Nudt5	92.2857	83.4816	56.9904	125.059	91.7145	91.0837
Car2	92.2728	81.2951	40.2228	27.5771	27.248	48.3635
Mrpl40	92.2662	76.6294	48.8352	117.544	104.964	76.6295
Mapk1ip1l	92.214	88.2545	92.8795	34.5057	44.84	61.4518
Bop1	92.0953	76.6944	53.1381	131.697	133.771	80.7295
Zwint	92.0117	96.5281	106.393	109.151	82.7492	87.1272
Nsmce4a	91.9717	100.623	81.921	89.797	76.549	80.9119
Gnb2	91.9257	71.0665	105.105	181.493	181.505	103.557
Pnp	91.8737	88.037	73.0842	207.731	131.86	117.511
Rrm1	91.8075	100.126	46.6412	74.1078	65.0904	101.909
Micos13	91.6331	80.9477	55.0049	211.182	152.252	100.165
Spns1	91.624	67.9294	91.4567	176.2	133.656	110.074
Riok3	91.5943	85.9838	79.3193	68.9651	68.3716	68.3325
Cdc23	91.5201	71.5327	68.7604	63.9747	57.0691	75.4282
Lamtor1	91.3904	75.6539	62.6397	154.234	133.658	98.6758
Snhg8	91.3185	104.119	64.8328	142.227	98.2892	80.8836
Ndufs7	91.0191	72.8994	62.9865	184.363	173.214	112.353
Cad	90.7039	74.9055	68.5949	123.158	135.771	102.85
Gstp2	90.6838	88.024	105.334	285.436	277.039	228.628
Midn	90.6281	73.8691	100.69	70.5106	91.6591	63.7998
Iars	90.4366	86.0094	77.652	51.8322	69.0127	85.5976
Tmed2	90.2846	106.455	128.219	79.8783	103.065	80.7991
Poldip3	90.2461	79.8236	109.372	118.159	121.203	92.9706
Nt5dc2	90.1212	76.5612	33.6514	109.291	142.71	94.2469
Rbm14	90.0884	68.7732	88.1289	86.1616	102.519	65.2355
Eif2b2	89.9131	85.877	69.5259	156.283	163.275	98.9379
Ung	89.8777	74.3585	77.9318	133.563	161.918	82.2922
Cnot3	89.8704	78.3724	73.474	78.0727	106.774	70.9891
Sec61a1	89.7938	79.3567	105.701	117.39	118.876	80.5991
Ssr4	89.6968	78.0551	90.1016	150.486	126.195	77.0615
Ncor1	89.6522	98.0232	92.0173	13.5105	24.1219	32.5933
Wdr61	89.5909	85.1079	79.3327	110.748	88.1085	94.2678
Rps27	89.484	84.474	13.3701	157.121	68.9643	67.4103
Zfp428	89.4425	75.0419	31.4217	129.734	110.301	63.1016
Zfp980	89.3394	109.729	90.539	107.734	65.5718	55.5564
Ythdf1	89.1936	77.6105	72.0964	55.6181	68.3731	59.5993
Cstb	89.0279	77.5328	80.6917	200.49	143.698	124.547
Fam136a	88.985	90.6609	46.3193	62.794	47.2767	60.2625
Kif22	88.9039	80.8922	57.0711	140.387	143.965	118.371
H2az2	88.766	69.9534	89.7488	180.206	146.587	111.266
Mta2	88.6948	81.9436	94.8659	101.948	110.758	80.1316
Phf23	88.6514	75.7311	86.3198	130.823	133.583	90.5642
Pum3	88.5825	129.586	105.409	34.6661	55.637	59.5861
Wbp11	88.5431	80.1973	70.8251	65.0278	93.666	79.6254
Tsr1	88.5217	78.0171	77.3797	27.231	26.5674	46.9035
Dnaja2	88.4444	113.277	113.923	86.9235	87.8557	77.8634
Eif4ebp2	88.4409	85.3831	59.1596	114.267	153.748	104.989
Mrpl28	88.3285	75.0056	66.1027	199.192	181.894	111.058
Psma2	88.2789	91.5594	55.6802	142.962	112.791	91.4378
Sqstm1	88.1907	81.1332	123.971	227.755	179.977	157.537
Cops5	88.0879	87.817	66.9097	127.363	110.204	112.008
Kansl2	88.0768	82.1431	72.3147	75.0612	80.8745	73.0517
Smarcb1	88.0109	73.9968	65.1543	138.578	153.862	99.4771
Snrpb2	87.9408	95.4893	98.705	96.2801	65.327	65.1455
Ndufs3	87.8337	78.3611	68.5042	136.555	118.381	90.4255
Naa20	87.7235	92.5102	68.8203	92.3394	58.4346	73.8725
Txnl4a	87.6746	75.5408	90.2662	174.227	117.646	88.3299
Ndufa8	87.578	71.2304	57.6749	140.289	147.584	90.44
Coro1c	87.5023	79.6382	86.1272	95.7965	114.024	71.783
Gm6278	87.4581	61.3996	63.593	189.131	119.643	100.865
0610010K14Rik	87.3206	68.1296	58.573	115.787	110.737	96.3314
Glo1-ps	87.312	73.2822	29.1575	98.5532	77.1155	70.1371
Cwc15	87.3049	86.6045	79.7878	102.528	107.439	92.9232
Ociad1	87.2614	78.1478	113.341	74.4003	66.9476	77.2376
Actr2	87.1969	100.654	120.423	35.5437	33.7144	50.0581
Cltc	87.1824	83.3006	107.859	27.0329	32.2343	48.3414
Tcof1	87.0359	77.5085	68.1548	75.9229	120.335	72.0465
Wdr12	86.9934	88.8122	65.4268	134.189	97.8074	109.708
Gm48789	86.9275	82.8734	34.7851	16.1414	23.2936	50.8699
Gm12481	86.9059	52.6843	94.984	229.876	115.432	100.349
Fn1	86.8974	91.987	113.024	82.834	157.204	184.137
Prc1	86.8947	85.3868	88.2257	28.3337	33.2582	68.2789
Dnmt1	86.8537	78.5526	57.7786	47.9038	70.1832	69.4479
Usp10	86.7847	65.8931	78.5425	68.8668	92.1737	80.6298
Mrps23	86.542	76.345	73.2165	167.891	170.074	81.3461
Nol6	86.5128	77.6264	68.824	86.1583	107.567	63.9955
Hcfc1	86.419	78.6589	63.4814	37.1517	63.9459	55.7759
2410002F23Rik	86.4185	85.9664	76.2032	81.9048	77.9562	79.1327
Csnk1g2	86.4022	78.406	71.6008	133.358	137.769	89.1868
Ywhab	86.3666	73.2459	89.6926	60.952	69.4619	71.998
Mrps18c	86.3572	86.2713	88.0841	104.457	87.4203	70.5119
Tmed10	86.323	78.7929	91.805	100.361	102.12	89.7241
Bag1	86.2127	81.7964	78.9914	171.476	154.164	114.904
Cbx3	86.1676	105.811	108.35	62.951	52.9964	50.6807
Srsf11	86.1557	99.642	144.852	39.1941	40.13	56.2
Uchl3	86.097	103.173	75.0486	69.3825	76.461	63.8934
Jade1	86.0761	88.2039	119.801	39.3619	37.4204	63.8722
Ppp5c	86.0638	78.1151	74.9995	102.963	107.902	84.6176
Gtf2h3	86.0116	79.6779	51.9533	131.476	106.206	96.2418
Ifitm3	85.8575	74.0308	54.0985	84.0243	75.1896	64.6237
Ddx47	85.8463	77.9005	67.4116	104.283	107.051	94.6635
Ubr7	85.7956	81.6682	31.9655	49.6277	54.346	75.2782
Spc24	85.6911	77.9062	93.9098	198.56	153.266	109.896
Pfdn5	85.4326	77.1373	75.3885	161.35	131.921	104.167
Slc7a5	85.409	71.3364	62.0772	94.2753	142.407	75.852
Selenow	85.3484	70.8419	84.5559	281.265	154.151	91.31
Zfp568	85.1044	79.5074	118.576	48.7636	64.0859	82.1547
Copb2	85.0748	81.7699	78.9957	103.881	84.5105	95.2879
Romo1	85.0164	69.458	66.4065	164.646	115.282	79.9527
Slc20a1	85.0164	81.2496	78.9029	42.3836	43.2807	60.8649
Gm7887	84.9929	95.8065	90.2822	107.041	82.9775	99.4925
Tcf25	84.701	69.5574	83.1081	125.798	117.048	81.381
Eif3a	84.6903	116.571	155.198	44.2034	54.0469	56.233
Ei24	84.5912	79.1048	76.3331	79.336	61.4498	67.5122
Sdha	84.548	78.9553	89.5512	140.43	108.776	95.5913
Ppp2r5c	84.4854	77.202	58.3586	48.0444	59.3539	76.7187
Tuba3a	84.3936	81.9444	53.726	48.676	218.538	43.64
Epb41l4aos	84.393	80.6032	42.3219	81.5447	64.9368	55.2843
Gnai2	84.3611	82.5032	81.7046	157.401	143.407	96.9992
Qrich1	84.2265	80.9337	88.0035	24.7802	30.8243	44.3296
Platr14	84.1972	117.691	53.9043	18.1945	33.8519	40.7619
Mrpl3	84.1495	70.926	84.8755	68.4531	63.009	63.232
Ptcd3	84.1468	93.7993	62.2304	35.0144	33.8238	43.0267
Nup88	84.1377	90.8076	54.7157	38.4393	32.2706	56.8431
Arid1a	84.0871	73.7276	64.406	34.7372	56.81	57.233
Pgls	84.0424	57.917	41.7231	134.591	104.402	69.1698
Dnmt3a	83.9861	69.8462	21.4178	115.453	108.91	107.673
Eef1e1	83.9531	79.4839	97.019	79.9479	62.1504	60.8032
Wdr82	83.923	90.2391	63.9358	42.9062	51.3567	66.7206
Ddx56	83.8419	76.2442	59.2921	127.088	101.237	66.0051
Polr2a	83.6612	80.1537	75.6817	45.8863	65.9392	56.367
Papola	83.5429	97.1278	106.724	37.1308	45.8216	49.796
Gga2	83.2781	76.097	50.8837	187.492	151.332	128.029
Spag7	83.1862	73.9359	85.5589	101.076	87.2792	79.7344
Aspscr1	83.1852	72.3372	69.3757	122.342	95.6484	79.0714
Snx3	83.0008	79.0449	69.7101	115.794	148.654	100.975
Nup93	82.9068	71.8473	68.8856	83.7724	100.45	84.2159
Polr2b	82.8519	85.376	59.3221	20.6849	27.4013	32.8074
Znhit1	82.819	74.1881	31.8983	143.034	124.915	73.5339
Imp3	82.8101	78.4465	51.7489	140.436	96.7011	98.0486
Maea	82.7944	63.6189	61.0619	69.5188	79.4263	66.4034
Tra2a	82.5465	99.6341	134.689	66.1178	49.6857	74.3539
Cbx5	82.3419	100.825	57.5795	24.1136	23.8672	43.2683
Cdc26	82.2963	71.8533	42.9266	103.583	71.0725	66.7303
Rbm25	82.2903	117.062	142.455	31.2046	35.9901	41.5682
Grb2	82.2512	65.7215	59.4699	84.6799	102.349	67.1593
Elof1	82.166	68.6102	51.8493	165.422	139.925	83.7088
Rps11-ps1	82.1533	84.8774	84.6223	172.748	160.088	113.011
Eif2d	82.075	67.2796	53.4198	221.609	205.342	131.83
2410141K09Rik	82.014	84.4085	75.0844	96.1454	77.6931	73.54
Utp3	81.9035	94.761	76.2499	74.1034	79.8395	84.1938
Smg5	81.7396	78.5109	102.757	108.542	116.773	106.956
Ddx27	81.6117	78.8024	65.5361	77.9494	98.5864	70.856
Exosc7	81.3923	72.3364	53.7337	175.67	105.254	98.1404
Gm21596	81.3689	120.176	117.558	3.02308	140.9	2.2081
Glmp	81.3619	66.2609	69.795	200.553	136.886	121.291
Srp9	81.2809	73.31	73.4797	165.419	129.438	111.562
Lsm8	81.037	84.3497	85.0197	100.3	76.7388	72.9746
Tmem97	81.0116	62.9988	46.6995	109.656	91.9649	63.0298
Mrps21	80.9411	68.1227	42.1475	158.655	141.586	102.1
Nup107	80.8942	87.7021	58.0615	50.3151	51.5535	68.7081
Nectin2	80.8311	66.3863	62.7948	124.871	125.68	76.6245
AU018091	80.8258	81.2216	97.3462	63.934	120.814	110.562
Top3b	80.717	72.8511	58.5017	122.799	138.126	116.283
Tsen34	80.6572	57.2077	63.6875	165.068	139.988	89.2987
Ubap2	80.5981	78.7683	72.3374	57.7316	85.1563	73.6604
Pias2	80.5931	84.1789	87.3713	24.8537	33.8659	44.4976
Ssr3	80.5762	88.3456	104.38	35.4584	34.7601	43.3611
Tex10	80.5461	84.9894	50.4988	37.8977	37.5813	46.9815
Mars1	80.5043	69.8671	62.8341	137.919	159.806	96.7074
Use1	80.4703	74.0365	67.2527	145.532	83.8189	66.3113
Gm9762	80.3668	54.2669	34.3785	40.4466	51.9216	51.6402
Scpep1	80.347	70.7663	62.8949	73.7156	92.325	99.6884
Sgta	80.3313	65.0079	65.0278	132.044	125.306	86.6555
Farsa	80.3	69.7308	51.3163	126.308	124.575	80.0958
Brd4	80.2186	81.503	76.9426	41.4667	77.6665	55.7573
Txndc17	80.2177	74.8214	73.1072	105.357	78.1624	68.5779
Dars	80.1384	82.9265	84.2445	83.0404	72.3346	82.5546
Usp5	79.9975	70.5883	73.8864	142.005	139.813	86.0715
Fen1	79.9236	70.6266	52.7484	125.667	115.815	82.4088
Cops4	79.8516	68.9804	50.4647	61.8448	73.1004	71.0818
Cenpx	79.8031	66.0944	36.2591	152.663	108.5	71.7091
Thop1	79.7892	69.3781	38.9007	121.844	135.488	77.0475
Sec31a	79.6894	65.7096	58.6872	64.9672	79.3672	60.3782
Atp6v0e	79.6085	64.824	62.4102	178.062	103.003	83.5232
Gm13237	79.5877	121.962	45.1846	76.7995	82.5489	72.4399
Gtf2f1	79.5645	75.0771	61.9578	94.5374	89.1717	71.3557
Ndufs5	79.5596	63.8191	64.3218	130.968	108.765	104.877
Mcm10	79.501	74.6515	57.2726	74.7534	78.4932	77.9115
Suclg1	79.4713	72.4528	45.7673	157.159	137.061	87.2013
Rbpms	79.4524	65.1349	102.04	98.6922	118.479	97.6989
Eif2b5	79.3891	64.8805	53.2979	159.949	162.823	97.205
Aimp2	79.3416	65.3875	55.5107	128.284	140.83	89.2486
Bud23	79.269	67.9305	54.1536	99.2306	108.252	78.6146
Gtf2a2	79.2506	70.0461	69.8588	87.4612	83.4723	73.0263
Tars	79.237	77.8233	63.9874	54.0765	69.0919	78.5836
Prkcsh	79.0941	67.9963	84.5378	116.501	124.256	85.9865
Cyth2	79.0485	69.198	129.225	141.889	124.12	77.3996
Bnip3l	79.0455	88.915	81.2397	55.8943	54.8605	67.8307
Pfdn4	78.9698	90.6046	67.5336	104.191	89.637	82.5639
Grwd1	78.9253	67.4646	58.8734	104.241	105.417	61.6456
Denr	78.9195	101.733	92.7737	92.7291	102.36	73.6766
Amd1	78.8465	99.0006	48.0324	25.6949	36.1922	39.099
Noc4l	78.816	64.8512	49.0084	94.0258	107.576	61.1139
Actr10	78.7662	67.4503	51.7807	101.756	80.4497	71.2987
Kat6b	78.7268	81.5997	77.519	15.9678	28.2345	46.6697
Gclm	78.7264	74.92	49.4159	59.1316	58.2928	80.8204
Vasp	78.6445	62.8837	97.0771	142.491	147.125	90.3171
Chmp4b	78.5882	76.9909	73.1151	140.59	142.454	94.8419
Adss	78.5406	83.3174	70.1765	59.5773	53.2381	59.4706
Anapc15	78.5347	72.0069	64.5297	120.688	100.989	69.4006
Mrps24	78.5302	74.2597	45.1686	195.575	179.108	120.396
Bloc1s2	78.4133	85.2346	85.2875	134.729	72.4311	69.3891
Heatr1	78.4049	75.1913	61.6329	13.9431	21.1657	36.1241
Gatad2a	78.3437	69.6784	72.8144	89.8201	96.9188	69.4644
Smarcc1	78.0609	85.8876	59.6615	20.5222	27.6309	42.9636
Eny2	78.0482	88.8377	93.4327	87.191	66.745	53.0749
Drap1	78.0152	63.7577	80.435	142.78	126.64	83.8001
Ormdl2	77.9391	70.0049	44.8374	79.5044	70.8924	58.1016
Dek	77.8807	105.744	138.572	73.5879	63.087	60.9701
Med28	77.8799	71.1973	67.8017	143.671	105.802	76.0293
Nit2	77.867	72.9622	52.5695	99.0271	61.4525	71.4062
Pml	77.7701	70.1995	66.7087	44.5387	54.2811	50.9701
Ctnnd1	77.7591	75.0019	81.7708	39.8841	45.6927	62.2403
Pdlim1	77.6672	76.1576	86.0338	98.7216	90.7008	92.3421
Gm12751	77.5426	61.6421	71.9634	93.3897	56.9284	56.4433
Atp6v1b2	77.4963	75.1368	64.2615	122.688	117.671	119.384
Commd4	77.4593	79.2362	36.8514	168.247	109.013	85.6494
Gm8186	77.4559	142.226	80.2252	150.749	135.903	99.6391
Gm49286	77.3715	39.6754	88.4988	0	43.7307	37.5901
Dctn2	77.3299	65.1169	64.3797	124.172	117.821	80.7057
Ezh2	77.2778	82.705	79.3757	26.85	34.0622	48.3523
Rrp7a	77.2511	64.0062	57.9561	150.034	126.087	82.9011
Manba	77.2309	79.135	58.3795	35.0927	65.7589	51.7313
Gid8	77.1816	77.4225	40.9926	65.7517	62.3253	62.0923
Mta3	77.0408	67.0168	66.3102	113.098	114.039	90.3373
Sf3a1	76.9539	63.0396	59.138	102.582	107.286	79.2759
Fdps	76.9426	65.4101	39.4886	159.894	143.951	84.9048
Fgf4	76.8939	68.9095	47.73	70.2703	91.4941	80.8435
Ndufs8	76.8903	69.3792	48.5088	204.872	139.708	100.472
Lsg1	76.6488	83.2439	64.5613	69.4432	67.1421	70.1935
4833439L19Rik	76.6	68.4811	78.306	55.2432	71.1085	66.7281
Nosip	76.5966	74.3969	69.7046	193.735	150.993	119.818
Tcea1	76.5583	93.534	104.317	55.844	60.075	63.7176
Zscan10	76.5085	70.5266	65.1156	72.2654	81.2828	68.5156
Lypla1	76.4893	97.3843	77.6276	48.609	47.7231	91.0783
Slbp	76.4273	78.1906	65.9947	34.5683	40.3082	40.6731
Rraga	76.4064	65.6568	75.6047	40.2609	39.9022	41.4799
Nup37	76.3824	75.299	48.9582	79.1619	49.7914	60.7881
Fkbp9	76.3355	70.5677	46.1295	64.176	65.5256	60.6897
Gtpbp4	76.3021	96.868	75.1346	44.9435	53.2403	47.9384
Mad2l1	76.2696	89.8564	61.3275	78.8644	58.0737	59.2978
Gtf2i	76.1953	67.9143	30.3618	48.6184	62.1672	76.3467
Elp3	76.1472	67.2956	44.5716	85.1248	87.9324	74.2338
Sin3a	76.1355	74.1547	61.0345	21.4317	31.7053	45.0985
Pelp1	76.1013	70.9867	57.1692	100.822	120.034	81.8873
Gm10052	76.0483	207.355	339.991	116.256	154.55	167.278
Mras	75.8326	72.5268	44.7847	107.729	106.047	59.4668
Septin11	75.7858	72.7282	93.9253	21.1558	29.5729	39.816
Tnks2	75.7256	81.2115	75.961	35.7194	34.3101	54.0184
Mrpl39	75.6434	68.8051	59.4606	93.9866	68.3748	62.7227
Efr3a	75.6288	93.4275	73.9777	39.4183	30.4686	45.5392
Ube2d2a	75.6028	84.6731	115.636	58.463	70.6969	55.6079
Atp6v0b	75.5912	73.9628	114.163	298.949	179.969	146.085
Gm4322	75.5793	57.6444	71.6599	76.6546	82.8774	57.0476
Nf2	75.561	73.9961	62.2502	76.8044	91.5404	82.5932
Taf1d	75.5418	113.246	132.134	87.3436	62.9316	61.0813
Ehd1	75.5307	51.3484	80.7026	106.612	134.217	73.6809
Cnpy2	75.5193	59.4283	76.1599	127.415	107.535	72.8636
Tpx2	75.3902	82.7446	50.7178	21.7419	27.1148	42.079
Wapl	75.2309	86.0748	62.9691	59.5312	41.8613	61.9536
Kdm3a	75.2299	89.8689	83.0221	18.113	19.2515	24.6943
Ppat	75.2072	72.0739	56.9543	56.2217	52.5335	60.3449
Tacc3	75.175	75.323	76.7062	111.104	118.284	95.5074
Sap30	75.1605	72.435	100.37	75.4317	82.6742	75.907
Prpf38a	75.1409	81.2981	64.9856	58.0562	51.4067	51.7862
Rab1b	75.0794	60.1815	74.9225	114.816	100.41	65.3527
Rer1	75.0669	66.3691	65.2367	93.5712	81.0648	69.6456
Hars	75.0027	69.3547	54.2304	112.967	103.995	79.433
Mrpl14	74.9894	59.0659	25.8858	136.149	103.133	77.3017
Smn1	74.9662	74.4968	60.9355	54.8532	70.4313	49.3017
Espl1	74.9346	51.0692	43.6292	65.3712	107.419	71.5236
Max	74.9044	64.5453	74.3199	43.4621	56.2176	57.3437
Grk6	74.895	66.909	59.8169	71.8476	68.466	44.5446
Prelid3b	74.8882	63.6317	52.1221	55.9043	54.6553	55.3664
Zmat2	74.8788	88.9496	47.5516	143.529	124.629	86.0954
Chmp2a	74.8779	77.7057	91.8242	233.904	211.04	155.637
Dpp3	74.8267	65.6181	35.8127	115.407	123.316	81.5539
Gm13166	74.8131	103.361	73.9558	96.4987	104.022	106.004
Myadm	74.8026	61.6989	118.73	46.1622	70.34	50.5766
Ptov1	74.7477	63.0768	62.0732	115.309	124.589	83.0863
Rps6ka1	74.739	62.494	54.9416	122.458	147.76	84.6407
Jup	74.6648	59.8295	90.9313	86.6287	102.127	69.5051
Gtf3c2	74.6094	82.1819	83.4413	60.6517	62.3298	61.4097
Sall4	74.5795	72.9686	66.3431	42.2994	65.6759	62.3186
Nudt21	74.5765	59.7221	52.9559	111.755	74.6699	79.6953
Mrpl4	74.5724	57.805	50.9106	133.275	131.212	80.2304
Tmem39a	74.5486	74.0901	62.8531	66.6146	64.2336	63.0271
Elavl1	74.5434	67.6163	75.9265	33.1136	41.504	53.8188
Pym1	74.5294	70.8558	51.8041	125.835	111.237	76.7241
Sf3b1	74.4422	90.5058	94.4251	29.9683	44.1851	70.7679
Oaz2	74.3765	64.0943	45.3323	184.693	168.187	113.656
Nup35	74.3352	69.4502	52.7907	55.1627	58.1103	64.7244
Gadd45a	74.3316	71.8071	93.185	62.1805	73.3366	78.3828
Epcam	74.2985	80.4322	81.6518	52.6192	28.1184	44.2819
Csnk2a2	74.2113	71.7308	92.5318	60.3639	81.1474	54.3281
Pycr2	74.1867	71.4066	25.9704	146.845	98.1401	64.8422
1700037H04Rik	74.1606	64.6604	51.4444	161.638	169.826	103.74
Naa50	74.1211	86.8254	116.03	34.9485	40.1718	45.2279
Mrpl36	73.9047	58.0077	16.1975	61.4622	51.6911	47.4756
Klhdc3	73.8675	60.7114	68.0247	112.348	104.985	67.8469
Mfsd10	73.85	69.2938	64.8848	90.845	84.2743	65.8832
Api5	73.8421	83.2133	80.9544	25.2465	30.3446	41.4242
Idh3b	73.8356	61.2214	70.8771	147.797	126.514	97.6012
Prpsap1	73.826	67.3882	42.5684	106.36	102.766	72.3483
Npepps	73.8052	80.9192	73.9177	44.5895	46.9678	69.8981
Exosc2	73.7808	75.3377	55.2339	116.685	105.984	68.1787
Lsm14a	73.7719	78.6121	97.0728	37.3584	47.7295	61.7477
Ola1	73.7717	76.479	57.8543	43.3711	52.6351	46.811
Smndc1	73.7611	78.7287	96.2044	49.5473	52.5684	59.3094
Cyb5r3	73.6666	64.2326	63.3765	122.045	140.168	89.5329
Ndufs1	73.6595	79.5716	63.2403	65.1245	61.1618	84.6991
Rps19bp1	73.5529	58.9289	59.3946	116.866	100.955	61.0021
Snhg12	73.5498	69.3147	66.111	80.2847	63.5482	67.6138
Snrpn	73.5219	65.0916	56.3704	86.2501	147.56	69.3125
Orc6	73.5104	76.3066	72.3372	74.7481	58.1442	57.3819
1110004F10Rik	73.4896	73.4324	73.4656	105.216	89.8504	73.8121
Hmox1	73.4118	63.0382	50.2879	67.1173	68.4975	53.3771
Hdgfl2	73.4103	67.2434	51.2195	105.515	118.429	82.725
Tor1aip2	73.3047	72.4028	79.7663	42.6714	53.2902	77.7165
Atad3a	73.3027	68.1307	64.042	124.36	103.682	72.3411
Ppm1a	73.2611	72.0786	81.3784	55.3694	55.5597	58.1908
Preb	73.2559	69.4231	68.6881	92.7727	91.3251	68.9583
Anapc11	73.249	59.3413	56.6148	137.708	113.866	78.9306
Plrg1	73.2267	64.8908	72.7209	96.3774	78.7639	82.5061
Xbp1	73.2076	67.1268	36.349	60.0453	68.2127	47.3196
Ssu72	73.1955	66.7889	70.762	109.888	85.4772	78.9078
Cenpv	73.1446	51.2339	51.174	113.816	101.631	69.7285
Cyb5r1	73.1095	89.958	53.0315	89.4885	85.763	101.017
Pfkp	73.0308	81.0733	67.5689	50.0038	59.6365	44.7081
BC031181	73.0131	63.7064	42.8113	82.5814	53.6947	50.7383
Traf4	72.9843	55.7424	65.9815	117.559	105.915	64.2552
Abce1	72.9701	92.8654	101.593	61.314	53.177	46.7701
Cinp	72.9428	71.0076	40.5385	97.1815	86.6416	71.6235
Noct	72.9266	53.3387	83.311	45.3792	58.3599	50.3531
Ykt6	72.8838	56.7903	53.797	104.8	77.538	67.7116
Gldc	72.8076	75.6664	29.4789	100.72	145.058	124.794
Dnttip2	72.7371	97.0327	67.7236	37.4822	44.1753	36.3571
Guk1	72.6124	61.685	46.5598	181.079	127.953	83.7485
Pisd	72.6076	68.064	62.4586	87.4671	91.3548	72.8283
Tmem234	72.5712	64.9533	74.551	124.672	105.989	66.1286
Marchf5	72.566	64.4021	85.1245	67.7445	57.6149	56.6666
Gm24616	72.5184	155.781	165.727	61.8417	17.8626	62.8595
Rnf181	72.3773	59.8951	61.908	76.9933	86.3674	68.4327
Nme4	72.3471	65.1705	19.4416	113.545	74.1901	67.6797
Larp1	72.3356	68.5916	60.2782	30.8261	46.9814	51.5081
Atp6v1e1	72.2662	71.3889	69.3809	101.409	69.3509	89.7604
Wdr1	72.1979	64.5557	172.797	80.605	94.9148	71.8741
Tnpo3	72.111	72.2599	56.5082	24.1872	31.2811	59.9011
Szrd1	71.963	61.3508	69.1972	98.6271	87.8039	68.5822
Tmem126a	71.9608	68.8585	51.5363	83.5775	87.0467	66.5121
Snhg6	71.9403	80.4073	78.5841	113.148	83.0835	123.947
Usp48	71.8988	90.7427	126.35	37.5626	58.9486	94.2659
Mrpl23-ps1	71.869	49.7951	63.3587	138.675	121.229	105.182
Emc6	71.847	53.2987	63.4813	88.9723	77.0843	56.121
Lgals1	71.7981	49.227	20.3143	198.891	161.067	113.126
Hras	71.7837	58.3958	64.1741	137.379	124.323	74.3989
Mov10	71.7782	75.5573	41.0382	86.5479	96.4316	84.6153
Gm3226	71.7716	56.5085	27.5848	96.365	108.943	70.1891
Dmac1	71.7678	62.3539	24.9433	85.9658	86.3527	63.0973
Dag1	71.7554	57.0226	59.5799	66.9227	104.202	89.8232
Nxf1	71.7403	70.6633	61.751	22.3219	35.6046	39.5367
Zfp42-ps1	71.7243	63.9318	92.6751	43.6014	48.8304	58.8689
Stub1	71.7189	60.7168	72.9224	124.957	122.486	76.9187
Calu	71.6415	70.8555	102.977	40.1848	41.302	53.3173
Ctps	71.6058	65.6128	65.9044	52.1755	66.8044	60.6463
Ncoa3	71.58	63.7317	53.0927	29.6256	44.7618	51.6505
Ddx23	71.5681	80.8974	65.4181	96.0232	97.3542	87.3844
Srebf2	71.5631	60.7364	33.2948	99.2994	118.202	79.003
Mapk3	71.4844	67.1346	31.0299	109.513	108.178	83.4813
Elp5	71.4683	62.72	58.5564	147.664	117.615	72.5056
Supt5	71.4498	63.756	73.2056	101.83	115.256	95.9847
Fzr1	71.4171	65.5187	45.3744	95.8193	110.182	65.026
Blmh	71.3692	60.3394	65.4693	72.5336	61.3842	66.625
Map4k4	71.3636	78.6908	113.348	57.327	82.1727	94.411
Srpk1	71.3601	69.953	56.5866	47.3715	47.1825	62.6193
Otub1	71.334	65.0569	63.4895	121.84	113.177	80.4734
Vapa	71.3172	72.4139	81.489	41.3756	52.9353	49.5575
Rad51	71.2881	58.2739	58.9789	74.6758	86.925	75.9246
Drg2	71.1866	60.216	48.5571	109.167	104.461	75.1964
Nras	71.1855	76.9799	52.5143	85.1926	63.479	59.9119
Usp39	71.0628	60.6297	36.7007	56.8366	66.6537	60.1842
Gfm1	71.0388	59.6218	50.2646	46.3303	50.9835	63.12
Atp6v1g1	70.9661	61.3318	71.8711	183.291	144.73	131.103
Cherp	70.9477	63.8569	56.8837	56.2412	73.826	56.2946
Ranbp3	70.819	64.1474	63.8734	69.1577	88.5804	64.7865
Dynll2	70.8062	59.0645	79.1382	123.065	170.115	107.103
Zfp978	70.7845	81.9892	51.2468	96.2241	72.338	53.2551
Zfp990	70.6637	87.3176	79.3783	88.6983	60.4295	42.8476
Son	70.6569	86.185	125.326	18.3279	23.7115	44.0243
Emd	70.6475	64.1745	61.6921	95.6226	90.856	58.0033
Dnmt3b	70.639	78.4882	15.3481	57.1346	59.2789	46.6578
Ubqln1	70.5222	60.278	63.8153	33.187	40.9246	47.8529
Hnrnpul1	70.4219	68.9343	59.3648	43.9079	61.3905	64.5742
Ddx6	70.3953	74.8993	75.7112	24.2699	23.2074	36.574
Tbrg1	70.2321	58.552	93.1247	93.2207	96.9907	85.1191
Arpc1a	70.2321	59.6933	55.6582	115.338	124.813	82.3019
Sec61g	70.2076	70.277	37.5557	126.741	96.7724	76.3056
Shc1	70.186	63.7518	67.5638	125.223	151.097	110.881
Cuedc2	70.1741	61.4136	79.9332	200.536	152.137	105.472
Knop1	70.0911	67.4811	51.3788	30.337	29.448	33.9431
Cst3	70.0719	56.2319	131.847	178.081	104.703	96.0092
Safb	70.0549	73.3587	108.08	77.3659	90.1983	81.2084
Rcl1	70.0458	61.3752	52.1895	94.9664	110.2	69.5567
Csnk1e	70.0331	50.9145	51.9235	58.2004	75.7925	63.8228
Mcrs1	70.0225	60.1366	76.7162	117.041	121.974	78.7665
Ddx24	69.8799	65.4116	55.5544	65.4735	82.9442	68.3131
Cdk9	69.7645	60.1599	61.2879	93.1004	95.2035	64.6697
Nfyc	69.6738	52.8322	76.391	54.939	61.6972	57.1987
Actn1	69.6623	70.394	87.6767	86.3428	120.372	97.0375
Pwp1	69.4217	66.5561	45.6836	52.659	48.6401	49.889
Nup153	69.3887	64.8381	63.0483	15.3271	19.1489	24.6434
Mrpl38	69.2966	54.3144	59.7862	125.166	121.171	82.533
Anapc13	69.2185	56.7916	52.8792	131.433	122.381	90.6449
Mtss1	69.1711	68.1488	27.5849	24.5979	36.971	44.938
Gm21411	69.1245	82.939	77.2458	93.9604	65.5496	52.7721
Sesn2	69.0965	63.1329	108.971	91.7357	83.9238	58.112
Eif2b1	69.0924	64.8436	47.1465	36.2809	54.2268	44.5889
Carm1	69.0755	58.3624	48.7269	78.1577	103.426	77.3055
Sin3b	69.0346	65.5739	107.309	186.783	146.089	107.313
Ncaph2	68.9801	62.0345	67.2058	147.554	143.617	105.786
Tubb6	68.9706	50.9217	111.235	203.317	202.351	124.388
Ap1s1	68.9661	60.5532	49.5819	161.517	150.244	84.5421
Gm28017	68.9214	55.5695	71.3866	22.3221	17.1399	89.9104
Bak1	68.9204	54.0939	27.9816	108.666	132.563	69.9651
Hadh	68.8302	59.2615	74.6459	99.5754	109.895	91.4141
Dpf2	68.8074	58.9587	69.0803	97.8286	113.397	85.0182
Kif2c	68.7972	68.0847	31.8534	53.5959	52.2295	69.4446
Hdac2	68.7781	91.5214	69.9825	49.2942	46.555	52.1828
Lage3	68.7217	53.9011	38.2034	114.88	69.583	42.6148
Cd320	68.6713	51.4774	50.3326	143.369	112.962	65.7077
Nucks1	68.6503	91.9149	126.534	39.4303	47.9243	65.4805
Hnrnpul2	68.6357	70.1794	71.6518	32.2632	44.6282	52.799
Gm47551	68.5283	45.5634	25.3533	47.416	34.028	52.9884
Polr2c	68.4739	61.5765	57.7558	135.422	129.545	85.3524
Spr	68.4499	58.4075	48.1179	140.949	114.369	79.7705
Zbtb8os	68.4126	66.0497	34.848	98.0543	68.6386	45.587
Pprc1	68.4034	71.2426	67.3114	50.8604	82.1945	64.5439
Psap	68.3751	63.9171	98.5014	201.242	233.102	174.378
Mrpl58	68.3024	63.0102	50.1521	143.449	139.055	103.028
Tspan31	68.2131	62.8114	64.0701	99.9169	92.7476	70.1145
Scd2	68.1428	59.1002	13.7585	14.7918	18.6598	22.6638
Atg101	68.061	65.5212	59.9764	160.97	133.108	84.4418
Tjp2	68.058	64.259	56.3177	56.8705	74.9237	64.2162
Xpot	68.0247	50.9184	40.3308	25.6962	39.812	49.5117
Rbm38	67.9807	49.537	74.5381	87.2793	101.092	63.972
Ube2b	67.9717	70.0163	67.5921	67.5887	40.6355	67.1152
Pdia4	67.9298	75.6448	46.3404	41.5306	47.1442	61.3795
Plaa	67.9264	73.8142	64.5649	35.8907	34.9883	41.4893
Rwdd1	67.8297	83.8319	42.6489	74.2587	80.3291	59.896
Hmgcs1	67.8178	81.8149	40.1746	24.6742	25.8918	46.1947
Nat10	67.8118	72.6152	60.1757	79.8286	86.9118	73.5811
Cisd1	67.7835	59.4467	31.0497	84.8058	76.9296	71.29
Zfp219	67.7804	59.8708	47.5142	83.6461	97.8859	83.4934
Yif1b	67.773	52.391	76.3995	152.457	135.012	92.986
Zmynd19	67.7495	60.2032	59.9764	93.3347	92.1533	58.5545
Arf5	67.7445	60.4209	100.867	181.888	152.528	97.0143
Fiz1	67.7118	58.659	33.8829	77.6422	86.4578	62.4772
Bcat2	67.6523	57.0606	17.7138	100.779	78.2357	49.9692
Brix1	67.584	69.2602	66.7755	44.4138	49.3198	45.7914
Smyd5	67.4922	58.9595	45.2096	92.4957	103.303	62.732
Pop5	67.4139	55.8807	59.1537	103.341	85.3678	58.1478
Rrp1b	67.3631	71.2923	60.7535	46.9114	62.296	60.5625
Prrc2c	67.2699	74.8563	73.8191	13.4678	29.9298	42.1633
Nup188	67.2205	56.4942	41.1049	68.6751	95.5738	68.8096
Pmpca	67.2018	59.1673	81.9002	62.5635	64.9935	55.47
Srp72	67.1446	64.8769	72.2046	30.5703	32.5246	45.4692
Tfe3	67.1103	68.6696	47.3361	66.8096	78.565	58.8443
Mrpl37	67.0319	61.0255	55.0086	100.253	123.072	69.3253
Tmx2	67.0276	58.9766	70.0016	60.4616	60.5714	53.3818
Ak4	66.9513	50.164	94.922	37.6888	62.0381	42.7023
Gnpda1	66.9477	51.835	38.0447	99.3654	97.4318	108.837
Dus1l	66.9254	56.49	44.7693	112.752	98.2005	62.9031
Psmc6	66.9054	83.5406	105.242	69.4681	74.2156	57.7462
Plekhj1	66.8983	55.2479	80.7777	121.647	107.131	76.6966
Tcerg1	66.865	81.7953	59.5018	23.7972	34.4883	41.848
Fbxl19	66.8406	57.7935	42.1374	117.531	116.858	80.6436
Arpc1b	66.8296	60.4439	90.4685	153.658	168.712	101.697
Gatad1	66.8092	54.0927	62.3048	79.4506	88.9271	67.2117
L3mbtl2	66.7597	60.0589	43.2213	89.6663	95.1057	64.2888
Ccdc124	66.7573	60.7264	41.4193	140.659	134.713	75.2987
Myg1	66.7295	49.6229	45.7045	99.3778	77.8151	60.5754
Nipsnap1	66.6945	59.8901	29.2543	90.5132	97.7695	81.2927
Gipc1	66.6292	59.6143	88.1513	171.544	181.079	97.3536
Sar1a	66.6278	63.737	61.9998	85.0952	80.7759	70.9308
Llph	66.6231	75.2666	61.6232	37.3629	40.0855	41.284
Trappc1	66.6113	53.4785	33.1058	66.4888	59.3642	48.3748
Celf1	66.5687	70.7636	90.0814	23.4404	30.1495	44.6299
Luc7l	66.5669	64.1893	52.5332	49.1356	55.6207	51.103
Coro1b	66.4868	54.4416	83.043	228.942	187.166	146.799
2610507B11Rik	66.4455	53.9816	60.831	30.7374	42.3053	51.4182
Cirbp	66.3856	62.6721	44.0612	80.2647	76.4534	60.9909
Cisd3	66.3248	44.2717	16.9993	47.6946	85.05	25.8768
Mtdh	66.3224	90.7601	81.0011	39.2564	34.9114	48.7063
Bola2	66.2832	60.0487	51.4903	126.234	93.7696	64.69
Xrcc5	66.2657	73.957	40.8562	63.6203	66.6322	83.1491
Lonp1	66.256	63.3603	54.0008	133.321	139.38	97.0859
Nfe2l1	66.2541	62.2204	61.4627	44.2065	60.4206	51.7746
Safb2	66.2538	75.7051	66.766	45.407	69.1749	69.2852
Ik	66.2183	79.3347	60.013	41.1234	48.6881	49.3257
Ube2z	66.2035	56.3948	87.9165	87.5275	100.808	59.6925
Cndp2	66.1343	59.2674	45.8313	157.438	133.633	98.6186
Tmem33	66.1316	63.5169	53.9618	40.9528	42.9779	41.4674
Klf5	66.1142	61.6057	100.804	17.6572	24.2199	25.8389
Nadk	66.1017	56.2432	55.9006	72.2293	73.0901	66.1558
Pisd-ps1	66.0843	82.5065	59.7448	52.5106	60.9925	91.5705
Pdcd6	66.0695	56.3217	61.401	78.7347	68.3658	63.0165
Cdca5	66.0478	58.6407	54.2013	95.0117	86.5242	70.6582
Erdr1	66.0298	105.317	86.8163	153.686	182.494	218.218
Wsb2	65.9787	54.7388	62.8237	90.53	118.438	71.427
Rrp15	65.8402	83.602	63.7697	62.2576	86.5411	80.169
Nudt1	65.7948	50.5856	31.7346	143.254	92.3872	63.4327
Exosc8	65.7445	64.4591	79.9454	83.2518	55.4	69.4291
Gemin7	65.7397	59.3891	45.9976	113.872	83.136	63.8908
Tfam	65.7041	81.4596	65.7788	59.947	48.4865	52.7358
Gm10282	65.6881	71.9967	94.9085	55.9006	55.8093	55.3033
Cars	65.6855	63.4833	55.0051	100.11	110.799	89.5871
Idh3a	65.599	62.0393	51.3383	40.7633	47.73	56.7265
Elp2	65.5968	61.7978	41.0113	77.7986	60.1162	75.8334
Khdrbs1	65.5626	61.1615	82.7453	30.0226	30.0687	47.8027
Pum1	65.5124	58.5426	62.0335	23.7137	38.847	42.5762
Sf3a2	65.5087	64.925	83.0761	86.4581	91.9491	61.1482
Gpn3	65.4989	53.4267	72.8702	87.8	67.1374	70.876
Fkbp5	65.421	68.8869	42.1023	69.9539	95.719	59.6648
Gdf3	65.4193	55.2774	48.1192	52.9822	55.0246	53.8611
Yeats4	65.386	62.902	52.0586	79.0612	69.3636	69.7693
Arf3	65.3651	55.7963	66.9001	64.1103	68.3655	46.4453
Tk1	65.2751	50.6617	28.375	117.284	106.369	67.2399
Mrps10	65.2741	57.4831	42.3563	107.108	96.7978	69.3814
Srsf10	65.1902	81.5373	135.346	48.8196	41.0296	42.8745
Mycn	65.1524	66.0345	58.6722	30.6605	35.3498	50.3529
Gm24414	65.1313	0	46.0848	45.4745	29.692	25.3329
Gm23092	65.1313	0	0	0	29.692	0
Ipo7	65.101	88.9891	85.7614	34.6649	40.0644	37.4368
Kmt5a	65.0853	59.6381	59.0547	30.1251	49.0176	53.81
Rhox5	65.0684	133.064	28.6764	129.055	212.701	153.666
Gsr	65.0632	59.7761	50.0819	47.8573	53.7806	53.1406
Mtch1	65.0169	53.6277	55.5734	203.536	195.138	138.315
Nop14	65.0091	71.238	59.8824	31.9454	42.9103	45.8489
Fbxo22	64.9996	63.4213	71.7929	79.6206	74.9541	72.1134
1500011B03Rik	64.958	51.6827	23.4599	104.927	58.1532	66.6135
Scamp3	64.9483	58.231	55.8454	87.744	94.5051	71.6803
Aqr	64.9273	70.2507	40.9197	17.1953	20.4758	31.3625
Kmt5c	64.8569	61.8947	66.2625	89.6109	101.833	84.815
Ap2a1	64.8321	45.8724	48.8576	97.3743	130.092	84.869
Dlst	64.7576	56.8666	62.7458	69.248	71.0363	59.1855
1810058I24Rik	64.7322	47.6054	33.9311	93.3624	90.4164	61.1962
Golga7	64.7288	68.2525	59.3199	50.6241	38.1047	44.3913
Tmem147	64.7253	50.3675	50.4349	95.4013	82.7016	55.4666
Commd1	64.7128	56.8252	69.6954	155.327	117.936	86.7407
Hsf2bp	64.6856	58.5093	31.566	31.7322	50.6051	31.7919
Srpr	64.6789	73.091	57.6484	78.3057	80.6054	65.9733
Hsph1	64.653	84.9014	114.313	28.9394	29.9119	52.1025
Mrps33	64.6076	61.3366	53.7733	80.2639	63.7559	69.4125
9130401M01Rik	64.598	58.2375	39.5979	130.347	108.72	74.6165
Kif23	64.5885	71.1933	70.324	21.5755	33.7631	44.0557
Cenpm	64.5613	53.8495	28.9351	116.601	89.328	67.51
Gins4	64.5139	56.4842	40.4603	114.304	89.3831	72.4068
Thoc3	64.4949	57.098	61.1675	101.744	104.608	64.0331
Psenen	64.3863	50.2822	32.6523	70.9878	63.5266	53.8761
Tsg101	64.3537	60.8797	48.6127	55.4346	51.2777	64.6074
Lamc1	64.3277	54.5096	56.0114	80.9702	76.8916	70.887
Gm44206	64.3207	89.8459	32.3735	34.928	33.073	35.2629
Nup50	64.3148	59.789	53.4064	68.9299	70.6274	56.4538
Hsd17b10	64.3086	59.2005	44.1498	177.15	137.815	107.9
Dhcr24	64.272	54.0047	26.8628	75.369	84.241	51.2936
Chchd3	64.2599	62.3846	46.7613	88.1865	82.1114	74.2168
Nfatc2ip	64.2558	58.6789	61.1525	31.5529	56.4094	48.0025
Pam16	64.2153	40.433	57.6763	80.4686	87.7526	71.2701
Ccng1	64.2036	81.4473	168.053	49.8371	27.6843	34.6503
Tcf3	64.2024	57.957	56.598	72.1434	88.6517	63.0547
Ctbp1	64.1873	51.715	64.8331	84.915	88.8741	65.1071
Rpp25	64.1558	63.7215	40.9473	93.9483	120.731	63.5809
Stk16	64.0912	57.3253	34.9571	113.716	89.3958	89.9913
Pin4	64.0719	70.1273	45.5122	104.11	92.936	69.1205
Syce2	64.069	57.03	24.9827	70.97	70.6395	55.2818
Bclaf1	64.0508	92.3922	130.365	36.2181	37.2353	37.973
Mrpl54	64.044	49.6556	52.543	168.927	134.126	90.1414
Ahdc1	64.006	54.8526	41.4216	47.7515	76.8198	45.0851
Nxt1	63.9946	60.1627	57.8586	80.0583	71.5044	62.2934
Ctcf	63.9735	65.1933	72.6152	19.4754	25.8521	39.6838
Prrc1	63.9492	68.9896	23.9522	45.955	105.007	32.7055
Trmt112	63.8961	48.1685	50.8241	95.6389	83.7791	58.7825
Dcp2	63.8099	53.2719	58.2063	48.5558	44.8256	34.317
Nrf1	63.8049	54.628	61.309	72.1188	85.9034	52.241
Ppp2r5a	63.7689	55.294	48.1626	50.796	44.5319	45.2367
Chtf8	63.6508	59.9169	53.3825	112.229	106.719	78.8984
Mrpl13	63.6428	56.1699	39.5183	52.5171	57.7926	49.5
Dlgap5	63.5824	67.6265	45.2821	35.6236	36.0763	53.48
Ctsl	63.5537	57.2964	143.752	476.565	182.599	205.414
Nptn	63.5461	55.1901	88.239	19.5294	26.6467	34.0655
Trappc4	63.5368	59.7143	42.7437	100.618	71.1188	56.981
Hira	63.5328	55.4339	41.3084	55.922	71.1286	59.0315
Mindy1	63.5072	58.1102	18.4594	66.5997	65.0679	49.119
Mdm2	63.4923	71.5715	184.261	17.1094	13.8688	33.7495
Laptm5	63.3224	52.6746	37.2995	77.1269	77.1942	48.3601
Cobl	63.31	52.8622	46.1802	17.3902	33.1381	33.923
Amt	63.2217	52.3619	37.2958	98.0417	98.3317	69.3856
Eif3j2	63.2141	68.2372	87.6389	29.6832	32.7992	31.343
Ppp2cb	63.2095	56.3322	84.6997	78.4394	73.5567	63.4658
Cox6b2	63.2031	61.7902	99.6244	94.0103	60.8685	45.0418
Llgl2	63.1957	40.5175	37.1932	121.434	152.638	83.2846
Enc1	63.168	54.8417	56.3951	23.0178	29.781	30.5355
Myo10	63.144	60.2733	38.4267	32.7394	39.5372	61.8957
Ppp2r2a	63.0933	61.7714	59.0032	23.7807	32.1049	40.6359
Ilrun	63.0738	53.2231	59.4629	77.598	101.794	61.5093
Smg7	63.0677	62.2837	79.8758	20.4505	37.2745	55.2106
Snord83b	63.0569	160.141	17.4371	154.613	148.439	166.815
Snhg5	63.0158	86.3048	51.4685	39.6103	28.0478	38.741
Cib1	63.013	44.0843	65.8049	139.933	105.576	76.8946
Slc16a3	62.9923	52.9909	13.2047	58.5756	72.5376	43.9664
Cdkn2aipnl	62.9731	52.4436	41.6404	86.8601	79.6167	61.2955
Wdr18	62.9466	51.1962	46.3651	100.547	85.23	64.1356
Baz2a	62.913	60.768	59.438	22.9465	45.0171	53.04
Tmem11	62.8203	47.9113	53.9322	81.427	82.1652	53.1068
Gins2	62.8059	43.6096	35.5275	117.837	99.7144	57.165
Dcps	62.7884	52.4895	27.2128	135.54	104.259	78.5828
Atf1	62.7446	60.0542	63.5622	18.9664	24.4767	32.631
Rab8a	62.6602	57.2842	38.9164	65.6849	67.7323	56.2025
Mff	62.6416	71.4289	55.4656	102.315	77.6985	75.796
Septin9	62.5788	56.0063	26.0321	87.9835	118.366	81.2398
Ehmt2	62.5335	54.2918	19.465	92.3459	89.7951	61.4609
Acadm	62.532	73.1001	54.676	40.5055	34.2701	55.7942
Mbtps1	62.4939	56.6753	58.9724	64.834	82.9852	66.7557
Terf1	62.4799	83.6142	74.1306	70.7254	70.9513	86.7135
Timm50	62.4733	52.4937	63.8719	132.078	99.7896	73.9014
Rnmt	62.4707	72.7451	57.2339	51.63	33.9826	44.2478
Las1l	62.4372	66.9319	49.3887	60.5844	61.2662	72.1104
Rangrf	62.3926	50.7057	45.1723	109.997	69.3377	54.9958
Grb10	62.2695	59.6032	69.37	6.63286	2.17403	15.999
Cetn3	62.2134	76.4434	60.0804	72.5476	58.4083	43.7875
Adprh	62.2061	59.0698	32.3429	88.9499	103.38	58.0813
Cul1	62.1738	66.7638	77.2822	23.8301	29.9717	35.0486
Epha2	62.1386	50.2799	79.2182	71.5277	46.6259	41.2653
Slc6a8	62.133	59.9162	55.9029	77.4625	75.1922	60.7808
Iscu	62.1171	55.4484	63.9422	105.274	89.181	73.4595
Esd	62.099	51.6626	100.183	78.1597	60.9588	76.5177
Anxa6	62.0951	49.7638	56.7292	113.173	113.984	85.1242
Mrpl49	62.0847	61.1911	44.4828	72.0684	80.2085	59.1667
Dcun1d5	62.0822	62.9889	62.147	53.7023	44.3506	42.9241
Bckdha	62.0229	50.8731	39.5929	147.093	109.597	79.1862
Arih2	61.9821	53.4872	95.113	74.6482	88.628	77.6012
Mlec	61.9474	56.4884	96.2766	91.4766	77.2883	64.4396
Csnk1d	61.942	54.5928	73.356	61.5196	73.2323	50.4287
Seh1l	61.8163	65.6819	65.3502	33.3732	39.4711	45.1944
Degs1	61.8106	49.6886	53.2541	85.48	83.3102	88.7659
Slc35a4	61.7456	55.597	59.9698	72.9068	86.9366	64.6992
Tbcb	61.7104	57.7353	44.4343	117.67	129.799	73.8582
Tceal8	61.7015	70.1569	41.752	45.7674	46.6772	37.1702
Atp1b3	61.6925	54.1375	71.1784	39.5434	55.7784	57.4962
Ift46	61.6571	50.9711	66.4779	90.5724	73.1016	75.4476
Vamp3	61.4195	50.4085	35.3784	35.3857	39.8573	37.8799
Dbf4	61.377	73.8006	59.0809	36.1215	40.2996	48.7458
Id1	61.3548	46.1192	95.0917	71.2709	45.2666	39.6614
Mrpl57	61.3347	49.7548	27.0561	88.6863	75.9281	47.6525
Fpgs	61.3279	54.3062	25.942	80.6605	85.9878	53.8118
Tubb3	61.3265	48.7152	38.6292	33.9574	36.427	19.4108
Prdx4	61.3262	59.5876	64.4422	91.8989	71.904	60.1342
Usp1	61.3117	58.8353	76.9872	34.5989	29.4125	24.678
mt-Nd6	61.3066	94.5646	162.79	276.298	172.788	111.119
Pmpcb	61.2881	60.0302	61.5507	77.9141	71.5726	69.8037
Gm22625	61.2634	51.6003	71.3866	13.3933	34.2798	44.9552
Pcnp	61.2453	68.9599	69.2314	57.7312	40.1313	52.3995
Dnajc11	61.1958	59.3772	45.091	104.097	103.849	79.5823
Smarca4	61.1898	55.7507	35.1876	49.3082	70.6729	59.9078
Tns3	61.159	60.4453	32.4016	10.7154	17.65	18.0811
Ndufb3	61.1471	60.3215	36.3626	156.637	118.843	92.5584
Tmem160	61.1399	54.4699	50.0434	140.945	110.042	73.6884
Itpk1	61.0717	46.8165	34.9992	88.0373	101.351	52.3632
Tnpo2	61.0571	63.5365	47.7162	55.3248	61.8656	58.7385
Wdr45b	60.9988	48.7573	55.2145	85.8192	72.4798	55.915
Nudt3	60.9818	58.827	54.836	85.6587	101.942	71.9875
Gm49015	60.916	163.813	289.821	15.2198	8.88385	32.6167
Hk2	60.9069	58.0665	74.1352	43.3494	76.3841	47.1384
Crip1	60.8884	51.1623	25.8394	44.5389	28.4266	32.1376
Nans	60.8814	50.1715	42.3155	133.118	105.85	86.5181
Pgrmc1	60.8535	62.321	78.5306	37.4998	34.4446	45.0598
Tnpo1	60.7353	66.5138	63.7253	18.4548	20.2891	31.3242
Ntan1	60.7018	55.3565	33.4961	45.2377	43.538	42.8287
Mrpl10	60.7015	51.6239	37.6621	88.5166	96.9512	70.8546
Wdr36	60.6991	64.3677	52.2485	41.2312	46.4625	56.0921
Mphosph6	60.6286	77.1418	45.9432	56.8002	57.9079	56.8216
Mrps14	60.5799	57.8489	38.2407	153.941	104.448	97.4172
Mrps16	60.5778	54.576	32.1604	103.75	90.2567	60.7661
Fmc1	60.4159	47.4034	25.407	97.3905	69.4383	71.7719
Ngdn	60.3879	61.0722	58.9397	78.673	63.1602	58.6793
Gm6394	60.3687	59.5391	62.5935	128.476	137.6	71.9747
Aurkb	60.281	60.0762	37.0494	51.5257	65.3516	60.3679
Supt6	60.2344	58.8552	54.5411	35.3636	46.4062	61.3546
Uspl1	60.2278	61.772	58.4916	31.4833	32.9407	36.4508
Tmem183a	60.1967	57.6526	69.1917	135.369	114.143	99.7391
Akirin2	60.1717	58.6756	68.3476	49.7058	59.1493	57.6755
Nol9	60.1634	54.8449	41.4111	45.9039	59.2682	49.5077
Ergic2	60.1404	60.712	83.5519	46.8031	30.6573	40.9983
Rbm42	60.1327	49.5634	69.6827	105.589	113.488	73.7056
Uchl5	60.0838	56.3045	43.9305	77.2518	65.233	56.854
Rrs1	60.031	57.7039	78.2648	68.9444	79.1575	74.7262
Ubr4	60.0273	53.7889	59.7797	40.253	69.7653	57.6758
Chaf1b	59.9593	54.7381	35.7299	105.917	100.746	75.2913
Eif1ad	59.9442	52.1	50.4284	88.0159	77.5182	50.1594
Krtcap2	59.9417	45.3566	47.531	76.7008	68.5108	50.2528
Mrpl45	59.8948	56.1328	37.9098	78.2483	66.7357	61.7499
Cdc42se1	59.8492	45.1005	73.4267	70.8893	50.7648	39.7623
Cdk5rap3	59.8426	52.5787	44.743	119.835	97.2297	75.2976
Sptan1	59.83	64.2341	66.475	37.5048	41.5451	61.4659
Timm10	59.8112	61.4888	34.4442	116.386	83.7447	47.0802
Rabac1	59.7784	48.1765	76.2901	134.527	113.455	76.9312
Nfx1	59.7468	61.217	40.066	32.9914	35.2405	45.9914
Rnf126	59.7463	52.6458	63.1336	75.2672	79.3565	55.1046
Cnot10	59.6917	60.5032	43.5473	56.7934	57.9237	61.8931
Klf3	59.6245	52.8309	53.9286	54.0893	70.7783	50.9783
Tmeff1	59.5671	70.4281	49.8878	32.2479	25.925	41.4834
Glyr1	59.5255	53.3847	67.5126	46.5382	46.5523	56.0022
Fyttd1	59.5227	63.0824	90.8698	42.3051	54.3846	49.4963
Snd1	59.4605	49.2536	64.7843	81.9531	91.5283	59.8139
[truncated: 23,057 more rows]
